# Supplementary material for: A novel internal reference microorganism-based method reveals wild-enriched Penicillium for enhancing growth and disease resistance in Fritillaria thunbergii
Source: Front Microbiol. 2026 Feb 11;17:1746815. doi: 10.3389/fmicb.2026.1746815 (PMC12932547; doi:10.3389/fmicb.2026.1746815)
Supplement: Supplementary file 2 [file Table_1.xlsx]

## Sheet: Table S1
Table S1:Summary of sampling orchards in Zhejiang province of China
Region	Orchard	Sample prefix	Location	Longitude [degrees East]	Latitude [degrees North]	Soil PH	Soil organic matter	Total nitrogen( g/kg)	Total phosphorus( g/kg)	Total potassium( g/kg)
Changxing	Wild Fritillaria thunbergii	WFt	Changxing County,Huzhou City, Zhejiang Province, China	119.543	30.5418	6.82±0.15	32.56±4.67	1.65±0.15	0.82±0.11	13.36±0.92
	Lycoris radiata	Lr	Changxing County,Huzhou City, Zhejiang Province, China	119.543	30.5418	6.67±0.13	30.23±2.13	1.47±0.22	1.03±0.09	12.35±0.67
Haishu	Cultivated Fritillaria thunbergii	HFt	Haishu County,Ningbo City, Zhejiang Province, China	121.325	29.5257	6.37±0.21	28.75±5.41	1.52±0.12	0.77±0.15	11.57±0.58
	Brassica pekinensis	HBP	Haishu County,Ningbo City, Zhejiang Province, China	121.325	29.5257	6.12±0.25	30.11±3.21	1.34±0.17	0.69±0.13	10.79±0.46
Pan‘an	Cultivated Fritillaria thunbergii	PFt	Pan’an County,Jinhua City, Zhejiang Province, China	120.373	29.0327	6.44±0.10	25.34±5.43	1.41±0.08	0.87±0.07	12.46±0.32
	Brassica pekinensis	PBp	Pan’an County,Jinhua City, Zhejiang Province, China	113.02	22.4106	6.25±0.18	27.67±4.82	1.32±0.13	0.78±0.14	11.81±0.71

## Sheet: Table S2
Table S2:Primers information used for amplicon sequencing in this study
Primers	Sequence (5’-3’)
ITS1	GTGARTCATCGAATCTTTG
ITS4	TCCTCCGCTTATTGATATGC
RT-PCR-Actin-F	CATAATCCAGAGCCACATA
RT-PCR -Actin-R	TGCCAATCTACGAGGGTT
RT-PCR-PR1-F	ATCCTCTTCATTTCCTCCGC
RT-PCR -PR1-R	GGAACTCCAGAGACTCGGCA
RT-PCR-PR2-F	CTCTGGAGTTCCTCTTTACC
RT-PCR -PR2-R	5AATAATACTTCTCCTCGCCT
RT-PCR-CYP90B1-F	GGTCACGAAACATCCTCTGC
RT-PCR -CYP90B1-R	ATTTCAGATTGCTCTTCCCG
RT-PCR-NCED-F	CCTACCTTACCAAATCCGTG
RT-PCR -NCED-R	GGTAAGGCTTCTGGATGACG

## Sheet: Table S3
Table S3:Amplicon Sequence Variant Feature Table with Annotations
OTU ID	W_Ft1	W_Ft2	W_Ft3	W_Ft4	W_Ft5	W_Ft6	H_Ft1	H_Ft2	H_Ft3	H_Ft4	H_Ft5	H_Ft6	P_Ft1	P_Ft2	P_Ft3	P_Ft4	P_Ft5	P_Ft6	taxonomy
13f1ceccd89e6508ea3f1e7728b7718a	14800	16442	67211	48026	23422	34045	202	26812	28204	4437	2594	498	757	1273	287	184	53	1789	d__Fungi;p__Ascomycota;c__Sordariomycetes;o__Hypocreales;f__Nectriaceae;g__Ilyonectria;s__Ilyonectria_robusta
d0d5f0c020e8aa0588ab644844e34eaf	0	0	0	0	0	12	39	4	29	133	111	955	0	0	0	68	58	13	d__Fungi;p__Olpidiomycota;c__Olpidiomycetes;o__Olpidiales;f__Olpidiaceae;g__Olpidium;s__Olpidium_brassicae
f825f7ced6a9a70f5559c625adf4bd49	21	0	6	0	0	69	29	32	0	0	25	37	30943	44208	9223	62876	33716	54109	d__Fungi;p__Ascomycota;c__Sordariomycetes;o__Chaetosphaeriales;f__Chaetosphaeriaceae;g__Codinaea;s__Codinaea_acaciae
e752543fbc64c17fcb47f3731486aa5a	0	0	76	0	0	0	115	82	31	132	0	53	0	54	77	0	0	0	d__Fungi;p__Ascomycota;c__Sordariomycetes;o__Hypocreales;f__Nectriaceae;g__Fusarium;s__Fusarium_nematophilum
01163687415bb221c19008f4976510b0	205	185	55	0	0	68	102	22994	24	81	30670	66	113	63	32535	63	40	87	d__Fungi;p__Ascomycota;c__Eurotiomycetes;o__Eurotiomycetes_unclassified;f__Eurotiomycetes_unclassified;g__Eurotiomycetes_unclassified;s__Eurotiomycetes_unclassified
90a72b24826231ef4f682da728d51989	0	0	53	0	0	0	0	0	0	0	39	0	0	0	62	0	0	0	d__Fungi;p__Olpidiomycota;c__Olpidiomycetes;o__Olpidiales;f__Olpidiaceae;g__Olpidium;s__Olpidium_brassicae
9d97a45e604cdf326ed877c12f9fedb2	22	0	20	0	0	0	9431	129	61	3323	105	13710	835	36	35	145	26	26	d__Fungi;p__Zygomycota;c__Mucoromycotina_Incertae_sedis;o__Mortierellales;f__Mortierellaceae;g__Mortierella;s__Mortierella_elongata
efd2091b97081d29526dfb7776ea9e65	14	0	7	0	0	0	0	0	14	27	9	45	43	65	28	30	19	21	d__Fungi;p__Basidiomycota;c__Microbotryomycetes;o__Leucosporidiales;f__Leucosporidiaceae;g__Leucosporidiella;s__Leucosporidiella_fragaria
1066309199e750cbf3342cc5d379c4f1	6	0	0	0	0	0	0	0	0	19	3	0	16	9	4	53	10	9	d__Fungi;p__Ascomycota;c__Pezizomycetes;o__Pezizales;f__Ascobolaceae;g__Ascobolus;s__Ascobolus_unclassified
41be3a7a53cc943a493ee74a5aef16a7	44	0	25	0	0	42	0	0	29	0	0	0	0	0	0	0	0	0	d__Fungi;p__Basidiomycota;c__Agaricomycetes;o__Polyporales;f__Meruliaceae;g__Chondrostereum;s__Chondrostereum_purpureum
13a21df84c9b76cfe357a5d45dc46c01	18	19	6	0	225	389	1395	50	69	4069	48	1365	13	0	0	12	18	55	d__Fungi;p__Basidiomycota;c__Tremellomycetes;o__Tremellales;f__Tremellaceae;g__Cryptococcus;s__Cryptococcus_macerans
0c12492af13fdf701b3ad9c27887a88d	19	0	25	0	0	0	49	0	0	242	454	0	11	0	0	15	0	0	d__Fungi;p__Ascomycota;c__Sordariomycetes;o__Hypocreales;f__Nectriaceae;g__Fusarium;s__Fusarium_nematophilum
ca74234b5226dc7339009add248e61f2	0	0	18	0	0	0	32	0	0	0	0	0	42	0	22178	31	29247	28	d__Fungi;p__Ascomycota;c__Sordariomycetes;o__Sordariales;f__Sordariales_fam_Incertae_sedis;g__Rhexodenticula;s__Rhexodenticula_unclassified
34d4e80977730e13254d5c923bdef494	24788	25380	17	0	2	39	0	0	0	0	12	0	15	0	0	0	0	0	d__Fungi;p__Ascomycota;c__Eurotiomycetes;o__Chaetothyriales;f__Herpotrichiellaceae;g__Herpotrichiellaceae_unclassified;s__Herpotrichiellaceae_unclassified
3b54e9e398433fa5b38000a08130d7fb	0	0	0	0	0	0	35889	22	4	26	0	274	0	0	0	0	24	0	d__Fungi;p__Zygomycota;c__Mucoromycotina_Incertae_sedis;o__Mortierellales;f__Mortierellaceae;g__Mortierella;s__Mortierella_macrocystis
81c4783ab128287272666f79836de148	24	0	0	0	0	0	0	0	11	0	19	0	434	25	17	8	10	13	d__Fungi;p__Zygomycota;c__Mucoromycotina_Incertae_sedis;o__Mucorales;f__Umbelopsidaceae;g__Umbelopsis;s__Mortierella_turficola
21e801b6f1bf72daab599ecd0a41afa7	11	0	12	0	0	16	0	0	0	55	0	0	30	0	0	0	0	0	d__Fungi;p__Ascomycota;c__Sordariomycetes;o__Hypocreales;f__Clavicipitaceae;g__Pochonia;s__Pochonia_bulbillosa
33e535fe7a839c3a127a84cfc563d59e	53	0	0	0	0	98	63	205	3676	423	823	52	1089	187	215	65	63	142	d__Fungi;p__Ascomycota;c__Sordariomycetes;o__Hypocreales;f__Nectriaceae;g__Gibberella;s__Gibberella_unclassified
3a81beac0c15c0f6ec015c97aa9c9193	16	0	0	0	0	0	0	0	0	0	11	0	27683	428	14	0	24	29	d__Fungi;p__Ascomycota;c__Ascomycota_unclassified;o__Ascomycota_unclassified;f__Ascomycota_unclassified;g__Ascomycota_unclassified;s__Ascomycota_unclassified
c623237f1cc2ca784ff788f5d70da6f0	5	0	0	0	0	0	0	0	0	0	4	10	7130	14268	464	336	326	726	d__Fungi;p__Ascomycota;c__Dothideomycetes;o__Venturiales;f__Sympoventuriaceae;g__Veronaeopsis;s__Veronaeopsis_simplex
c602ad8a9e3a3e46fbc81fff168707f1	0	0	0	0	28	55	306	70	88	1189	0	479	26	32	11	19	19	41	d__Fungi;p__Ascomycota;c__Sordariomycetes;o__Sordariomycetidae_Incertae_sedis;f__Plectosphaerellaceae;g__Plectosphaerella;s__Plectosphaerella_cucumerina
6c54d3541e738d28c31bb5104bf647ba	7259	6693	107	79	811	1116	189	1011	55	411	2492	585	7	2	0	0	0	5	d__Fungi;p__Ascomycota;c__Sordariomycetes;o__Sordariomycetes_Incertae_sedis;f__Sordariomycetes_Incertae_sedis;g__Myrmecridium;s__Myrmecridium_schulzeri
610ec6e89cc47b9d5db8b06891e54531	0	18	105	120	8168	12207	0	7	0	0	0	0	0	0	0	0	0	0	d__Fungi;p__Ascomycota;c__Sordariomycetes;o__Microascales;f__Microascaceae;g__Pithoascus;s__Pithoascus_langeronii
6cbc7d125ee9f27d6cd0860f6033a651	2926	3009	4945	3519	737	1044	25	56	69	348	548	0	250	13	1479	0	6	133	d__Fungi;p__Ascomycota;c__Sordariomycetes;o__Hypocreales;f__Nectriaceae;g__Volutella;s__Volutella_ciliata
c2f275cb1fe28351ed685d493f0c2205	0	0	0	0	0	0	2652	72	1072	11156	17	3655	18	3	0	0	0	0	d__Fungi;p__Ascomycota;c__Dothideomycetes;o__Dothideomycetes_Incertae_sedis;f__Pseudeurotiaceae;g__Pseudogymnoascus;s__Pseudogymnoascus_unclassified
17d297857da73acc8de88cec2c3ce276	0	0	0	0	0	0	585	145	13964	1804	36	964	4	0	0	0	0	0	d__Fungi;p__Ascomycota;c__Dothideomycetes;o__Pleosporales;f__Montagnulaceae;g__Paraconiothyrium;s__Paraconiothyrium_sporulosum
146e0d817e15b1cbb24abdc1100129b7	29	0	0	0	0	0	285	875	2630	3112	10446	411	29	0	0	0	0	0	d__Fungi;p__Ascomycota;c__Dothideomycetes;o__Pleosporales;f__Didymellaceae;g__Didymella;s__Didymella_unclassified
eb3cf0fb6ab3fcfdb1735ea73cd6db20	0	0	0	51	6781	10854	0	0	0	0	0	0	0	0	0	0	0	6	d__Fungi;p__Ascomycota;c__Sordariomycetes;o__Hypocreales;f__Nectriaceae;g__Neonectria;s__Ilyonectria_macrodidyma
cc9d6b43b160344a3dc80d8b70be595d	0	0	0	0	0	0	0	0	0	0	0	0	0	0	0	0	0	0	d__Fungi;p__Olpidiomycota;c__Olpidiomycetes;o__Olpidiales;f__Olpidiaceae;g__Olpidium;s__Olpidium_brassicae
989ea5a5cab4aba7fa517cf15bc64c09	78	0	36	0	0	117	69	4556	271	177	1399	0	0	30	7056	0	0	2136	d__Fungi;p__Ascomycota;c__Sordariomycetes;o__Hypocreales;f__Nectriaceae;g__Nectria;s__Fusarium_oxysporum_f_sp_psidii
e6184c10da3035b1560540c1e5122f69	0	0	0	0	35	57	8652	13	0	947	0	6523	0	0	0	0	0	0	d__Fungi;p__Ascomycota;c__Leotiomycetes;o__Helotiales;f__Sclerotiniaceae;g__Botryotinia;s__Botryotinia_unclassified
afeb205ad04023efb83783c1f3302297	245	341	4643	3282	737	1301	65	560	1430	804	458	64	1108	0	0	0	36	0	d__Fungi;p__Ascomycota;c__Sordariomycetes;o__Hypocreales;f__Nectriaceae;g__Gibberella;s__Gibberella_unclassified
358b900b828c12e02d9275c8a688af9c	16	0	0	0	0	0	0	0	0	0	14	0	17	0	0	39	0	0	d__Fungi;p__Zygomycota;c__Mucoromycotina_Incertae_sedis;o__Mortierellales;f__Mortierellaceae;g__Mortierella;s__Mortierella_unclassified
040a9262e5fca6fcdd40c7fa477b13cd	914	0	0	0	0	0	16	1934	38	48	11056	22	26	67	132	0	0	3	d__Fungi;p__Ascomycota;c__Sordariomycetes;o__Xylariales;f__Xylariales_fam_Incertae_sedis;g__Fusidium;s__Fusidium_unclassified
a53c7c09cc7c614d3327fe2738ae4561	7	0	4	0	0	10	0	0	58	11	10	10	5	0	0	4	0	9	d__Fungi;p__Ascomycota;c__Leotiomycetes;o__Helotiales;f__Helotiaceae;g__Leptodontidium;s__Leptodontidium_orchidicola
07888d686c39c1992eb669bf85d142b4	33	40	224	162	0	0	0	0	0	4	0	0	0	0	11	0	0	3	d__Fungi;p__Ascomycota;c__Leotiomycetes;o__Helotiales;f__Helotiales_Incertae_sedis;g__Tetracladium;s__Tetracladium_furcatum
15ae7b015068bb02bb26f903c6130f4d	0	0	0	0	0	7	0	8	9	0	0	29	21	12	14	0	0	3534	d__Fungi;p__Ascomycota;c__Dothideomycetes;o__Dothideomycetes_Incertae_sedis;f__Pseudeurotiaceae;g__Pseudogymnoascus;s__Pseudogymnoascus_unclassified
d56e62d4aad1857e29f423bd060fcf66	2048	2253	827	801	1278	1631	468	68	17	441	0	219	7	0	2	0	0	0	d__Fungi;p__Zygomycota;c__Mucoromycotina_Incertae_sedis;o__Mortierellales;f__Mortierellaceae;g__Mortierella;s__Mortierella_alpina
e572023325abd23a47f8de1362f0d9ea	19	0	8	0	0	0	56	110	5202	182	1956	157	0	0	0	0	0	0	d__Fungi;p__Ascomycota;c__Sordariomycetes;o__Sordariomycetidae_Incertae_sedis;f__Plectosphaerellaceae;g__Plectosphaerella;s__Plectosphaerella_cucumerina
f75e2ce0f6b6498130d14a997ea209a6	3	0	0	0	0	2	7	1113	0	6310	370	769	0	3	0	0	0	3	d__Fungi;p__Ascomycota;c__Sordariomycetes;o__Sordariales;f__Lasiosphaeriaceae;g__Zopfiella;s__Podospora_setosa
e7a4b265a10896749bb8a521884034a5	0	0	0	0	0	0	0	0	0	0	0	0	1045	844	269	2091	1563	2560	d__Fungi;p__Ascomycota;c__Sordariomycetes;o__Chaetosphaeriales;f__Chaetosphaeriaceae;g__Codinaea;s__Codinaea_acaciae
dbbf8169a7ab43cd7e97eb0c90b56dee	7	0	0	0	0	0	33	2096	1922	1057	2746	256	0	0	0	0	0	3	d__Fungi;p__Ascomycota;c__Sordariomycetes;o__Hypocreales;f__Hypocreaceae;g__Gliocladium;s__Acremonium_nepalense
1ef25a8738560c97559c4dc0c2fb0b86	0	0	0	0	0	0	365	34	357	978	964	133	4	0	8	0	0	5	d__Fungi;p__Ascomycota;c__Sordariomycetes;o__Hypocreales;f__Nectriaceae;g__Gibberella;s__Gibberella_unclassified
3848a152932eba44c5d46b6e77b1a095	4	0	2	0	0	0	0	2	0	5	0	0	0	0	0	0	0	0	d__Fungi;p__Ascomycota;c__Sordariomycetes;o__Hypocreales;f__Clavicipitaceae;g__Metacordyceps;s__Metacordyceps_chlamydosporia
d92a9a0107874c4962508fa7a89d7d69	342	325	62	41	384	82	0	0	39	1906	0	125	0	0	0	0	0	0	d__Fungi;p__Ascomycota;c__Dothideomycetes;o__Capnodiales;f__Mycosphaerellaceae;g__Davidiella;s__Davidiella_unclassified
b85e2315cf2fadd5b71ea1b0ea61cb2f	9	0	0	0	0	0	4	12	0	4	0	0	10	0	0	0	0	0	d__Fungi;p__Ascomycota;c__Sordariomycetes;o__Diaporthales;f__Diaporthaceae;g__Diaporthaceae_unclassified;s__Diaporthaceae_unclassified
8a9a309feb286897ad47ad3e925d76b1	65	0	64	0	0	142	473	159	146	2017	65	191	115	160	57	91	162	91	d__Fungi;p__Ascomycota;c__Dothideomycetes;o__Capnodiales;f__Mycosphaerellaceae;g__Davidiella;s__Davidiella_unclassified
39d634f5c45eed108ddcf13b202ba881	0	0	0	0	0	0	515	25	6050	64	0	55	3	0	0	0	0	0	d__Fungi;p__Ascomycota;c__Sordariomycetes;o__Hypocreales;f__Nectriaceae;g__Gibberella;s__Fusarium_asiaticum
f83c596c9d905daa396d6ea969d5a213	0	0	0	0	0	0	4645	6	0	823	9	889	0	0	0	0	0	0	d__Fungi;p__Zygomycota;c__Mucoromycotina_Incertae_sedis;o__Mortierellales;f__Mortierellaceae;g__Mortierella;s__Mortierella_unclassified
40939ac546a1e206e642bf5e2dfa136c	3	0	0	0	0	0	0	0	0	0	0	0	443	134	0	0	0	243	d__Fungi;p__Zygomycota;c__Mucoromycotina_Incertae_sedis;o__Mortierellales;f__Mortierellaceae;g__Mortierella;s__Mortierella_chlamydospora
41dc8ff91828c2135fae0aad0c5b1703	0	0	0	0	0	0	0	0	0	0	0	0	1037	0	0	2408	1213	1976	d__Fungi;p__Ascomycota;c__Sordariomycetes;o__Chaetosphaeriales;f__Chaetosphaeriaceae;g__Codinaea;s__Codinaea_acaciae
6a36c58df309b4e015f66e41d8a4d014	0	0	0	0	0	0	19	10	0	11	0	8	0	5	0	0	0	0	d__Fungi;p__Ascomycota;c__Eurotiomycetes;o__Chaetothyriales;f__Chaetothyriales_unclassified;g__Chaetothyriales_unclassified;s__Chaetothyriales_unclassified
abc7eb86ff9d0bdfe95c5fd718d68312	843	714	56	0	0	0	2	25	0	5	0	0	0	0	0	0	0	0	d__Fungi;p__Ascomycota;c__Sordariomycetes;o__Hypocreales;f__Nectriaceae;g__Neonectria;s__Ilyonectria_macrodidyma
95f0c06a4f37c74f4804db603f217d7c	0	0	0	0	0	9	0	23	0	228	5	36	0	0	0	0	0	5	d__Fungi;p__Basidiomycota;c__Agaricomycetes;o__Agaricomycetes_unclassified;f__Agaricomycetes_unclassified;g__Agaricomycetes_unclassified;s__Agaricomycetes_unclassified
361e2f1ea1226350f7c0be0ff6524731	0	0	0	0	0	0	0	0	4	4	0	0	4	4	0	3	0	4	d__Fungi;p__Fungi_unclassified;c__Fungi_unclassified;o__Fungi_unclassified;f__Fungi_unclassified;g__Fungi_unclassified;s__Fungi_unclassified
a54e9ff2895bb6a7fbd5e4cfc766737f	3	0	0	0	0	0	285	1122	2577	529	0	143	96	0	0	0	0	0	d__Fungi;p__Ascomycota;c__Pezizomycotina_Incertae_sedis;o__Pezizomycotina_Incertae_sedis;f__Pezizomycotina_Incertae_sedis;g__Dokmaia;s__Dokmaia_monthadangii
74542ba021f0ecd39c462b1bfadc7798	0	0	0	0	0	0	396	13	4253	456	26	375	0	0	0	0	0	0	d__Fungi;p__Ascomycota;c__Sordariomycetes;o__Hypocreales;f__Nectriaceae;g__Gibberella;s__Fusarium_annulatum
d696554223ed264726a30ffcebe3f430	0	0	0	0	0	0	0	0	0	0	0	0	0	4030	0	0	1470	0	d__Fungi;p__Ascomycota;c__Sordariomycetes;o__Chaetosphaeriales;f__Chaetosphaeriaceae;g__Codinaea;s__Codinaea_acaciae
b3c2a63b60635146b8ca9795ca0b4fd0	2657	2436	52	0	111	153	0	0	0	0	0	0	0	0	0	0	0	0	d__Fungi;p__Ascomycota;c__Leotiomycetes;o__Helotiales;f__Helotiales_Incertae_sedis;g__Tetracladium;s__Tetracladium_maxilliforme
53c0d29a7627a92149c492bc44533706	0	0	0	0	0	0	0	0	0	0	0	0	595	1571	0	1114	743	1445	d__Fungi;p__Ascomycota;c__Sordariomycetes;o__Chaetosphaeriales;f__Chaetosphaeriaceae;g__Codinaea;s__Codinaea_acaciae
6499a20b3421b6d8746af982620382ea	3	0	0	0	0	0	4	513	0	3556	1041	4	0	0	0	0	0	0	d__Fungi;p__Ascomycota;c__Pezizomycetes;o__Pezizales;f__Pyronemataceae;g__Pyronemataceae_unclassified;s__Pyronemataceae_unclassified
9d53d6bb9b1f3aa0729c8621fdeaa13d	3	0	0	11	2141	2971	0	0	0	0	0	0	0	0	0	0	0	0	d__Fungi;p__Ascomycota;c__Sordariomycetes;o__Glomerellales;f__Plectosphaerellaceae;g__Plectosphaerellaceae_unclassified;s__Plectosphaerellaceae_unclassified
bf920cf6d8a2506367d9892bc6556d09	2346	2397	0	0	0	0	0	212	0	0	0	0	0	0	0	0	0	0	d__Fungi;p__Zygomycota;c__Mucoromycotina_Incertae_sedis;o__Mortierellales;f__Mortierellaceae;g__Mortierella;s__Mortierella_exigua
c03473f68eb30f691df36ee66159e3c4	0	0	0	0	0	0	0	0	0	0	0	0	0	0	0	0	0	0	d__Fungi;p__Fungi_unclassified;c__Fungi_unclassified;o__Fungi_unclassified;f__Fungi_unclassified;g__Fungi_unclassified;s__Fungi_unclassified
c5c68ee0d4c0acc5b8e6f163d829dd98	0	0	0	0	0	0	0	0	0	0	0	0	633	654	216	1266	771	1307	d__Fungi;p__Ascomycota;c__Sordariomycetes;o__Chaetosphaeriales;f__Chaetosphaeriaceae;g__Codinaea;s__Codinaea_acaciae
e8540420f32be34426d51dc0f8a3316f	0	0	0	0	0	0	323	21	146	320	0	952	0	0	0	8	0	0	d__Fungi;p__Basidiomycota;c__Tremellomycetes;o__Tremellales;f__Tremellaceae;g__Cryptococcus;s__Cryptococcus_macerans
f75b53bdff51366df7712b958d0ac83f	0	0	0	0	0	0	0	0	0	0	0	0	520	1177	0	1201	648	1241	d__Fungi;p__Ascomycota;c__Sordariomycetes;o__Chaetosphaeriales;f__Chaetosphaeriaceae;g__Codinaea;s__Codinaea_acaciae
90c9941acc2f3f4f1e2f2f1c6c291af3	0	0	0	0	0	0	0	0	0	0	0	0	0	0	0	0	0	0	d__Fungi;p__Basidiomycota;c__Microbotryomycetes;o__Leucosporidiales;f__Leucosporidiaceae;g__Leucosporidium;s__Leucosporidium_fragarium
0a5f1d958359cbe2fa24c43bcece7928	47	0	33	0	0	72	0	28	0	0	0	36	0	8	11	6	7	5	d__Fungi;p__Ascomycota;c__Sordariomycetes;o__Hypocreales;f__Nectriaceae;g__Gibberella;s__Fusarium_cf_equiseti_MY_2011
cfbe504af0506a17f3733f42032820db	0	0	0	0	0	0	482	194	1145	1988	0	467	16	0	0	0	0	0	d__Fungi;p__Ascomycota;c__Pezizomycotina_Incertae_sedis;o__Pezizomycotina_Incertae_sedis;f__Pezizomycotina_Incertae_sedis;g__Dokmaia;s__Dokmaia_monthadangii
b7e728aa9e012a87509f697421bcf671	20	0	15	8	21	32	0	0	70	2331	0	0	0	0	0	0	0	0	d__Fungi;p__Basidiomycota;c__Microbotryomycetes;o__Leucosporidiales;f__Leucosporidiaceae;g__Leucosporidiella;s__Leucosporidiella_fragaria
afdc040a6348456e4fa4db8c845404a0	0	0	0	0	0	0	0	0	0	0	0	0	0	0	0	0	0	0	d__Fungi;p__Ascomycota;c__Sordariomycetes;o__Hypocreales;f__Nectriaceae;g__Nectria;s__Fusarium_oxysporum_f_sp_psidii
e4ea33fa51334bbda8ac92a5806dd9aa	0	0	0	0	0	0	348	177	1322	1638	0	957	0	0	0	0	0	0	d__Fungi;p__Ascomycota;c__Dothideomycetes;o__Pleosporales;f__Pleosporales_unclassified;g__Pleosporales_unclassified;s__Pleosporales_unclassified
7c110c569c90f25d8283e49ae0c912be	10	0	0	0	0	0	0	5	0	0	0	0	2	0	0	0	0	0	d__Fungi;p__Ascomycota;c__Pezizomycotina_Incertae_sedis;o__Pezizomycotina_Incertae_sedis;f__Pezizomycotina_Incertae_sedis;g__Campylospora;s__Campylospora_parvula
01df24844088f74a34ffa3f1d2aa36e2	0	0	0	0	0	0	0	0	0	0	0	0	0	0	0	0	0	0	d__Fungi;p__Ascomycota;c__Sordariomycetes;o__Hypocreales;f__Nectriaceae;g__Fusarium;s__Fusarium_nematophilum
b989252be8fb97afd4da352d71a1f47d	83	0	37	0	167	355	105	80	0	137	133	36	76	56	22	51	66	63	d__Fungi;p__Ascomycota;c__Sordariomycetes;o__Hypocreales;f__Nectriaceae;g__Haematonectria;s__Fusarium_solani
b8a49a9230065718c5bd15a2c8e60d6e	0	0	33	35	1815	2488	0	0	0	0	0	0	0	0	0	0	0	0	d__Fungi;p__Ascomycota;c__Sordariomycetes;o__Hypocreales;f__Hypocreales_Incertae_sedis;g__Stachybotrys;s__Stachybotrys_unclassified
658e45642254e77eea5ea7d4371a3538	2	0	0	0	0	0	6	0	0	3	0	0	2	0	0	4	0	0	d__Fungi;p__Basidiomycota;c__Agaricomycetes;o__Agaricales;f__Hygrophoraceae;g__Cuphophyllus;s__Cuphophyllus_unclassified
a6b91a5f53090bbd44309aefdb945b47	0	0	3	0	0	0	0	0	0	9	0	0	0	0	0	6	0	0	d__Fungi;p__Ascomycota;c__Eurotiomycetes;o__Chaetothyriales;f__Herpotrichiellaceae;g__Exophiala;s__Exophiala_equina
6766da9c30eaee98685443cbf15362e9	724	742	240	249	559	766	0	0	0	10	0	0	0	0	0	0	0	0	d__Fungi;p__Basidiomycota;c__Tremellomycetes;o__Cystofilobasidiales;f__Cystofilobasidiaceae;g__Cystofilobasidium;s__Cystofilobasidium_capitatum
8a0f882ac6a6a935afea281ce246e0b3	519	449	0	0	0	0	4	6	0	0	0	0	0	0	0	0	0	0	d__Fungi;p__Glomeromycota;c__Glomeromycetes;o__Glomerales;f__Glomeraceae;g__Rhizophagus;s__Rhizophagus_unclassified
a415299c15607115ba143a3551b02c31	0	0	4	0	0	0	0	0	0	0	0	0	232	0	0	7	100	7	d__Fungi;p__Zygomycota;c__Mucoromycotina_Incertae_sedis;o__Mortierellales;f__Mortierellaceae;g__Mortierella;s__Mortierella_unclassified
f1c963193c530a1dfb11eb651ddb2619	0	0	0	0	0	0	0	0	0	0	0	3	0	0	0	0	0	0	d__Fungi;p__Ascomycota;c__Sordariomycetes;o__Hypocreales;f__Nectriaceae;g__Fusarium;s__Fusarium_merismoides
ab40165416800bee0f03e02f0a5bb405	0	0	0	0	56	84	24	36	0	126	13	106	0	0	0	0	0	0	d__Fungi;p__Basidiomycota;c__Microbotryomycetes;o__Leucosporidiales;f__Leucosporidiaceae;g__Leucosporidium;s__Leucosporidiella_creatinivora
8caef01da03a3285eafd0875e899131d	0	0	0	0	0	0	0	0	0	0	0	4041	0	0	0	0	0	0	d__Fungi;p__Zygomycota;c__Mucoromycotina_Incertae_sedis;o__Mortierellales;f__Mortierellaceae;g__Mortierella;s__Mortierella_unclassified
fb4c612d7c8e30ca19ff7b8c3b7f057f	0	0	0	0	0	0	0	0	0	0	0	3	0	3876	131	0	0	0	d__Fungi;p__Ascomycota;c__Sordariomycetes;o__Sordariales;f__Sordariales_fam_Incertae_sedis;g__Rhexodenticula;s__Rhexodenticula_unclassified
a734c15f6eac16fc1cf55a63a8fcd079	5	0	0	0	0	0	0	0	0	0	0	2	1999	1974	5	5	5	0	d__Fungi;p__Basidiomycota;c__Agaricomycetes;o__Agaricomycetes_unclassified;f__Agaricomycetes_unclassified;g__Agaricomycetes_unclassified;s__Agaricomycetes_unclassified
37043d27be4394db423d3ee08be0d69f	0	0	0	0	0	0	0	0	0	0	0	0	439	1218	0	918	508	878	d__Fungi;p__Ascomycota;c__Sordariomycetes;o__Chaetosphaeriales;f__Chaetosphaeriaceae;g__Codinaea;s__Codinaea_acaciae
3e761c74574924e06c23fe1279b82779	0	0	0	0	0	9	10	0	0	18	0	0	0	5	3	0	0	3	d__Fungi;p__Ascomycota;c__Pezizomycotina_Incertae_sedis;o__Pezizomycotina_Incertae_sedis;f__Pezizomycotina_Incertae_sedis;g__Campylospora;s__Campylospora_parvula
6e66bb6bcb989d8d28657a004bc14d9a	0	0	0	0	0	0	0	0	0	0	0	0	0	0	0	0	0	0	d__Fungi;p__Ascomycota;c__Pezizomycetes;o__Pezizales;f__Ascobolaceae;g__Ascobolus;s__Ascobolus_unclassified
f8fca132555ee6d20ecbbb92b2e4ff62	0	0	4	0	0	0	0	0	0	122	0	0	2	0	3091	24	0	4	d__Fungi;p__Ascomycota;c__Dothideomycetes;o__Dothideomycetes_unclassified;f__Dothideomycetes_unclassified;g__Dothideomycetes_unclassified;s__Dothideomycetes_unclassified
b65f4937b2a80a2dcb6abd659b28eb48	0	0	0	0	0	0	8	0	0	0	0	0	0	0	0	3	0	0	d__Fungi;p__Ascomycota;c__Dothideomycetes;o__Pleosporales;f__Pleosporales_unclassified;g__Pleosporales_unclassified;s__Pleosporales_unclassified
0cb06befe4ab27bb777bf8626b7ff763	0	0	49	24	30	33	239	0	138	1928	0	135	0	0	0	0	0	0	d__Fungi;p__Ascomycota;c__Dothideomycetes;o__Capnodiales;f__Mycosphaerellaceae;g__Davidiella;s__Davidiella_unclassified
89155e3d37924e13010b92f3c60d1791	0	0	0	9	1439	1930	0	0	0	0	0	0	0	0	0	0	0	0	d__Fungi;p__Ascomycota;c__Sordariomycetes;o__Hypocreales;f__Nectriaceae;g__Gibberella;s__Fusarium_annulatum
bcf57d17b3255c3ee9ffced80c25f622	0	0	0	0	0	0	0	0	0	0	0	0	1162	0	0	0	0	0	d__Fungi;p__Zygomycota;c__Mucoromycotina_Incertae_sedis;o__Mortierellales;f__Mortierellaceae;g__Mortierella;s__Mortierella_chlamydospora
5ddb58e0a1a5928a946c9605731d343e	0	0	0	0	0	0	0	0	0	0	0	0	0	0	0	0	0	0	d__Fungi;p__Zygomycota;c__Mucoromycotina_Incertae_sedis;o__Mortierellales;f__Mortierellaceae;g__Mortierella;s__Mortierella_elongata
10ff36c9d9360f7655ff830693cffeef	0	0	0	0	0	0	804	0	0	1394	0	986	0	0	0	0	0	0	d__Fungi;p__Zygomycota;c__Mucoromycotina_Incertae_sedis;o__Mortierellales;f__Mortierellaceae;g__Mortierella;s__Mortierella_exigua
7007e215271a997ee2d4fca77d3ffd83	4	0	0	0	0	0	0	0	0	0	0	0	128	0	0	0	3	6	d__Fungi;p__Ascomycota;c__Eurotiomycetes;o__Chaetothyriales;f__Herpotrichiellaceae;g__Exophiala;s__Exophiala_equina
c199ec81952b1abc1f36fd5a3b43849b	39	88	0	0	1315	400	0	16	0	461	14	664	37	0	0	81	69	0	d__Fungi;p__Ascomycota;c__Ascomycota_unclassified;o__Ascomycota_unclassified;f__Ascomycota_unclassified;g__Ascomycota_unclassified;s__Ascomycota_unclassified
ac83b99103af500e4b7fc3a84856cc7a	113	0	78	0	0	73	63	46	45	73	75	87	98	95	109	40	60	50	d__Fungi;p__Fungi_unclassified;c__Fungi_unclassified;o__Fungi_unclassified;f__Fungi_unclassified;g__Fungi_unclassified;s__Fungi_unclassified
316a44a5ace7ec67a42f86194554dba3	0	0	0	0	0	0	364	47	266	1889	8	262	0	0	0	0	0	0	d__Fungi;p__Ascomycota;c__Dothideomycetes;o__Pleosporales;f__Pleosporales_unclassified;g__Pleosporales_unclassified;s__Pleosporales_unclassified
33a6a84b2736d2dc7f96056808377008	0	0	0	0	0	0	0	0	0	6	0	0	0	0	0	0	0	0	d__Fungi;p__Ascomycota;c__Sordariomycetes;o__Hypocreales;f__Clavicipitaceae;g__Pochonia;s__Pochonia_bulbillosa
3e48e01ccff85c9dc2defd49c8013f2a	0	0	0	0	0	0	0	0	0	0	0	0	0	0	0	0	0	0	d__Fungi;p__Ascomycota;c__Eurotiomycetes;o__Eurotiales;f__Trichocomaceae;g__Eupenicillium;s__Penicillium_janthinellum
1d7979099812afb2d2489da25ec4b85e	0	0	0	0	0	0	34	12	78	139	0	147	0	10	0	0	0	4	d__Fungi;p__Ascomycota;c__Dothideomycetes;o__Pleosporales;f__Pleosporaceae;g__Alternaria;s__Alternaria_alternata
0d115d386bbb192e7623423a77ebe6b6	0	0	0	0	0	0	10	0	13	50	0	0	26	0	0	0	2387	0	d__Fungi;p__Ascomycota;c__Dothideomycetes;o__Dothideomycetes_Incertae_sedis;f__Pseudeurotiaceae;g__Pseudogymnoascus;s__Pseudogymnoascus_unclassified
75d26a1d841edd6eae583cdda8049b2d	0	0	0	0	0	0	6	0	0	0	0	0	0	0	0	0	0	0	d__Fungi;p__Ascomycota;c__Eurotiomycetes;o__Chaetothyriales;f__Herpotrichiellaceae;g__Cladophialophora;s__Cladophialophora_unclassified
60e9c633b67781835eaa3816aa3e0f52	0	0	0	0	0	0	6	1669	21	55	935	186	0	0	0	0	0	0	d__Fungi;p__Ascomycota;c__Sordariomycetes;o__Sordariomycetidae_Incertae_sedis;f__Plectosphaerellaceae;g__Plectosphaerella;s__Plectosphaerella_unclassified
e8d10014b2de02a6e2c763df9e98ca65	1002	1016	0	0	0	0	0	0	0	0	0	0	0	0	0	0	0	0	d__Fungi;p__Zygomycota;c__Mucoromycotina_Incertae_sedis;o__Mortierellales;f__Mortierellaceae;g__Mortierella;s__Mortierella_exigua
3447fdce5b4a14def1dcc1f26d083bd8	1284	1225	6	12	0	0	0	0	0	0	0	0	5	0	0	0	0	0	d__Fungi;p__Ascomycota;c__Eurotiomycetes;o__Chaetothyriales;f__Herpotrichiellaceae;g__Rhinocladiella;s__Rhinocladiella_sp_YH_2009a
06b48e1b934dfee52c30444a38e8830b	490	517	0	8	315	500	0	0	0	0	0	497	0	0	0	0	0	0	d__Fungi;p__Zygomycota;c__Mucoromycotina_Incertae_sedis;o__Mortierellales;f__Mortierellaceae;g__Mortierella;s__Mortierella_unclassified
d3f43b04055bb86d93c9765d6ec3ca03	0	0	0	0	0	0	0	0	0	0	0	0	0	0	0	0	0	0	d__Fungi;p__Zygomycota;c__Mucoromycotina_Incertae_sedis;o__Mortierellales;f__Mortierellaceae;g__Mortierella;s__Mortierella_unclassified
6386ef47c6400cddb4863e7ce7b4753d	0	0	0	0	0	0	0	18	0	0	0	0	64	8	15	7	1388	60	d__Fungi;p__Ascomycota;c__Dothideomycetes;o__Dothideomycetes_Incertae_sedis;f__Pseudeurotiaceae;g__Pseudogymnoascus;s__Pseudogymnoascus_unclassified
286351b97a694666f782eeec533a2e30	0	0	0	0	0	0	49	174	1822	524	2	0	0	0	0	0	0	0	d__Fungi;p__Ascomycota;c__Sordariomycetes;o__Sordariomycetes_unclassified;f__Sordariomycetes_unclassified;g__Sordariomycetes_unclassified;s__Sordariomycetes_unclassified
03a49abc3a96b59bdc9f15df29d5bb05	0	0	0	0	0	0	0	0	0	0	0	0	0	0	0	0	0	4	d__Fungi;p__Ascomycota;c__Sordariomycetes;o__Hypocreales;f__Nectriaceae;g__Neonectria;s__Neonectria_unclassified
e1681601ea6a4896a26d62c993bcb516	0	0	0	0	0	0	0	0	0	0	0	0	0	0	0	0	0	0	d__Fungi;p__Ascomycota;c__Eurotiomycetes;o__Eurotiales;f__Trichocomaceae;g__Eupenicillium;s__Eupenicillium_unclassified
4eac14e021dc275cf9aa3739e4aecebb	0	0	0	0	0	2	2	0	0	0	0	0	0	0	0	0	0	0	d__Fungi;p__Basidiomycota;c__Tremellomycetes;o__Cystofilobasidiales;f__Cystofilobasidiaceae;g__Guehomyces;s__Guehomyces_pullulans
84d82c1c6c140ee0fd56b8047127b9fd	0	0	0	0	0	0	0	0	0	0	0	0	0	0	0	9	2421	0	d__Fungi;p__Ascomycota;c__Dothideomycetes;o__Dothideomycetes_Incertae_sedis;f__Pseudeurotiaceae;g__Pseudogymnoascus;s__Pseudogymnoascus_unclassified
601544db6f2df319b405aad39fa70f21	0	0	0	0	0	0	0	0	0	0	0	0	0	0	0	0	0	0	d__Fungi;p__Basidiomycota;c__Tremellomycetes;o__Tremellales;f__Tremellaceae;g__Cryptococcus;s__Cryptococcus_macerans
89d8d349bf78fbd0f64f88ed64af7299	7	0	0	0	0	0	0	9	0	0	2335	0	8	0	0	0	0	0	d__Fungi;p__Ascomycota;c__Dothideomycetes;o__Pleosporales;f__Pleosporales_unclassified;g__Pleosporales_unclassified;s__Pleosporales_unclassified
50f2c0673ef9f736fbc71aa4365eeb1d	0	0	0	0	0	0	0	0	0	0	0	0	2	0	0	0	0	0	d__Fungi;p__Basidiomycota;c__Tremellomycetes;o__Tremellales;f__Tremellaceae;g__Cryptococcus;s__Mrakiella_aquatica
dcfc89f50c15af26890d3966f6d9703a	0	0	0	0	0	0	0	0	0	0	0	0	0	0	0	1025	508	715	d__Fungi;p__Ascomycota;c__Sordariomycetes;o__Chaetosphaeriales;f__Chaetosphaeriaceae;g__Codinaea;s__Codinaea_acaciae
fbb57c85dce4525694b6e47357639e4d	0	0	0	0	0	0	0	0	0	0	4	0	0	0	0	0	0	0	d__Fungi;p__Fungi_unclassified;c__Fungi_unclassified;o__Fungi_unclassified;f__Fungi_unclassified;g__Fungi_unclassified;s__Fungi_unclassified
9205ed1a0535bf6f0ab33fe89520a6d3	0	0	0	0	0	0	0	0	0	0	0	0	0	0	0	0	0	0	d__Fungi;p__Ascomycota;c__Sordariomycetes;o__Hypocreales;f__Nectriaceae;g__Neonectria;s__Cylindrocarpon_liriodendri
99ed1e2a2c5596b8e7c1a1b75ea3cad2	0	0	0	0	0	0	4	1953	0	4	0	0	0	0	0	0	0	3	d__Fungi;p__Ascomycota;c__Sordariomycetes;o__Sordariales;f__Lasiosphaeriaceae;g__Arnium;s__Arnium_unclassified
cb625f16b4fc8d4024a3c48ec1baf3fa	0	0	0	0	0	0	0	0	0	0	0	0	0	0	0	45	0	0	d__Fungi;p__Zygomycota;c__Mucoromycotina_Incertae_sedis;o__Mortierellales;f__Mortierellaceae;g__Mortierella;s__Mortierella_exigua
66ee010b1cf1eb73d10288aa1e1b8414	1006	940	0	0	0	0	0	0	0	0	0	0	0	0	0	0	0	0	d__Fungi;p__Zygomycota;c__Mucoromycotina_Incertae_sedis;o__Mortierellales;f__Mortierellaceae;g__Mortierella;s__Mortierella_unclassified
e3675b976eab6095aa579f81f1dff7ab	0	0	0	0	0	0	0	0	0	0	0	0	0	0	0	0	0	0	d__Fungi;p__Ascomycota;c__Eurotiomycetes;o__Eurotiales;f__Trichocomaceae;g__Eupenicillium;s__Penicillium_janthinellum
6dccec2b4c0a790a8bbe9b1c42ecb09a	0	0	34	20	0	0	0	0	0	300	0	0	0	0	0	0	0	0	d__Fungi;p__Ascomycota;c__Dothideomycetes;o__Pleosporales;f__Didymellaceae;g__Didymella;s__Phoma_bellidis
506a61498ae10eb51a0ffe26ec41e548	0	0	0	0	0	0	0	0	0	0	0	0	0	0	0	850	450	612	d__Fungi;p__Ascomycota;c__Sordariomycetes;o__Chaetosphaeriales;f__Chaetosphaeriaceae;g__Codinaea;s__Codinaea_acaciae
652e396431fa47ae3bccb072c395dd4c	107	141	0	0	0	0	0	0	0	0	0	0	0	0	0	0	6	0	d__Fungi;p__Fungi_unclassified;c__Fungi_unclassified;o__Fungi_unclassified;f__Fungi_unclassified;g__Fungi_unclassified;s__Fungi_unclassified
8d436825368c5ba8e3ad11386ae3618b	76	5	72	42	33	18	36	12	27	57	50	40	94	64	15	51	41	17	d__Fungi;p__Ascomycota;c__Leotiomycetes;o__Helotiales;f__Sclerotiniaceae;g__Botryotinia;s__Botryotinia_unclassified
218cdf5306ecf57830207d0f09a4130b	106	0	41	0	0	152	53	85	9	96	55	48	117	49	15	57	34	61	d__Fungi;p__Ascomycota;c__Sordariomycetes;o__Sordariales;f__Chaetomiaceae;g__Humicola;s__Humicola_fuscoatra
d54cf6d1e194a4d41205855f629da356	319	311	666	482	0	0	0	0	0	0	0	0	0	0	0	0	0	0	d__Fungi;p__Ascomycota;c__Leotiomycetes;o__Helotiales;f__Helotiales_Incertae_sedis;g__Tetracladium;s__Tetracladium_maxilliforme
736272556f9674c31f9b2a8515bd18aa	60	89	0	6	479	367	0	0	0	0	0	9	4	0	0	0	0	2	d__Fungi;p__Ascomycota;c__Eurotiomycetes;o__Eurotiales;f__Trichocomaceae;g__Eurotium;s__Aspergillus_reptans
7f4c9340554f37ca48b219822b3a9bc1	2	0	2	0	0	4	0	2	0	0	0	0	0	0	0	0	0	0	d__Fungi;p__Ascomycota;c__Sordariomycetes;o__Hypocreales;f__Nectriaceae;g__Fusarium;s__Fusarium_delphinoides
89e38aab448004eeee78a43d22de569b	0	0	0	0	0	0	263	0	0	372	0	0	0	0	0	0	0	0	d__Fungi;p__Ascomycota;c__Sordariomycetes;o__Sordariomycetidae_Incertae_sedis;f__Plectosphaerellaceae;g__Plectosphaerella;s__Plectosphaerella_cucumerina
eda0ac51d12319ac18eceab8cf7507ba	12	0	368	0	6	2	0	4	0	34	5	0	3	0	305	2	0	0	d__Fungi;p__Zygomycota;c__Mucoromycotina_Incertae_sedis;o__Mucorales;f__Mucoraceae;g__Actinomucor;s__Actinomucor_elegans
30bc02b38aacead1687975f79ee20eb2	0	0	0	0	0	0	0	0	0	0	0	0	0	0	0	620	382	730	d__Fungi;p__Ascomycota;c__Sordariomycetes;o__Chaetosphaeriales;f__Chaetosphaeriaceae;g__Codinaea;s__Codinaea_acaciae
2f36244ac2c2314c6edda29c6433d009	0	0	0	0	0	0	643	0	0	877	0	20	0	0	0	0	0	0	d__Fungi;p__Ascomycota;c__Dothideomycetes;o__Pleosporales;f__Didymellaceae;g__Leptosphaerulina;s__Leptosphaerulina_chartarum
f4d860e312f2d29d4db4e561ccb2a89f	0	0	0	0	0	0	0	0	0	0	0	0	0	0	0	0	0	0	d__Fungi;p__Basidiomycota;c__Tremellomycetes;o__Tremellales;f__Tremellaceae;g__Cryptococcus;s__Cryptococcus_macerans
e00781884bc26360ea1ec73a9ddc2d55	0	0	0	0	0	0	1570	11	0	95	0	0	0	0	0	0	0	0	d__Fungi;p__Zygomycota;c__Mucoromycotina_Incertae_sedis;o__Mortierellales;f__Mortierellaceae;g__Mortierella;s__Mortierella_exigua
a7e33f7b75224c18eafd7771d41172c4	0	0	0	0	0	0	0	0	0	0	0	0	0	0	0	0	0	0	d__Fungi;p__Ascomycota;c__Sordariomycetes;o__Hypocreales;f__Nectriaceae;g__Ilyonectria;s__Ilyonectria_robusta
debcffd4c93369e9d83b0fa60877dcab	0	0	0	0	0	0	0	0	0	0	0	0	0	0	0	0	0	0	d__Fungi;p__Fungi_unclassified;c__Fungi_unclassified;o__Fungi_unclassified;f__Fungi_unclassified;g__Fungi_unclassified;s__Fungi_unclassified
5aa0aaa56c966d02b11091993dddb6af	0	0	0	0	0	0	25	0	0	0	218	17	0	0	0	0	0	0	d__Fungi;p__Ascomycota;c__Dothideomycetes;o__Dothideomycetes_Incertae_sedis;f__Dothideomycetes_Incertae_sedis;g__Rhizopycnis;s__Rhizopycnis_vagum
b5e1398053b76a9707ec2d76ece906d2	0	0	0	0	0	0	0	1503	0	0	0	0	0	0	0	0	0	0	d__Fungi;p__Ascomycota;c__Pezizomycetes;o__Pezizales;f__Ascobolaceae;g__Ascobolus;s__Ascobolus_unclassified
4a757c63e1c395e3f53f5aeb705f03fa	0	0	0	0	0	0	0	0	0	0	0	0	0	0	0	0	0	0	d__Fungi;p__Ascomycota;c__Dothideomycetes;o__Pleosporales;f__Pleosporales_unclassified;g__Pleosporales_unclassified;s__Pleosporales_unclassified
807646a8500860d77d1a7961a4b46e6b	0	0	0	0	0	0	22	0	2	1453	0	0	0	0	0	0	0	0	d__Fungi;p__Zygomycota;c__Mucoromycotina_Incertae_sedis;o__Mortierellales;f__Mortierellaceae;g__Mortierella;s__Mortierella_unclassified
58dee46436e4076ed1ac4f44317000b8	0	0	0	0	0	0	48	0	1124	122	0	174	0	0	0	0	0	0	d__Fungi;p__Ascomycota;c__Dothideomycetes;o__Pleosporales;f__Pleosporales_unclassified;g__Pleosporales_unclassified;s__Pleosporales_unclassified
8f6a63eed7c026679ca77420d49d0581	0	0	0	0	0	0	0	0	0	0	2	0	0	0	0	0	0	0	d__Fungi;p__Ascomycota;c__Sordariomycetes;o__Hypocreales;f__Nectriaceae;g__Cylindrocarpon;s__Cylindrocarpon_pauciseptatum
e06c421cada4c9b3b5bf1b7b81958067	0	0	0	0	0	0	0	0	0	0	0	0	0	0	0	13	7	2	d__Fungi;p__Ascomycota;c__Sordariomycetes;o__Hypocreales;f__Ophiocordycipitaceae;g__Ophiocordyceps;s__Ophiocordyceps_unclassified
2668877a57dbcba9a35b624958cd5287	140	142	0	0	0	0	0	0	0	0	0	0	0	0	0	0	0	0	d__Fungi;p__Glomeromycota;c__Glomeromycetes;o__Glomerales;f__Glomeraceae;g__Glomus;s__Glomus_unclassified
c2d450cfd6bb179e40da37a58407199d	0	0	33	0	0	70	52	0	0	45	0	0	0	0	61	51	66	45	d__Fungi;p__Fungi_unclassified;c__Fungi_unclassified;o__Fungi_unclassified;f__Fungi_unclassified;g__Fungi_unclassified;s__Fungi_unclassified
0b4ab1aecc9d2fdd6d595ec4ba45983d	46	28	0	10	143	0	29	0	5	0	0	0	0	0	0	0	0	2	d__Fungi;p__Basidiomycota;c__Tremellomycetes;o__Tremellales;f__Tremellaceae;g__Cryptococcus;s__Cryptococcus_magnus
fbcac47ba056dc45b05a5e23fd016350	0	0	0	0	0	0	0	0	0	0	0	0	0	0	0	0	0	0	d__Fungi;p__Ascomycota;c__Sordariomycetes;o__Hypocreales;f__Clavicipitaceae;g__Pochonia;s__Pochonia_chlamydosporia_var_catenulata
bf2c41a5c54244fb8b23171827d1ed6b	176	185	0	0	0	0	0	0	0	0	0	0	0	0	0	0	0	0	d__Fungi;p__Glomeromycota;c__Glomeromycetes;o__Glomerales;f__Glomeraceae;g__Rhizophagus;s__Rhizophagus_unclassified
cd5eb85141752db8a0e573050c48964b	0	0	0	0	0	0	0	0	17	5	0	0	0	0	70	0	0	0	d__Fungi;p__Ascomycota;c__Eurotiomycetes;o__Chaetothyriales;f__Herpotrichiellaceae;g__Exophiala;s__Exophiala_pisciphila
0b37a14b2fadee7444ef2fd8f7155ff1	0	0	0	0	0	0	226	4	35	470	0	50	0	0	0	0	0	0	d__Fungi;p__Ascomycota;c__Dothideomycetes;o__Pleosporales;f__Phaeosphaeriaceae;g__Phaeosphaeriopsis;s__Phaeoseptoria_musae
3d9537509281554165498fbbf531c3d5	0	11	0	0	0	0	295	68	0	0	31	0	0	0	0	0	0	0	d__Fungi;p__Basidiomycota;c__Microbotryomycetes;o__Leucosporidiales;f__Leucosporidiaceae;g__Leucosporidiella;s__Leucosporidiella_fragaria
6c85d79be60ac1886db69f2c2b03078a	0	0	0	0	0	0	99	0	12	315	0	0	0	0	0	0	0	0	d__Fungi;p__Ascomycota;c__Sordariomycetes;o__Sordariomycetidae_Incertae_sedis;f__Plectosphaerellaceae;g__Plectosphaerella;s__Plectosphaerella_cucumerina
bb44e5b3c10955ba7b619cdd8671664d	0	0	0	0	229	71	31	0	5	356	0	477	0	39	13	0	0	0	d__Fungi;p__Ascomycota;c__Ascomycota_unclassified;o__Ascomycota_unclassified;f__Ascomycota_unclassified;g__Ascomycota_unclassified;s__Ascomycota_unclassified
35168dda4c1daa608e858d973f237d41	0	0	0	0	0	0	0	0	0	10	0	0	0	0	0	0	0	0	d__Fungi;p__Ascomycota;c__Sordariomycetes;o__Hypocreales;f__Clavicipitaceae;g__Metacordyceps;s__Metacordyceps_chlamydosporia
0d46a87a4816a1d2334dfa76e792f3e9	71	48	551	368	54	102	0	0	0	0	0	0	0	0	0	0	0	0	d__Fungi;p__Ascomycota;c__Sordariomycetes;o__Hypocreales;f__Nectriaceae;g__Volutella;s__Volutella_ciliata
f540e818dbed25fb60f2a0fceb60a57d	0	0	0	0	0	0	85	629	13	290	0	153	0	0	0	0	0	0	d__Fungi;p__Ascomycota;c__Sordariomycetes;o__Sordariales;f__Lasiosphaeriaceae;g__Podospora;s__Podospora_unclassified
6fc64cf8d89034707a1ac8be7cd18359	0	0	0	0	0	0	0	0	0	0	0	0	0	0	0	404	291	467	d__Fungi;p__Ascomycota;c__Sordariomycetes;o__Chaetosphaeriales;f__Chaetosphaeriaceae;g__Codinaea;s__Codinaea_acaciae
3039fb51c30242533faa96bd19fd37bd	50	0	17	0	0	76	55	32	0	66	29	35	50	38	7	47	38	27	d__Fungi;p__Ascomycota;c__Sordariomycetes;o__Sordariales;f__Sordariales_unclassified;g__Sordariales_unclassified;s__Sordariales_unclassified
a7de3c3a65f5be55792a50d4dce4d5cd	0	0	0	0	0	3	3	1154	0	0	0	0	0	0	0	0	0	0	d__Fungi;p__Ascomycota;c__Dothideomycetes;o__Pleosporales;f__Lentitheciaceae;g__Poaceascoma;s__Poaceascoma_helicoides
f2119bb2a5b1005ac79dbee51c2988b8	0	0	0	0	0	0	1015	0	0	0	0	133	0	0	0	0	0	0	d__Fungi;p__Zygomycota;c__Mucoromycotina_Incertae_sedis;o__Mortierellales;f__Mortierellaceae;g__Mortierella;s__Mortierella_exigua
c71f08d6da91411823dfc4b1a7fcd4c4	141	150	0	0	0	0	0	0	0	0	0	0	0	0	0	0	0	0	d__Fungi;p__Glomeromycota;c__Glomeromycetes;o__Glomerales;f__Glomeraceae;g__Glomeraceae_unclassified;s__Glomeraceae_unclassified
6430dcbbe93183749c0dc1c3c45658ec	0	11	582	513	0	5	0	0	0	0	0	0	0	0	2	0	0	0	d__Fungi;p__Ascomycota;c__Sordariomycetes;o__Xylariales;f__Microdochiaceae;g__Idriella;s__Idriella_unclassified
0e9525027f75c47a0a67cb82b11b34bc	0	286	0	0	0	0	0	0	0	0	0	0	0	0	0	0	0	0	d__Fungi;p__Ascomycota;c__Sordariomycetes;o__Xylariales;f__Xylariales_fam_Incertae_sedis;g__Fusidium;s__Fusidium_unclassified
774301dbc7c68e44e0f7d23bd00f3c26	0	0	0	0	0	0	0	0	0	0	0	0	0	0	0	0	0	0	d__Fungi;p__Ascomycota;c__Ascomycota_unclassified;o__Ascomycota_unclassified;f__Ascomycota_unclassified;g__Ascomycota_unclassified;s__Ascomycota_unclassified
61149b8b2fe51bcf13bbf11ebb8d303f	0	0	0	0	0	0	0	41	0	0	0	0	0	0	0	0	0	0	d__Fungi;p__Ascomycota;c__Dothideomycetes;o__Pleosporales;f__Pleosporaceae;g__Alternaria;s__Alternaria_unclassified
e6863126e12bafe58fb7fbdbd3f76956	35	0	0	0	0	48	56	30	5	75	58	45	20	16	0	10	37	14	d__Fungi;p__Ascomycota;c__Eurotiomycetes;o__Eurotiales;f__Eurotiales_Incertae_sedis;g__Thermomyces;s__Thermomyces_lanuginosus
e117691d657fd1101a969d9c44e16740	0	0	0	0	0	0	13	0	0	55	0	51	0	0	2	0	0	3	d__Fungi;p__Basidiomycota;c__Tremellomycetes;o__Tremellales;f__Tremellaceae;g__Cryptococcus;s__Cryptococcus_podzolicus
e903d3d8594f4851142eae6fb0283e3b	7	0	0	0	0	0	28	24	3	26	24	0	86	72	55	77	79	74	d__Fungi;p__Ascomycota;c__Sordariomycetes;o__Sordariomycetidae_Incertae_sedis;f__Plectosphaerellaceae;g__Gibellulopsis;s__Gibellulopsis_nigrescens
a2a0f30d59473fb021b2e7ba710b2fda	0	0	0	0	0	0	0	0	0	0	0	0	0	0	0	0	0	0	d__Fungi;p__Fungi_unclassified;c__Fungi_unclassified;o__Fungi_unclassified;f__Fungi_unclassified;g__Fungi_unclassified;s__Fungi_unclassified
b225ac7f8370bec81f3b144850a72cae	0	0	0	0	0	0	0	9	0	971	0	0	0	0	0	0	5	0	d__Fungi;p__Ascomycota;c__Dothideomycetes;o__Capnodiales;f__Mycosphaerellaceae;g__Cladosporium;s__Cladosporium_halotolerans
efe911d582bffdb558737431a21a67f5	0	0	0	0	0	0	0	0	0	0	0	0	0	0	0	0	0	0	d__Fungi;p__Ascomycota;c__Dothideomycetes;o__Pleosporales;f__Leptosphaeriaceae;g__Paraphoma;s__Paraphoma_chrysanthemicola
ead36057a76dca06cdeaa204ab725ad9	0	0	0	0	0	0	0	1029	0	0	0	0	0	0	0	0	0	0	d__Fungi;p__Ascomycota;c__Sordariomycetes;o__Hypocreales;f__Hypocreales_unclassified;g__Hypocreales_unclassified;s__Hypocreales_unclassified
0977c7bcd8ca8b514e07189d17befd44	0	0	0	0	0	0	0	0	0	0	0	0	0	0	0	0	0	0	d__Fungi;p__Ascomycota;c__Dothideomycetes;o__Pleosporales;f__Pleosporaceae;g__Alternaria;s__Alternaria_brassicae
21eff2198885691d0c58243bd1d19e62	53	49	392	239	0	0	0	0	0	0	0	0	0	0	0	0	0	0	d__Fungi;p__Ascomycota;c__Ascomycota_unclassified;o__Ascomycota_unclassified;f__Ascomycota_unclassified;g__Ascomycota_unclassified;s__Ascomycota_unclassified
5e3389591db96dc17a8567c8e3379f04	0	0	0	0	0	0	0	0	0	0	0	0	0	0	0	0	0	0	d__Fungi;p__Ascomycota;c__Sordariomycetes;o__Xylariales;f__Xylariales_fam_Incertae_sedis;g__Fusidium;s__Fusidium_unclassified
c477980c9c959c7589ccb10c106e5f43	16	0	0	0	24	51	72	144	0	283	112	17	64	19	0	33	0	0	d__Fungi;p__Ascomycota;c__Sordariomycetes;o__Sordariales;f__Chaetomiaceae;g__Humicola;s__Trichocladium_asperum
1dacca3208b7ea3d954f0b81f276bb5c	0	0	0	0	0	0	0	0	0	0	0	0	0	0	0	0	0	0	d__Fungi;p__Ascomycota;c__Sordariomycetes;o__Xylariales;f__Xylariales_fam_Incertae_sedis;g__Fusidium;s__Fusidium_unclassified
760bff3f43fd87dcc7277f525faa2f9a	0	0	0	0	0	0	20	0	0	0	0	903	0	0	0	0	0	0	d__Fungi;p__Ascomycota;c__Sordariomycetes;o__Ophiostomatales;f__Ophiostomataceae;g__Ophiostoma;s__Sporothrix_inflata
f2557288434d7fc01ad3b5a929edf686	0	0	0	0	0	0	0	0	0	0	0	0	0	0	0	0	0	0	d__Fungi;p__Ascomycota;c__Leotiomycetes;o__Helotiales;f__Vibrisseaceae;g__Acephala;s__Acephala_sp_4_MV_2011
0216117e1638d99f06771b2ca6641644	0	0	5	0	0	7	0	0	0	0	851	0	6	5	5	8	7	7	d__Fungi;p__Ascomycota;c__Sordariomycetes;o__Hypocreales;f__Hypocreales_Incertae_sedis;g__Sarocladium;s__Sarocladium_kiliense
a4367446e30d0eeae49d23315ba9f2d5	0	0	0	0	0	0	0	0	0	0	0	911	0	0	0	0	0	0	d__Fungi;p__Zygomycota;c__Mucoromycotina_Incertae_sedis;o__Mortierellales;f__Mortierellaceae;g__Mortierella;s__Mortierella_elongata
1c1915cec0966f4fe17392e57dbfd7b1	0	0	0	0	0	0	0	0	0	0	0	0	0	0	0	0	0	0	d__Fungi;p__Ascomycota;c__Sordariomycetes;o__Sordariomycetidae_Incertae_sedis;f__Plectosphaerellaceae;g__Plectosphaerella;s__Plectosphaerella_plurivora
7d63e3185b41b84126e58f8e2217ef7f	0	0	0	0	0	0	0	0	0	0	889	8	0	0	0	0	0	0	d__Fungi;p__Ascomycota;c__Sordariomycetes;o__Hypocreales;f__Stachybotryaceae;g__Stachybotrys;s__Stachybotrys_unclassified
ca3fb071592d39cbadbb3c673d168701	0	0	0	0	0	0	0	0	882	0	0	0	0	0	0	0	0	0	d__Fungi;p__Ascomycota;c__Dothideomycetes;o__Pleosporales;f__Pleosporales_unclassified;g__Pleosporales_unclassified;s__Pleosporales_unclassified
684a782b5e219935bc5486d4dff29c84	2	0	0	0	0	0	3	0	0	0	0	0	0	0	0	0	0	0	d__Fungi;p__Ascomycota;c__Ascomycota_unclassified;o__Ascomycota_unclassified;f__Ascomycota_unclassified;g__Ascomycota_unclassified;s__Ascomycota_unclassified
176e3c7370123be93627d452df4376f8	0	0	0	0	0	0	0	0	0	0	0	0	0	0	0	0	0	0	d__Fungi;p__Zygomycota;c__Mucoromycotina_Incertae_sedis;o__Mucorales;f__Umbelopsidaceae;g__Umbelopsis;s__Mortierella_turficola
963fdfd5acd983715f3358c4b7c81fc5	67	0	13	0	0	59	28	22	3	59	31	27	41	31	3	30	33	26	d__Fungi;p__Ascomycota;c__Sordariomycetes;o__Sordariales;f__Chaetomiaceae;g__Chaetomium;s__Chaetomium_thermophilum
8be57b0f0c5125ca0e87236f809768a8	0	0	0	0	0	0	0	0	0	0	0	0	0	867	0	0	0	0	d__Fungi;p__Ascomycota;c__Sordariomycetes;o__Chaetosphaeriales;f__Chaetosphaeriaceae;g__Codinaea;s__Codinaea_acaciae
3db01635c9481875c1605ca96c5b22e2	0	0	0	0	0	0	444	0	105	238	0	0	0	0	0	0	0	0	d__Fungi;p__Zygomycota;c__Mucoromycotina_Incertae_sedis;o__Mortierellales;f__Mortierellaceae;g__Mortierella;s__Mortierella_elongata
fc1f776683e3ada811410df0a396c501	0	0	0	0	0	0	78	0	56	378	0	302	0	0	0	0	0	0	d__Fungi;p__Ascomycota;c__Dothideomycetes;o__Dothideomycetes_Incertae_sedis;f__Pseudeurotiaceae;g__Pseudogymnoascus;s__Geomyces_pannorum
ae0fb1e9c50f49b89ee6cd2e8742a502	0	0	0	0	0	0	0	0	0	0	37	45	71	58	41	71	96	88	d__Fungi;p__Ascomycota;c__Sordariomycetes;o__Hypocreales;f__Hypocreales_Incertae_sedis;g__Acremonium;s__Acremonium_unclassified
110e1e0bf3e97705cbef79afa9a5c332	0	0	0	0	0	0	0	0	0	0	0	0	0	0	0	0	0	0	d__Fungi;p__Ascomycota;c__Eurotiomycetes;o__Chaetothyriales;f__Chaetothyriales_unclassified;g__Chaetothyriales_unclassified;s__Chaetothyriales_unclassified
6e2e8744c702d6d0020abb1c7e6b3559	0	0	0	0	0	0	58	69	38	154	16	0	0	0	0	0	0	0	d__Fungi;p__Ascomycota;c__Sordariomycetes;o__Hypocreales;f__Nectriaceae;g__Fusarium;s__Fusarium_merismoides
0f0280a8aa63ae67a06d58546dc7a6dd	0	0	0	0	0	0	0	0	0	0	0	0	0	0	0	0	0	0	d__Fungi;p__Zygomycota;c__Mucoromycotina_Incertae_sedis;o__Mortierellales;f__Mortierellaceae;g__Mortierella;s__Mortierella_unclassified
820b8c6724b8b8c9f9c50d958584e751	132	100	0	0	0	0	0	0	0	0	0	0	0	0	0	0	0	0	d__Fungi;p__Glomeromycota;c__Glomeromycetes;o__Glomerales;f__Glomeraceae;g__Glomus;s__Glomus_intraradices
0414c3bd1983accc10bd066dd48c9ede	54	0	15	0	0	61	36	26	3	52	26	22	28	26	5	22	24	36	d__Fungi;p__Ascomycota;c__Sordariomycetes;o__Hypocreales;f__Hypocreales_Incertae_sedis;g__Myrothecium;s__Myrothecium_cinctum
c06b14db306770af392779c64120c34a	0	0	0	0	0	0	680	0	0	0	0	98	0	0	0	0	6	0	d__Fungi;p__Ascomycota;c__Sordariomycetes;o__Hypocreales;f__Nectriaceae;g__Gibberella;s__Gibberella_unclassified
0e314ebd145c341c49fa1b28187fff1e	0	0	0	0	0	0	0	0	0	0	0	0	0	0	0	0	0	0	d__Fungi;p__Zygomycota;c__Mucoromycotina_Incertae_sedis;o__Mortierellales;f__Mortierellaceae;g__Mortierella;s__Mortierella_unclassified
fa5a3993aabf4ca62a281f5954da363c	45	48	122	42	0	0	0	0	2	0	0	0	0	0	0	0	0	0	d__Fungi;p__Ascomycota;c__Sordariomycetes;o__Hypocreales;f__Ophiocordycipitaceae;g__Ophiocordyceps;s__Ophiocordyceps_unclassified
d71571d70a3d6c100d748a0e55f26e8a	0	0	0	0	0	0	0	0	0	0	0	789	0	0	0	0	0	0	d__Fungi;p__Ascomycota;c__Dothideomycetes;o__Pleosporales;f__Pleosporaceae;g__Epicoccum;s__Epicoccum_sorghi
73dbf10f81c23f912cabb930b7bbe477	0	9	463	314	0	0	0	0	0	0	0	0	0	0	0	0	0	0	d__Fungi;p__Ascomycota;c__Ascomycota_unclassified;o__Ascomycota_unclassified;f__Ascomycota_unclassified;g__Ascomycota_unclassified;s__Ascomycota_unclassified
500ee298081e5ae1b3a456f5a3118cec	54	0	12	0	0	46	36	25	0	54	17	19	31	30	9	15	26	20	d__Fungi;p__Ascomycota;c__Sordariomycetes;o__Sordariales;f__Chaetomiaceae;g__Chaetomiaceae_unclassified;s__Chaetomiaceae_unclassified
0e51ba68c29c01e18296c53fc5db5e2e	23	0	2	0	0	55	27	14	0	42	19	23	42	24	6	29	34	37	d__Fungi;p__Ascomycota;c__Sordariomycetes;o__Sordariales;f__Chaetomiaceae;g__Humicola;s__Humicola_phialophoroides
9adeb5a105e84a1ddbf3f1b7ba7b0807	151	110	0	0	0	0	0	0	0	0	0	0	0	0	0	0	0	0	d__Fungi;p__Glomeromycota;c__Glomeromycetes;o__Glomerales;f__Glomeraceae;g__Glomus;s__Glomus_unclassified
ca58ee52aaa22210dd2bba226a8b1c94	0	0	0	0	0	0	0	0	6	0	0	0	15	0	0	0	0	0	d__Fungi;p__Ascomycota;c__Leotiomycetes;o__Helotiales;f__Helotiales_unclassified;g__Helotiales_unclassified;s__Helotiales_unclassified
2ca7a50b9b8f516a9c154470105f97c7	0	0	0	0	0	0	0	0	0	0	0	0	3	0	0	0	0	0	d__Fungi;p__Fungi_unclassified;c__Fungi_unclassified;o__Fungi_unclassified;f__Fungi_unclassified;g__Fungi_unclassified;s__Fungi_unclassified
e0098a92070d7cfd01b074122c65c2c0	10	10	0	0	0	0	0	0	0	0	0	0	0	0	0	0	0	0	d__Fungi;p__Ascomycota;c__Eurotiomycetes;o__Chaetothyriales;f__Herpotrichiellaceae;g__Cladophialophora;s__Cladophialophora_unclassified
a7e0f44bd72dcbd7e257befc14b0a579	0	0	0	0	0	0	135	294	32	35	211	0	0	0	0	0	0	0	d__Fungi;p__Zygomycota;c__Mucoromycotina_Incertae_sedis;o__Mortierellales;f__Mortierellaceae;g__Mortierella;s__Mortierella_unclassified
0934e87723dc72d56c1733b1e1d4a822	375	349	0	0	0	0	0	0	0	0	0	0	0	0	0	0	0	0	d__Fungi;p__Ascomycota;c__Sordariomycetes;o__Sordariomycetes_unclassified;f__Sordariomycetes_unclassified;g__Sordariomycetes_unclassified;s__Sordariomycetes_unclassified
0c40cb8a990f9ae6fbbcda754c641d06	0	0	0	0	0	0	0	0	0	0	0	0	0	0	0	0	0	0	d__Fungi;p__Ascomycota;c__Ascomycota_unclassified;o__Ascomycota_unclassified;f__Ascomycota_unclassified;g__Ascomycota_unclassified;s__Ascomycota_unclassified
a8fdca2bf6f0999073f246146bccf22d	0	0	0	0	0	0	0	0	0	0	0	0	0	0	0	0	0	0	d__Fungi;p__Ascomycota;c__Eurotiomycetes;o__Chaetothyriales;f__Herpotrichiellaceae;g__Rhinocladiella;s__Rhinocladiella_sp_YH_2009a
7191e05aca582e7d94bb645a1c16d42a	0	0	0	0	288	417	0	0	0	0	0	0	0	0	0	0	0	0	d__Fungi;p__Zygomycota;c__Mucoromycotina_Incertae_sedis;o__Mortierellales;f__Mortierellaceae;g__Mortierella;s__Mortierella_alpina
8aaa5da792e8bda43be0f6fbc905ff14	194	138	204	125	0	0	0	0	0	0	0	0	0	0	0	0	0	0	d__Fungi;p__Ascomycota;c__Sordariomycetes;o__Hypocreales;f__Nectriaceae;g__Gibberella;s__Fusarium_redolens
ad812841de170e45e77c729ed867e72d	0	0	0	0	0	0	0	0	0	0	0	0	0	0	0	0	0	0	d__Fungi;p__Basidiomycota;c__Agaricomycetes;o__Agaricales;f__Agaricales_unclassified;g__Agaricales_unclassified;s__Agaricales_unclassified
5b4f734a99f5194b7968b130b4eb2213	0	0	0	0	0	0	0	0	0	0	0	0	0	0	0	0	685	0	d__Fungi;p__Basidiomycota;c__Basidiomycota_unclassified;o__Basidiomycota_unclassified;f__Basidiomycota_unclassified;g__Basidiomycota_unclassified;s__Basidiomycota_unclassified
28278dd17c755f50a9fb6206f0e32b24	0	0	0	0	0	0	140	54	0	0	486	0	0	0	0	0	0	0	d__Fungi;p__Zygomycota;c__Mucoromycotina_Incertae_sedis;o__Mortierellales;f__Mortierellaceae;g__Mortierella;s__Mortierella_elongata
aadefd26a8c5892c30942280834be876	0	0	0	0	0	0	0	0	0	0	0	0	0	0	0	0	0	679	d__Fungi;p__Ascomycota;c__Dothideomycetes;o__Dothideomycetes_Incertae_sedis;f__Pseudeurotiaceae;g__Pseudogymnoascus;s__Pseudogymnoascus_unclassified
fd6c831a05822f00a1d0ca874101d10d	0	0	0	0	275	402	0	0	0	0	0	0	0	0	0	0	0	0	d__Fungi;p__Ascomycota;c__Sordariomycetes;o__Hypocreales;f__Hypocreales_Incertae_sedis;g__Myrothecium;s__Myrothecium_inundatum
02ca82bac56f544ac7624b0329acf771	0	0	0	4	272	394	0	0	0	0	0	0	0	0	0	0	0	0	d__Fungi;p__Ascomycota;c__Sordariomycetes;o__Xylariales;f__Xylariaceae;g__Virgaria;s__Virgaria_nigra
23d331c51c3376f2a0f53597f002062e	2	0	0	0	0	0	0	0	0	0	0	0	0	0	0	0	0	0	d__Fungi;p__Ascomycota;c__Dothideomycetes;o__Pleosporales;f__Pleosporaceae;g__Edenia;s__Edenia_gomezpompae
fe3824b4ccc569b72903b4a828a8d331	7	0	0	0	0	12	67	12	115	130	4	95	15	9	3	9	10	11	d__Fungi;p__Ascomycota;c__Dothideomycetes;o__Pleosporales;f__Pleosporaceae;g__Cochliobolus;s__Cochliobolus_geniculatus
cbefa7ab1ff2ab9e4c553e3674f0e33f	19	0	21	0	0	31	43	0	14	62	0	0	45	43	52	42	42	38	d__Fungi;p__Ascomycota;c__Sordariomycetes;o__Hypocreales;f__Hypocreales_Incertae_sedis;g__Acremonium;s__Acremonium_unclassified
d73d615a12076dcf42e6819297f6546b	0	0	0	0	0	0	0	0	279	248	0	31	0	0	0	0	0	0	d__Fungi;p__Ascomycota;c__Dothideomycetes;o__Pleosporales;f__Pleosporales_unclassified;g__Pleosporales_unclassified;s__Pleosporales_unclassified
a8df757d27fb60dad2a2c4d4e538a90c	141	149	0	0	0	0	0	0	0	0	0	0	0	0	0	0	0	0	d__Fungi;p__Zygomycota;c__Mucoromycotina_Incertae_sedis;o__Mortierellales;f__Mortierellaceae;g__Mortierella;s__Mortierella_elongata
0d5576a61d0fabf406b2c0043c5c7108	0	0	3	0	0	0	3	0	0	0	0	0	0	0	0	0	0	0	d__Fungi;p__Glomeromycota;c__Glomeromycetes;o__Glomerales;f__Glomeraceae;g__Glomeraceae_unclassified;s__Glomeraceae_unclassified
12a843351a7604c8bc6e54f6c5232ef8	0	0	0	0	0	0	0	0	0	0	0	0	0	632	0	0	0	0	d__Fungi;p__Ascomycota;c__Sordariomycetes;o__Chaetosphaeriales;f__Chaetosphaeriaceae;g__Codinaea;s__Codinaea_acaciae
c05744b907fbd395b6124d31cb945ad0	0	0	0	0	0	0	0	0	0	0	0	0	0	0	0	0	0	0	d__Fungi;p__Ascomycota;c__Dothideomycetes;o__Dothideomycetes_Incertae_sedis;f__Dothideomycetes_Incertae_sedis;g__Rhizopycnis;s__Rhizopycnis_vagum
f3928488fc445b64f74a92d67fcb0117	0	0	0	0	0	0	0	0	0	2	0	0	0	0	0	0	0	0	d__Fungi;p__Ascomycota;c__Leotiomycetes;o__Leotiomycetes_unclassified;f__Leotiomycetes_unclassified;g__Leotiomycetes_unclassified;s__Leotiomycetes_unclassified
b897078dd04160405160882313ddc6d0	8	0	0	0	0	6	101	80	24	112	0	0	0	0	0	0	0	0	d__Fungi;p__Basidiomycota;c__Agaricomycetes;o__Agaricales;f__Coprinaceae;g__Coprinus;s__Coprinus_patouillardi
91ac2189b6a5dd66c80c4c73999df9fc	0	0	0	0	0	0	0	0	0	0	0	0	331	0	0	0	0	0	d__Fungi;p__Ascomycota;c__Sordariomycetes;o__Hypocreales;f__Hypocreaceae;g__Hypocrea;s__Trichoderma_evansii
817ed49bf0f8e34a975d9a5bc9c5e9f0	0	0	0	0	0	0	90	0	26	33	16	0	14	0	0	0	0	0	d__Fungi;p__Ascomycota;c__Sordariomycetes;o__Hypocreales;f__Nectriaceae;g__Gibberella;s__Fusarium_cf_equiseti_MY_2011
375f3dfe58f87e29dff7f13aae4ffe4e	0	0	0	0	0	0	0	0	0	0	0	0	0	0	0	0	0	0	d__Fungi;p__Ascomycota;c__Sordariomycetes;o__Sordariales;f__Lasiosphaeriaceae;g__Podospora;s__Podospora_intestinacea
2c9e5719a87754a8e2bfd347f6340bb2	16	0	10	0	0	42	51	33	4	75	4	6	17	16	8	14	15	18	d__Fungi;p__Mortierellomycota;c__Mortierellomycota_unclassified;o__Mortierellomycota_unclassified;f__Mortierellomycota_unclassified;g__Mortierellomycota_unclassified;s__Mortierellomycota_unclassified
65be0bf173c7dee1703fde8f8e2de729	0	0	0	0	0	0	90	26	8	391	0	59	0	0	0	0	0	0	d__Fungi;p__Ascomycota;c__Sordariomycetes;o__Sordariales;f__Chaetomiaceae;g__Chaetomium;s__Chaetomium_globosum
c26a6d6fd626d38773d5cc4a647f06fb	4	0	0	0	0	0	2	4	0	0	0	0	0	0	0	0	0	0	d__Fungi;p__Basidiomycota;c__Agaricomycetes;o__Cantharellales;f__Ceratobasidiaceae;g__Ceratobasidium;s__Ceratobasidium_sp_AG_I
f0dbbc545aa298f1f03ac842fc4d275e	0	0	0	0	0	0	0	0	0	0	0	0	0	0	0	0	0	506	d__Fungi;p__Basidiomycota;c__Agaricomycetes;o__Geastrales;f__Geastraceae;g__Sphaerobolus;s__Sphaerobolus_iowensis
89df929e663add48e77ac7c11aee5b03	0	0	0	0	0	0	0	0	0	0	0	0	0	0	0	0	0	0	d__Fungi;p__Zygomycota;c__Mucoromycotina_Incertae_sedis;o__Mucorales;f__Umbelopsidaceae;g__Umbelopsis;s__Mortierella_turficola
cb7957af235459c1970deed72b481c6f	0	0	0	0	0	0	6	0	46	0	0	0	0	0	0	0	0	0	d__Fungi;p__Ascomycota;c__Dothideomycetes;o__Pleosporales;f__Phaeosphaeriaceae;g__Phaeosphaeria;s__Phaeosphaeria_unclassified
30c9114675098d1b1f354141470cf5af	0	0	0	0	0	0	0	0	0	7	0	0	2	0	0	0	0	0	d__Fungi;p__Ascomycota;c__Eurotiomycetes;o__Chaetothyriales;f__Herpotrichiellaceae;g__Cladophialophora;s__Cladophialophora_unclassified
07e5e0265a51a2daac46c8f2095ad3f0	0	0	0	0	0	0	0	0	0	0	0	0	0	0	0	0	0	0	d__Fungi;p__Ascomycota;c__Dothideomycetes;o__Pleosporales;f__Pleosporales_Incertae_sedis;g__Pleosporales_Incertae_sedis_unclassified;s__Pleosporales_Incertae_sedis_unclassified
6b96d874f997a342e8bf09d8516b485f	0	0	0	0	219	318	0	0	0	0	0	0	0	0	0	0	0	0	d__Fungi;p__Ascomycota;c__Ascomycota_unclassified;o__Ascomycota_unclassified;f__Ascomycota_unclassified;g__Ascomycota_unclassified;s__Ascomycota_unclassified
58e406ec5bd44a0e8d48b1d5cbc79146	0	0	0	0	0	0	0	0	6	0	0	0	6	8	0	61	4	95	d__Fungi;p__Zygomycota;c__Mucoromycotina_Incertae_sedis;o__Mortierellales;f__Mortierellaceae;g__Mortierella;s__Mortierella_unclassified
c21d5c6736f6e0f316e7ed621b441ed2	0	0	0	0	0	0	9	7	2	456	0	56	0	0	0	0	0	0	d__Fungi;p__Ascomycota;c__Sordariomycetes;o__Hypocreales;f__Hypocreales_fam_Incertae_sedis;g__Acremonium;s__Acremonium_curvulum
c411a2ea73c4ebb897d839754d3d773c	134	140	27	0	100	126	0	0	0	0	0	0	0	0	0	0	0	0	d__Fungi;p__Basidiomycota;c__Agaricomycetes;o__Cantharellales;f__Ceratobasidiaceae;g__Ceratobasidium;s__Ceratobasidium_unclassified
25c8bb1df64836ed2f6e383a1da1f3e4	0	14	0	19	412	0	0	0	0	0	0	0	0	3	0	3	0	0	d__Fungi;p__Basidiomycota;c__Microbotryomycetes;o__Sporidiobolales;f__Sporidiobolales_Incertae_sedis;g__Rhodosporidium;s__Rhodosporidium_babjevae
b96d3b1da7eacd233fcd782d3c290a48	0	0	0	0	0	0	0	0	0	0	0	0	0	0	0	0	0	0	d__Fungi;p__Ascomycota;c__Dothideomycetes;o__Pleosporales;f__Lophiostomataceae;g__Massarina;s__Massarina_unclassified
04ac12d58c75c7b0f4df7eebbea4a57b	0	0	0	0	0	0	6	0	510	0	0	0	0	0	0	0	0	0	d__Fungi;p__Ascomycota;c__Leotiomycetes;o__Helotiales;f__Vibrisseaceae;g__Acephala;s__Acephala_sp_4_MV_2011
fa6ae7fe715483c487c3c8a4bc7bd85b	0	0	0	0	0	0	0	0	0	0	0	0	0	0	0	0	0	0	d__Fungi;p__Ascomycota;c__Sordariomycetes;o__Sordariomycetidae_Incertae_sedis;f__Plectosphaerellaceae;g__Plectosphaerella;s__Plectosphaerella_unclassified
a657d2706e24fa1389e705ad48850c79	0	0	0	0	0	0	0	0	0	0	0	0	0	0	0	0	0	0	d__Fungi;p__Ascomycota;c__Sordariomycetes;o__Xylariales;f__Xylariales_unclassified;g__Xylariales_unclassified;s__Xylariales_unclassified
f31b1e5b4e30651a46bb7ddf9c0802d5	0	0	0	0	0	0	0	0	0	0	0	0	0	0	6	0	0	0	d__Fungi;p__Ascomycota;c__Dothideomycetes;o__Pleosporales;f__Didymellaceae;g__Didymella;s__Didymella_unclassified
4bd702c9ebd4a1dcadcf071498846b81	0	0	0	0	0	0	46	6	0	287	0	140	0	0	0	0	0	0	d__Fungi;p__Ascomycota;c__Dothideomycetes;o__Pleosporales;f__Didymellaceae;g__Didymella;s__Didymella_unclassified
eba10e2ae1d867d6f870d4d283252c0a	0	0	0	0	186	301	0	0	0	0	0	0	0	0	0	0	0	0	d__Fungi;p__Ascomycota;c__Sordariomycetes;o__Xylariales;f__Amphisphaeriaceae;g__Pestalotiopsis;s__Pestalotiopsis_unclassified
00b59b719d090a4ded0c5c0b2ae7d37c	27	12	0	9	0	36	22	12	0	40	19	0	19	7	0	19	12	14	d__Fungi;p__Ascomycota;c__Sordariomycetes;o__Sordariales;f__Chaetomiaceae;g__Chaetomiaceae_unclassified;s__Chaetomiaceae_unclassified
1e5b55fa1991b6554b016340a5e9951f	0	0	0	0	0	0	0	0	0	0	0	0	0	0	0	0	0	485	d__Fungi;p__Ascomycota;c__Sordariomycetes;o__Chaetosphaeriales;f__Chaetosphaeriaceae;g__Codinaea;s__Codinaea_acaciae
f2079adc90bfe0c1835c6704c4266c40	0	0	0	0	0	0	0	83	0	374	0	11	0	0	0	0	0	6	d__Fungi;p__Ascomycota;c__Sordariomycetes;o__Hypocreales;f__Nectriaceae;g__Fusarium;s__Fusarium_armeniacum
82f64e7596bc0d938ae79b4cefbc0011	0	0	0	0	0	0	0	0	0	0	0	0	0	0	0	0	0	0	d__Fungi;p__Glomeromycota;c__Glomeromycetes;o__Glomerales;f__Glomeraceae;g__Glomus;s__Glomus_sp_8_SUN_2011
19621c10b2a86639f0eb08474265298d	0	0	0	0	0	0	0	0	8	19	0	361	0	0	0	0	31	0	d__Fungi;p__Ascomycota;c__Sordariomycetes;o__Sordariales;f__Chaetomiaceae;g__Chaetomiaceae_unclassified;s__Chaetomiaceae_unclassified
9885a74f26a9146e3bc39a6644e1fc1e	0	0	0	0	0	0	0	27	0	0	0	0	73	0	0	0	0	0	d__Fungi;p__Ascomycota;c__Sordariomycetes;o__Sordariales;f__Chaetomiaceae;g__Thielavia;s__Thielavia_hyalocarpa
8c261f0baafb35b249c3f20f13643b71	0	0	0	0	0	0	0	0	0	0	0	0	0	0	0	0	0	0	d__Fungi;p__Fungi_unclassified;c__Fungi_unclassified;o__Fungi_unclassified;f__Fungi_unclassified;g__Fungi_unclassified;s__Fungi_unclassified
3f956c0795358f8ec287cec43034f00a	0	0	0	0	0	0	0	0	0	0	0	0	0	0	0	0	452	0	d__Fungi;p__Fungi_unclassified;c__Fungi_unclassified;o__Fungi_unclassified;f__Fungi_unclassified;g__Fungi_unclassified;s__Fungi_unclassified
07737115b0e4a8d4fe931c4f2dbefa44	0	0	0	0	0	0	0	0	0	0	0	0	0	0	0	0	0	0	d__Fungi;p__Ascomycota;c__Sordariomycetes;o__Xylariales;f__Xylariales_fam_Incertae_sedis;g__Fusidium;s__Fusidium_unclassified
ac621d172423d00fea369af5b4895ac7	0	0	0	0	0	0	0	0	0	0	0	61	0	0	0	0	0	0	d__Fungi;p__Basidiomycota;c__Microbotryomycetes;o__Leucosporidiales;f__Leucosporidiaceae;g__Mastigobasidium;s__Mastigobasidium_intermedium
ec8187c20e27a08e9355501ade366cb0	0	0	0	0	0	0	0	0	0	6	0	0	0	0	0	0	0	0	d__Fungi;p__Glomeromycota;c__Glomeromycetes;o__Glomerales;f__Glomeraceae;g__Glomus;s__Glomus_sp_8_SUN_2011
276f5727717842b9b453c067f823e6f3	0	0	0	0	0	0	0	0	0	0	0	0	0	0	0	0	0	0	d__Fungi;p__Ascomycota;c__Sordariomycetes;o__Xylariales;f__Xylariales_fam_Incertae_sedis;g__Fusidium;s__Fusidium_unclassified
21a555d57a20f0d9d6d5b742d0876023	0	0	0	0	0	0	6	305	0	0	119	0	0	0	0	0	0	0	d__Fungi;p__Ascomycota;c__Ascomycota_unclassified;o__Ascomycota_unclassified;f__Ascomycota_unclassified;g__Ascomycota_unclassified;s__Ascomycota_unclassified
7afbf3f6d5e8ffd5722d77205b42563a	0	0	0	0	0	0	108	0	0	0	0	205	0	0	0	0	0	0	d__Fungi;p__Zygomycota;c__Mucoromycotina_Incertae_sedis;o__Mortierellales;f__Mortierellaceae;g__Mortierella;s__Mortierella_chlamydospora
492ae51e6e148ad07ed763758834544a	0	0	0	0	0	0	0	422	0	0	0	0	0	0	0	0	0	0	d__Fungi;p__Ascomycota;c__Sordariomycetes;o__Sordariales;f__Sordariales_unclassified;g__Sordariales_unclassified;s__Sordariales_unclassified
4bd7cc0063dfa0b01c2cbe851827997e	0	0	0	0	0	0	0	0	0	0	0	0	0	0	0	0	0	0	d__Fungi;p__Ascomycota;c__Leotiomycetes;o__Leotiomycetes_unclassified;f__Leotiomycetes_unclassified;g__Leotiomycetes_unclassified;s__Leotiomycetes_unclassified
9989a13264344fa2e675df265229a352	0	0	0	0	0	0	0	0	0	0	0	0	0	0	0	0	2	0	d__Fungi;p__Basidiomycota;c__Tremellomycetes;o__Tremellales;f__Tremellaceae;g__Cryptococcus;s__Cryptococcus_podzolicus
c17311db3b6b3df526cf2d392f02f4ad	0	0	0	0	0	0	0	0	4	6	0	102	0	0	0	0	0	0	d__Fungi;p__Ascomycota;c__Dothideomycetes;o__Pleosporales;f__Pleosporaceae;g__Alternaria;s__Alternaria_unclassified
f1653095161aa6209a17322a2306db39	7	0	0	0	0	6	34	12	0	16	9	14	15	12	4	9	24	6	d__Fungi;p__Fungi_unclassified;c__Fungi_unclassified;o__Fungi_unclassified;f__Fungi_unclassified;g__Fungi_unclassified;s__Fungi_unclassified
3d3bb683e087dd21096eb99c0a0c9347	0	0	0	0	0	0	0	0	0	0	0	0	0	0	0	0	0	0	d__Fungi;p__Olpidiomycota;c__Olpidiomycetes;o__Olpidiales;f__Olpidiaceae;g__Olpidium;s__Olpidium_brassicae
4755d0509fb54846a8030f548bb0d84a	0	0	0	0	147	256	0	0	0	0	0	0	0	0	0	0	0	0	d__Fungi;p__Ascomycota;c__Dothideomycetes;o__Capnodiales;f__Mycosphaerellaceae;g__Mycosphaerella;s__Mycosphaerella_unclassified
75117f57546f822bc05c3812a68d4e3c	0	0	0	0	0	0	0	0	0	0	0	0	0	0	0	0	0	0	d__Fungi;p__Glomeromycota;c__Glomeromycetes;o__Glomerales;f__Glomeraceae;g__Glomus;s__Glomus_sp_8_SUN_2011
e559e9e07dc72521de6f0f76205fb100	0	0	0	0	0	0	0	0	0	0	0	0	0	0	0	0	0	0	d__Fungi;p__Glomeromycota;c__Glomeromycetes;o__Glomerales;f__Glomeraceae;g__Rhizophagus;s__Rhizophagus_unclassified
987d0d4264a2e6a37072d0da4354940b	0	0	0	0	0	0	0	0	0	0	0	0	0	0	0	0	0	0	d__Fungi;p__Glomeromycota;c__Glomeromycetes;o__Glomerales;f__Glomeraceae;g__Glomus;s__Glomus_sp_8_SUN_2011
8d56e20cc13384eac100cad38ea05216	0	0	0	0	0	0	14	0	0	382	0	0	0	0	0	0	0	0	d__Fungi;p__Ascomycota;c__Sordariomycetes;o__Hypocreales;f__Nectriaceae;g__Gibberella;s__Fusarium_pseudonygamai
062a778f839c02bb99ccedc25cd3d3a9	0	0	0	0	154	240	0	0	0	0	0	0	0	0	0	0	0	0	d__Fungi;p__Ascomycota;c__Sordariomycetes;o__Sordariomycetidae_Incertae_sedis;f__Glomerellaceae;g__Glomerella;s__Glomerella_cingulata
3bd8a90ecccb379f06aade6bab8e2986	0	0	0	0	0	0	0	0	0	0	0	0	0	0	0	0	0	0	d__Fungi;p__Glomeromycota;c__Glomeromycetes;o__Glomerales;f__Glomeraceae;g__Glomus;s__Glomus_sp_8_SUN_2011
80df22380d162df96c5c026302d9acd5	0	0	0	0	0	0	96	46	56	83	40	55	0	0	0	0	0	0	d__Fungi;p__Ascomycota;c__Pezizomycotina_Incertae_sedis;o__Pezizomycotina_Incertae_sedis;f__Pezizomycotina_Incertae_sedis;g__Dokmaia;s__Dokmaia_monthadangii
693858d37d361fe9adc54942958fa1d4	0	0	0	0	0	0	39	29	0	46	0	0	25	22	13	18	29	21	d__Fungi;p__Fungi_unclassified;c__Fungi_unclassified;o__Fungi_unclassified;f__Fungi_unclassified;g__Fungi_unclassified;s__Fungi_unclassified
e2b51acd76b5d3fb0042e9c2e0428f35	0	0	0	0	0	0	0	0	0	0	0	13	0	0	0	0	0	0	d__Fungi;p__Fungi_unclassified;c__Fungi_unclassified;o__Fungi_unclassified;f__Fungi_unclassified;g__Fungi_unclassified;s__Fungi_unclassified
76356371e08587e6b17312202eb0c267	0	0	0	0	0	0	0	0	0	0	0	0	0	0	0	0	0	0	d__Fungi;p__Basidiomycota;c__Agaricomycetes;o__Agaricales;f__Mycenaceae;g__Mycenaceae_unclassified;s__Mycenaceae_unclassified
2f81deb482bcba9087eecc0969aaed3a	0	0	0	0	0	0	0	0	0	0	0	0	0	0	0	0	0	0	d__Fungi;p__Glomeromycota;c__Glomeromycetes;o__Glomerales;f__Glomeraceae;g__Glomus;s__Glomus_sp_8_SUN_2011
7a3c93df1df89ce3ae3f600fba7034b3	0	0	0	0	0	0	0	0	0	0	0	0	0	0	0	0	0	0	d__Fungi;p__Ascomycota;c__Leotiomycetes;o__Leotiomycetes_unclassified;f__Leotiomycetes_unclassified;g__Leotiomycetes_unclassified;s__Leotiomycetes_unclassified
f390d8442f0ad9493a7f6b4d5e021083	0	0	0	0	0	0	0	0	0	0	0	0	0	0	0	0	0	0	d__Fungi;p__Fungi_unclassified;c__Fungi_unclassified;o__Fungi_unclassified;f__Fungi_unclassified;g__Fungi_unclassified;s__Fungi_unclassified
9048683e6a43ce5b85afa23cd893b448	0	0	0	0	0	0	0	0	0	0	0	0	0	0	0	0	0	0	d__Fungi;p__Ascomycota;c__Sordariomycetes;o__Xylariales;f__Xylariales_fam_Incertae_sedis;g__Fusidium;s__Fusidium_unclassified
537bc9962ff94c1d3cb735d8102e0cca	0	0	0	3	138	225	0	0	0	0	0	0	0	0	0	0	0	0	d__Fungi;p__Ascomycota;c__Ascomycota_unclassified;o__Ascomycota_unclassified;f__Ascomycota_unclassified;g__Ascomycota_unclassified;s__Ascomycota_unclassified
f9c850d40d899bb2cc3cfb0507b16242	0	0	0	0	0	0	2	0	0	0	0	0	0	0	0	0	0	0	d__Fungi;p__Ascomycota;c__Sordariomycetes;o__Microascales;f__Microascaceae;g__Microascaceae_unclassified;s__Microascaceae_unclassified
3bd8c4299d16ccb4190c9631aa88f6b1	0	0	0	0	0	0	0	0	0	0	0	0	0	0	0	0	0	0	d__Fungi;p__Ascomycota;c__Dothideomycetes;o__Pleosporales;f__Leptosphaeriaceae;g__Plenodomus;s__Plenodomus_biglobosus
fe0d5a5ff4f86e93844cf07b98177aa3	0	0	0	0	0	0	0	0	0	0	0	0	0	0	0	4	0	0	d__Fungi;p__Fungi_unclassified;c__Fungi_unclassified;o__Fungi_unclassified;f__Fungi_unclassified;g__Fungi_unclassified;s__Fungi_unclassified
29b81e5e8a95bb9a39f0e9b1f746112e	0	0	0	0	0	0	37	9	111	28	13	44	0	0	0	0	0	0	d__Fungi;p__Ascomycota;c__Dothideomycetes;o__Pleosporales;f__Pleosporaceae;g__Edenia;s__Edenia_gomezpompae
7f95ccdcde1dc5881ff9fd7075c895db	18	13	221	108	0	0	0	0	0	0	0	0	0	0	0	0	0	0	d__Fungi;p__Ascomycota;c__Sordariomycetes;o__Microascales;f__Microascaceae;g__Pithoascus;s__Pithoascus_langeronii
24d14434a05cf49a9ef6cd8c920e660f	0	0	0	0	0	0	0	0	0	0	0	0	0	0	0	0	0	0	d__Fungi;p__Fungi_unclassified;c__Fungi_unclassified;o__Fungi_unclassified;f__Fungi_unclassified;g__Fungi_unclassified;s__Fungi_unclassified
dc16168ffca18fc7a1303d9857627f0f	0	0	0	0	0	0	0	0	0	0	0	0	12	5	0	0	0	335	d__Fungi;p__Ascomycota;c__Ascomycota_unclassified;o__Ascomycota_unclassified;f__Ascomycota_unclassified;g__Ascomycota_unclassified;s__Ascomycota_unclassified
fdf268b5aaa300eb5569012425fb8fd0	0	0	0	0	0	0	22	10	10	48	8	0	0	0	0	0	0	0	d__Fungi;p__Ascomycota;c__Eurotiomycetes;o__Chaetothyriales;f__Chaetothyriaceae;g__Cyphellophora;s__Cyphellophora_unclassified
51b3d3cfb3e6fcd74018861c04606755	0	0	0	0	0	0	0	0	0	0	0	0	0	0	0	0	0	0	d__Fungi;p__Ascomycota;c__Sordariomycetes;o__Xylariales;f__Xylariales_fam_Incertae_sedis;g__Fusidium;s__Fusidium_unclassified
5c2abaa945268fae8f796194f53cd384	0	0	0	0	0	0	0	0	0	0	0	0	0	0	0	0	0	0	d__Fungi;p__Ascomycota;c__Dothideomycetes;o__Pleosporales;f__Pleosporales_Incertae_sedis;g__Phoma;s__Phoma_radicina
1773c91a3ee4d8bd33aafa182f3e079f	0	0	0	0	0	0	0	0	0	0	0	0	0	0	0	0	0	0	d__Fungi;p__Glomeromycota;c__Glomeromycetes;o__Glomerales;f__Glomeraceae;g__Glomeraceae_unclassified;s__Glomeraceae_unclassified
ebdfda3da924d33028b1660ee4c5e301	0	0	0	0	0	0	0	43	0	0	0	0	54	59	0	55	0	0	d__Fungi;p__Ascomycota;c__Sordariomycetes;o__Hypocreales;f__Hypocreales_Incertae_sedis;g__Acremonium;s__Acremonium_unclassified
a202d1347242fad6a41486ef50bf5915	0	0	0	0	0	0	0	0	0	0	0	0	0	0	0	0	0	0	d__Fungi;p__Ascomycota;c__Sordariomycetes;o__Xylariales;f__Xylariales_fam_Incertae_sedis;g__Fusidium;s__Fusidium_unclassified
a127881fc85873804900488508e1a65a	0	0	0	0	107	157	0	0	0	0	0	0	0	0	0	0	0	0	d__Fungi;p__Ascomycota;c__Dothideomycetes;o__Pleosporales;f__Pleosporales_Incertae_sedis;g__Pleosporales_Incertae_sedis_unclassified;s__Pleosporales_Incertae_sedis_unclassified
6dcfdd3c0b0f6ee69dbfb898a88df2dc	0	0	0	0	0	0	0	0	0	0	0	0	0	0	0	0	0	0	d__Fungi;p__Ascomycota;c__Sordariomycetes;o__Sordariomycetidae_Incertae_sedis;f__Magnaporthaceae;g__Mycoleptodiscus;s__Mycoleptodiscus_unclassified
fa31eac6dfa487d0293ce415eadcc40f	0	0	0	0	0	0	344	0	0	0	0	0	0	0	0	0	0	0	d__Fungi;p__Ascomycota;c__Dothideomycetes;o__Capnodiales;f__Mycosphaerellaceae;g__Davidiella;s__Davidiella_unclassified
b834eab3d4eae979fbfb7a0606a6e157	0	0	0	0	0	0	0	0	0	0	0	0	0	0	0	0	0	0	d__Fungi;p__Glomeromycota;c__Glomeromycetes;o__Glomerales;f__Glomeraceae;g__Glomus;s__Glomus_sp_8_SUN_2011
b5bf1932a604aeafcf58baa7d5debda3	0	0	0	0	0	0	0	0	0	0	0	0	0	0	0	0	0	0	d__Fungi;p__Ascomycota;c__Dothideomycetes;o__Pleosporales;f__Didymellaceae;g__Didymella;s__Phoma_exigua
33bd4e84b188493848437f228f5c364b	0	0	0	0	0	0	0	0	0	0	0	0	0	0	0	0	0	0	d__Fungi;p__Glomeromycota;c__Glomeromycetes;o__Glomerales;f__Glomeraceae;g__Rhizophagus;s__Rhizophagus_unclassified
5384c9eb816c7523ce3ca91ee6a3d3d8	0	0	0	0	0	0	0	0	0	0	0	0	0	0	0	0	0	0	d__Fungi;p__Glomeromycota;c__Glomeromycetes;o__Glomerales;f__Glomeraceae;g__Rhizophagus;s__Rhizophagus_unclassified
1765a32d7e026de749e203121ff4f462	0	0	0	0	0	0	0	0	0	0	0	0	0	0	0	0	0	0	d__Fungi;p__Glomeromycota;c__Glomeromycetes;o__Glomerales;f__Glomeraceae;g__Rhizophagus;s__Rhizophagus_unclassified
b77136a5a6ea109de9f7945c50faf7b4	0	0	0	0	0	0	0	0	0	0	0	0	0	0	0	0	0	0	d__Fungi;p__Glomeromycota;c__Glomeromycetes;o__Glomerales;f__Glomeraceae;g__Glomeraceae_unclassified;s__Glomeraceae_unclassified
3936fef8b8187d65b9fe9ecbd0e894ac	0	0	0	0	0	0	0	0	0	0	0	0	0	0	0	0	0	0	d__Fungi;p__Glomeromycota;c__Glomeromycetes;o__Glomerales;f__Glomeraceae;g__Glomeraceae_unclassified;s__Glomeraceae_unclassified
a2b1235679665424893347e077f18a0b	0	8	3	0	151	151	0	0	0	0	0	6	0	0	0	0	0	0	d__Fungi;p__Ascomycota;c__Eurotiomycetes;o__Eurotiales;f__Trichocomaceae;g__Eupenicillium;s__Eupenicillium_unclassified
a2c6f6ddbc09335f595342e5c6d82f25	0	0	0	0	0	0	0	0	0	0	0	0	0	0	0	0	0	0	d__Fungi;p__Ascomycota;c__Dothideomycetes;o__Dothideales;f__Dothioraceae;g__Kabatiella;s__Kabatiella_unclassified
edeb0871f4d61b1ca41432dd00a0602b	0	0	0	0	0	0	0	0	0	0	0	0	0	0	0	0	0	0	d__Fungi;p__Glomeromycota;c__Glomeromycetes;o__Glomerales;f__Glomeraceae;g__Glomus;s__Glomus_sp_8_SUN_2011
78fa43cc02582771fb6ba6ef68234b84	0	0	0	0	0	0	0	0	0	0	0	0	0	0	0	0	0	0	d__Fungi;p__Fungi_unclassified;c__Fungi_unclassified;o__Fungi_unclassified;f__Fungi_unclassified;g__Fungi_unclassified;s__Fungi_unclassified
c0a11d549ed9015802203c2a3175f2ab	0	0	0	0	0	0	0	0	0	0	0	0	0	0	313	0	0	0	d__Fungi;p__Ascomycota;c__Sordariomycetes;o__Sordariales;f__Sordariales_fam_Incertae_sedis;g__Rhexodenticula;s__Rhexodenticula_unclassified
51c97c44b760b01e1cae6b2f23f08e87	20	0	0	0	0	12	8	11	0	28	15	10	14	11	0	9	11	6	d__Fungi;p__Ascomycota;c__Leotiomycetes;o__Helotiales;f__Vibrisseaceae;g__Phialocephala;s__Phialocephala_xalapensis
0262afdc10e96792213834d8ac15c9a6	0	0	0	0	0	0	0	0	0	0	0	0	0	0	0	0	0	0	d__Fungi;p__Ascomycota;c__Sordariomycetes;o__Xylariales;f__Xylariales_fam_Incertae_sedis;g__Fusidium;s__Fusidium_unclassified
7db8015b49280f92aebef81c185b0ffa	0	0	0	0	0	0	0	0	0	0	0	0	0	0	0	0	0	0	d__Fungi;p__Ascomycota;c__Leotiomycetes;o__Helotiales;f__Helotiaceae;g__Tricladium;s__Zalerion_varium
f033e4ef90a423f4d6b84d5c21918915	0	0	0	0	0	0	0	0	0	0	0	0	0	0	0	0	0	0	d__Fungi;p__Fungi_unclassified;c__Fungi_unclassified;o__Fungi_unclassified;f__Fungi_unclassified;g__Fungi_unclassified;s__Fungi_unclassified
05650ceb5f59da33b7c69d8e218d7b40	20	0	15	0	0	19	28	25	0	60	0	0	7	4	0	3	0	0	d__Fungi;p__Ascomycota;c__Sordariomycetes;o__Hypocreales;f__Hypocreaceae;g__Hypocrea;s__Hypocrea_crassa
ae53bfa10c15c0826a106e5fd3863629	0	0	0	0	0	0	0	0	0	0	0	0	0	0	0	0	0	0	d__Fungi;p__Glomeromycota;c__Glomeromycetes;o__Glomerales;f__Glomeraceae;g__Glomus;s__Glomus_sp_8_SUN_2011
9aaf8d6819046a54e21bb8aea050b39f	0	0	0	0	0	0	0	0	0	0	0	0	0	0	0	0	0	0	d__Fungi;p__Fungi_unclassified;c__Fungi_unclassified;o__Fungi_unclassified;f__Fungi_unclassified;g__Fungi_unclassified;s__Fungi_unclassified
503e8e5a237bb434ac9145821709480a	0	0	0	0	0	0	0	0	0	0	0	0	0	0	0	0	0	0	d__Fungi;p__Ascomycota;c__Eurotiomycetes;o__Chaetothyriales;f__Herpotrichiellaceae;g__Exophiala;s__Exophiala_unclassified
632d0d2916dedfe349aa12d6875810d8	0	0	0	0	0	0	0	0	0	0	0	0	0	0	0	0	0	0	d__Fungi;p__Ascomycota;c__Sordariomycetes;o__Hypocreales;f__Nectriaceae;g__Fusarium;s__Fusarium_domesticum
caaec88162036122e885e3d584eb773c	0	0	6	0	0	14	0	0	0	0	0	0	43	33	25	27	28	24	d__Fungi;p__Zygomycota;c__Mucoromycotina_Incertae_sedis;o__Mortierellales;f__Mortierellaceae;g__Mortierella;s__Mortierella_wolfii
1506f9c52ef93c03f06943f99c94252d	0	0	0	0	0	0	0	0	0	0	0	0	0	0	0	0	0	0	d__Fungi;p__Ascomycota;c__Sordariomycetes;o__Xylariales;f__Xylariales_fam_Incertae_sedis;g__Fusidium;s__Fusidium_unclassified
29ddaa9b4aa738813886dbde81f14dfe	0	0	0	0	0	0	0	0	0	0	0	0	0	0	0	0	0	0	d__Fungi;p__Ascomycota;c__Ascomycota_unclassified;o__Ascomycota_unclassified;f__Ascomycota_unclassified;g__Ascomycota_unclassified;s__Ascomycota_unclassified
80c389daa68b628cae551cb9516e2282	0	0	0	0	0	0	0	0	0	0	0	0	0	0	0	0	0	0	d__Fungi;p__Ascomycota;c__Sordariomycetes;o__Xylariales;f__Xylariales_fam_Incertae_sedis;g__Fusidium;s__Fusidium_unclassified
5de98e2949a746e140188fe3d17e23d3	0	0	0	0	0	0	0	0	0	74	0	0	0	0	0	0	0	4	d__Fungi;p__Ascomycota;c__Sordariomycetes;o__Hypocreales;f__Hypocreales_Incertae_sedis;g__Sarocladium;s__Sarocladium_oryzae
cc7d4b8bf9c0b6ad99d08ecc0dbcf5bc	0	0	0	0	0	0	0	0	0	0	0	0	0	0	190	0	0	0	d__Fungi;p__Ascomycota;c__Eurotiomycetes;o__Chaetothyriales;f__Herpotrichiellaceae;g__Exophiala;s__Exophiala_pisciphila
581d8dc9b39b8850abdf4e9d5895bb99	0	0	0	0	0	0	0	0	0	0	0	0	0	0	0	0	0	0	d__Fungi;p__Ascomycota;c__Dothideomycetes;o__Pleosporales;f__Pleosporales_unclassified;g__Pleosporales_unclassified;s__Pleosporales_unclassified
43b1c5bf9c035198057d6d04cbad5c06	80	75	0	0	0	0	0	0	0	0	0	0	0	0	0	0	0	0	d__Fungi;p__Ascomycota;c__Dothideomycetes;o__Pleosporales;f__Didymellaceae;g__Didymella;s__Didymella_ligulicola
7432b731772fdfadbedeacd9e7ccb75c	0	0	0	0	0	0	0	0	0	0	0	0	0	5	0	0	40	0	d__Fungi;p__Ascomycota;c__Dothideomycetes;o__Pleosporales;f__Pleosporaceae;g__Edenia;s__Edenia_gomezpompae
d57b67c8a976d86eb306e74e08c66b1f	0	0	0	0	0	0	13	0	0	42	0	0	0	0	0	0	0	0	d__Fungi;p__Ascomycota;c__Sordariomycetes;o__Sordariomycetidae_Incertae_sedis;f__Plectosphaerellaceae;g__Verticillium;s__Verticillium_unclassified
1f96ad5cb210da2f3d540127e8003fec	35	88	0	0	98	37	0	0	0	0	0	0	0	0	0	0	0	0	d__Fungi;p__Ascomycota;c__Sordariomycetes;o__Microascales;f__Halosphaeriaceae;g__Clavatospora;s__Clavatospora_longibrachiata
a4d71931ecbad4a4bed80db42f4aa1e6	0	0	0	0	0	0	0	0	0	258	0	0	0	0	0	0	0	0	d__Fungi;p__Basidiomycota;c__Agaricomycetes;o__Agaricomycetes_unclassified;f__Agaricomycetes_unclassified;g__Agaricomycetes_unclassified;s__Agaricomycetes_unclassified
9703aabfe15ec81d5e4f5716aafbe3fa	0	0	0	0	0	0	0	0	0	257	0	0	0	0	0	0	0	0	d__Fungi;p__Fungi_unclassified;c__Fungi_unclassified;o__Fungi_unclassified;f__Fungi_unclassified;g__Fungi_unclassified;s__Fungi_unclassified
f908f31166ff863940be44ec36a357b6	0	0	132	120	0	0	0	0	0	0	0	0	0	0	0	0	0	0	d__Fungi;p__Zygomycota;c__Mucoromycotina_Incertae_sedis;o__Mortierellales;f__Mortierellaceae;g__Mortierella;s__Mortierella_elongata
4ea8d412ff950197f997abea8c65be1d	0	0	0	0	0	0	251	0	0	0	0	0	0	0	0	0	0	0	d__Fungi;p__Ascomycota;c__Dothideomycetes;o__Pleosporales;f__Phaeosphaeriaceae;g__Ophiosphaerella;s__Ophiosphaerella_agrostis
742748c20bb5d86da3266d7b899963b6	0	0	0	0	0	0	28	0	0	0	0	30	0	0	0	0	0	0	d__Fungi;p__Ascomycota;c__Sordariomycetes;o__Sordariomycetidae_Incertae_sedis;f__Plectosphaerellaceae;g__Plectosphaerellaceae_unclassified;s__Plectosphaerellaceae_unclassified
29ee2200c7cc299a12d8f779fb650ec2	7	0	0	0	0	2	0	0	0	9	10	15	7	12	9	0	11	0	d__Fungi;p__Ascomycota;c__Dothideomycetes;o__Dothideomycetes_unclassified;f__Dothideomycetes_unclassified;g__Dothideomycetes_unclassified;s__Dothideomycetes_unclassified
d2b9880d60e3697614c85b3346390060	0	0	0	0	0	0	23	0	0	8	203	8	2	0	0	0	0	0	d__Fungi;p__Fungi_unclassified;c__Fungi_unclassified;o__Fungi_unclassified;f__Fungi_unclassified;g__Fungi_unclassified;s__Fungi_unclassified
8abfb8d216e3c25fec56a78b880b4a3e	0	0	0	0	0	0	0	0	0	0	0	0	0	0	0	0	0	0	d__Fungi;p__Glomeromycota;c__Glomeromycetes;o__Glomerales;f__Glomeraceae;g__Rhizophagus;s__Rhizophagus_intraradices
274cd7a8de6439277cba8bd3f4455eae	0	0	0	0	0	0	0	0	0	0	0	0	0	0	0	0	0	0	d__Fungi;p__Ascomycota;c__Sordariomycetes;o__Hypocreales;f__Nectriaceae;g__Neonectria;s__Neonectria_unclassified
d42d38e1c26734ffe6da6ce58c802826	0	0	0	0	0	0	40	0	6	92	0	107	0	0	0	0	0	0	d__Fungi;p__Zygomycota;c__Mucoromycotina_Incertae_sedis;o__Mortierellales;f__Mortierellaceae;g__Mortierella;s__Mortierella_unclassified
ef559e86e6d3987a2dee2c1dc06c4694	0	0	0	0	0	0	0	0	0	0	0	0	0	0	0	0	0	0	d__Fungi;p__Ascomycota;c__Sordariomycetes;o__Xylariales;f__Xylariales_fam_Incertae_sedis;g__Fusidium;s__Fusidium_unclassified
d135cb3dfcb90eb38edc81ae1880481e	0	0	0	0	0	0	0	0	0	0	0	0	0	0	0	0	0	0	d__Fungi;p__Basidiomycota;c__Agaricomycetes;o__Atheliales;f__Atheliaceae;g__Athelia;s__Athelia_unclassified
6f13bbecd8a9964c149d4a1fad7297b4	0	0	0	0	0	0	0	0	0	0	0	0	0	0	0	0	0	0	d__Fungi;p__Ascomycota;c__Dothideomycetes;o__Pleosporales;f__Pleosporales_unclassified;g__Pleosporales_unclassified;s__Pleosporales_unclassified
beb395afeabf0111c6064f5173c22a75	0	0	0	0	0	0	0	0	0	0	0	0	0	0	0	0	0	0	d__Fungi;p__Ascomycota;c__Dothideomycetes;o__Pleosporales;f__Leptosphaeriaceae;g__Plenodomus;s__Plenodomus_biglobosus
ec62c3f28646e8fdc206517bf678f14e	19	11	0	0	76	128	0	0	0	0	0	0	0	0	0	0	0	0	d__Fungi;p__Ascomycota;c__Leotiomycetes;o__Helotiales;f__Helotiales_Incertae_sedis;g__Tetracladium;s__Tetracladium_unclassified
f1f36c790711e925ef2fbe10cc6824a7	0	0	0	0	0	0	23	0	0	0	0	147	0	0	0	0	0	0	d__Fungi;p__Ascomycota;c__Dothideomycetes;o__Pleosporales;f__Pleosporales_unclassified;g__Pleosporales_unclassified;s__Pleosporales_unclassified
b0aab15558de7e623e703d4797fb15d6	58	0	22	0	0	68	0	0	0	0	0	0	0	0	0	0	0	0	d__Fungi;p__Ascomycota;c__Sordariomycetes;o__Microascales;f__Microascaceae;g__Scedosporium;s__Scedosporium_prolificans
7f3c60a37cf7830ed7556a068e7dcc1e	0	0	0	0	0	9	3	0	0	4	21	28	3	0	0	0	0	0	d__Fungi;p__Basidiomycota;c__Agaricomycetes;o__Atheliales;f__Atheliaceae;g__Cristinia;s__Cristinia_helvetica
905ecbfcb7c76d141c527961d7c6d821	0	0	0	0	0	0	0	6	0	0	6	0	171	49	0	0	0	0	d__Fungi;p__Ascomycota;c__Ascomycota_unclassified;o__Ascomycota_unclassified;f__Ascomycota_unclassified;g__Ascomycota_unclassified;s__Ascomycota_unclassified
6cb2c208114641dc8fe237d9bab58dcd	11	0	0	0	0	16	15	13	0	12	10	0	8	12	3	3	3	7	d__Fungi;p__Ascomycota;c__Dothideomycetes;o__Pleosporales;f__Sporormiaceae;g__Preussia;s__Preussia_unclassified
873a51f13d1a594206d815697d3f77bc	0	0	0	0	0	0	0	0	0	0	0	0	0	0	0	0	0	0	d__Fungi;p__Ascomycota;c__Sordariomycetes;o__Sordariomycetes_unclassified;f__Sordariomycetes_unclassified;g__Sordariomycetes_unclassified;s__Sordariomycetes_unclassified
b335ed5df16a7df8febdc8825a1b23cf	0	0	0	0	0	0	0	0	0	36	191	0	0	0	0	0	0	0	d__Fungi;p__Ascomycota;c__Ascomycota_unclassified;o__Ascomycota_unclassified;f__Ascomycota_unclassified;g__Ascomycota_unclassified;s__Ascomycota_unclassified
2ba6c0c5800ad786436fe860ee046cc5	0	0	0	0	99	129	0	0	0	0	0	0	0	0	0	0	0	0	d__Fungi;p__Ascomycota;c__Dothideomycetes;o__Pleosporales;f__Sporormiaceae;g__Preussia;s__Preussia_aemulans
450cf11cc095c2c89de637c53a641d82	0	0	0	0	0	0	0	0	0	0	0	0	0	0	0	0	0	0	d__Fungi;p__Ascomycota;c__Sordariomycetes;o__Sordariomycetes_unclassified;f__Sordariomycetes_unclassified;g__Sordariomycetes_unclassified;s__Sordariomycetes_unclassified
b51d6db04d59953be4b91bca352f7b7a	0	0	0	0	0	0	0	0	0	0	0	0	0	0	0	0	0	0	d__Fungi;p__Olpidiomycota;c__Olpidiomycetes;o__Olpidiales;f__Olpidiaceae;g__Olpidium;s__Olpidium_brassicae
ef3beadedb75e916e63604b0356d7e92	0	0	0	0	0	0	3	0	0	0	0	0	0	0	0	0	0	0	d__Fungi;p__Ascomycota;c__Dothideomycetes;o__Pleosporales;f__Thyridariaceae;g__Roussoella;s__Roussoella_solani
d56b781fa71cfa72f22229c63d2d30ee	0	0	0	0	0	0	0	0	0	0	0	0	0	0	0	0	0	0	d__Fungi;p__Ascomycota;c__Sordariomycetes;o__Xylariales;f__Xylariales_fam_Incertae_sedis;g__Fusidium;s__Fusidium_unclassified
a5882fff0ac496623b016be989fb6ade	0	0	0	0	0	0	0	0	0	0	0	0	0	0	0	0	0	0	d__Fungi;p__Ascomycota;c__Sordariomycetes;o__Sordariales;f__Lasiosphaeriaceae;g__Cladorrhinum;s__Cladorrhinum_bulbillosum
2eec5ba01b3c768920e3ed982ebd1b6f	0	0	0	0	0	0	0	0	4	0	215	0	0	0	0	0	0	0	d__Fungi;p__Zygomycota;c__Mucoromycotina_Incertae_sedis;o__Mortierellales;f__Mortierellaceae;g__Mortierella;s__Mortierella_unclassified
6ef70ba3713e03fcfc4ade367e13fb7d	0	0	0	0	0	0	0	0	0	0	0	15	0	0	0	0	0	0	d__Fungi;p__Chytridiomycota;c__Rhizophydiomycetes;o__Rhizophydiales;f__Terramycetaceae;g__Boothiomyces;s__Boothiomyces_macroporosum
c0973afac5d4e274844a1c6f9b8a56c1	0	0	0	0	0	0	0	114	0	0	99	0	0	0	0	0	0	0	d__Fungi;p__Basidiomycota;c__Microbotryomycetes;o__Sporidiobolales;f__Sporidiobolales_Incertae_sedis;g__Rhodotorula;s__Rhodotorula_unclassified
abbcd7733f75bb43aead0fc5ca8cf914	0	0	0	0	0	0	0	0	0	0	0	0	36	164	0	0	0	12	d__Fungi;p__Ascomycota;c__Dothideomycetes;o__Venturiales;f__Sympoventuriaceae;g__Veronaeopsis;s__Veronaeopsis_simplex
647a7771c01be43cc5cbdbbf5aec8107	0	0	0	0	0	0	0	0	0	0	0	0	0	0	0	0	0	0	d__Fungi;p__Ascomycota;c__Sordariomycetes;o__Hypocreales;f__Nectriaceae;g__Gibberella;s__Fusarium_cf_equiseti_MY_2011
7e34fab9df61735a400362825f6e34cc	0	0	0	0	0	0	0	0	211	0	0	0	0	0	0	0	0	0	d__Fungi;p__Ascomycota;c__Dothideomycetes;o__Pleosporales;f__Montagnulaceae;g__Paraconiothyrium;s__Paraconiothyrium_sporulosum
c5b02013e77c09b49d4619ca1e412d71	0	0	0	0	0	0	0	0	34	0	0	0	0	0	0	0	0	0	d__Fungi;p__Ascomycota;c__Dothideomycetes;o__Pleosporales;f__Pleosporales_Incertae_sedis;g__Phoma;s__Phoma_omnivirens
85b38900e3106283a230e439f5d78c79	0	0	0	0	0	0	0	0	138	0	0	0	0	0	0	0	0	0	d__Fungi;p__Ascomycota;c__Dothideomycetes;o__Dothideomycetes_unclassified;f__Dothideomycetes_unclassified;g__Dothideomycetes_unclassified;s__Dothideomycetes_unclassified
981b11afc0751cd1987216f4ab3c34d6	0	44	0	0	21	127	0	0	0	0	0	0	0	0	0	0	0	0	d__Fungi;p__Ascomycota;c__Sordariomycetes;o__Xylariales;f__Xylariales_fam_Incertae_sedis;g__Fusidium;s__Fusidium_unclassified
0d5303c4aa54efc1a0f548c06547111e	0	0	0	0	0	0	3	0	0	0	29	0	0	0	0	0	0	0	d__Fungi;p__Ascomycota;c__Pezizomycotina_Incertae_sedis;o__Pezizomycotina_Incertae_sedis;f__Pezizomycotina_Incertae_sedis;g__Torula;s__Torula_caligans
cb5c7998da5ecb90c4d6569bec539eec	4	0	4	0	0	5	27	27	5	38	0	0	0	0	0	0	0	0	d__Fungi;p__Basidiomycota;c__Agaricomycetes;o__Agaricales;f__Psathyrellaceae;g__Coprinopsis;s__Coprinopsis_cinerea
1fe5a6ce6b26faeddad728404a64d823	8	0	0	0	0	12	0	8	0	8	8	8	9	4	0	7	4	6	d__Fungi;p__Ascomycota;c__Ascomycota_unclassified;o__Ascomycota_unclassified;f__Ascomycota_unclassified;g__Ascomycota_unclassified;s__Ascomycota_unclassified
bf4f00f1b58e8314a21e5b662c42ad3b	0	0	0	0	0	0	0	0	0	0	0	0	26	0	0	0	67	43	d__Fungi;p__Basidiomycota;c__Agaricomycetes;o__Auriculariales;f__Auriculariaceae;g__Auricularia;s__Auricularia_unclassified
10eadb02ce7424be55014ee7ea9c2eda	0	0	0	0	0	0	0	0	0	0	0	0	0	0	0	0	0	0	d__Fungi;p__Fungi_unclassified;c__Fungi_unclassified;o__Fungi_unclassified;f__Fungi_unclassified;g__Fungi_unclassified;s__Fungi_unclassified
4960dba89e5d1d88a3a327829f98fcbe	0	0	0	0	0	0	0	0	0	0	0	0	0	0	0	0	0	0	d__Fungi;p__Ascomycota;c__Dothideomycetes;o__Dothideomycetes_Incertae_sedis;f__Pseudeurotiaceae;g__Pseudogymnoascus;s__Pseudogymnoascus_unclassified
4351049faaac9c7fb500b2bd78c56bb9	0	0	0	0	0	0	0	0	0	0	0	0	0	0	0	0	0	0	d__Fungi;p__Basidiomycota;c__Agaricomycetes;o__Cantharellales;f__Ceratobasidiaceae;g__Thanatephorus;s__Rhizoctonia_solani
f135bb50d66fd1e1927bcbda3b180c43	0	0	0	0	0	0	0	0	0	0	0	0	0	0	0	0	0	0	d__Fungi;p__Ascomycota;c__Dothideomycetes;o__Pleosporales;f__Phaeosphaeriaceae;g__Phaeosphaeriopsis;s__Phaeosphaeriopsis_unclassified
a5d168e3a75227db665d1e04802af018	14	0	0	0	0	15	0	7	0	16	7	8	7	12	6	8	12	22	d__Fungi;p__Ascomycota;c__Sordariomycetes;o__Hypocreales;f__Hypocreaceae;g__Hypocrea;s__Trichoderma_arundinaceum
9a77dce833bdc1d75e9039cc44482ea8	0	0	0	0	0	0	0	0	0	0	0	0	0	0	0	0	0	0	d__Fungi;p__Basidiomycota;c__Tremellomycetes;o__Tremellales;f__Tremellales_Incertae_sedis;g__Tremellales_Incertae_sedis_unclassified;s__Tremellales_Incertae_sedis_unclassified
f05aa8640077a942a96c1fbc716cac54	0	0	0	0	0	0	42	0	13	62	0	86	0	0	0	0	0	0	d__Fungi;p__Ascomycota;c__Eurotiomycetes;o__Eurotiales;f__Trichocomaceae;g__Trichocomaceae_unclassified;s__Trichocomaceae_unclassified
ecbec6439cf969bffbbcd2318df55857	0	0	0	0	0	0	0	0	0	0	0	0	0	0	0	0	0	202	d__Fungi;p__Ascomycota;c__Sordariomycetes;o__Chaetosphaeriales;f__Chaetosphaeriaceae;g__Codinaea;s__Codinaea_acaciae
9905ee9983014ce40671b1da7a75c17b	0	0	0	0	0	0	0	0	0	0	0	0	0	0	0	0	0	0	d__Fungi;p__Ascomycota;c__Dothideomycetes;o__Pleosporales;f__Pleosporales_Incertae_sedis;g__Phoma;s__Phoma_cf_nebulosa_JZG_2008
cfbdb97d496d0eb1e5b955b7de827755	0	0	0	0	0	0	0	0	0	0	0	0	0	0	0	0	0	0	d__Fungi;p__Basidiomycota;c__Tremellomycetes;o__Trichosporonales;f__Trichosporonaceae;g__Trichosporon;s__Trichosporon_sporotrichoides
d784615af267d9083df8ecbf64f56874	0	0	0	0	0	0	0	0	0	0	0	0	0	0	0	0	0	0	d__Fungi;p__Ascomycota;c__Dothideomycetes;o__Pleosporales;f__Pleosporales_Incertae_sedis;g__Phoma;s__Phoma_omnivirens
421843b4de1c9a6b235512c9d15b6c62	0	0	0	0	0	0	0	0	0	0	0	0	0	0	0	0	0	0	d__Fungi;p__Ascomycota;c__Sordariomycetes;o__Sordariales;f__Lasiosphaeriaceae;g__Zopfiella;s__Zopfiella_marina
dadcf6c504dae2f692c4601d48099e6a	0	0	0	0	0	0	0	0	5	101	0	0	0	0	0	0	0	0	d__Fungi;p__Basidiomycota;c__Microbotryomycetes;o__Sporidiobolales;f__Sporidiobolaceae;g__Sporidiobolus;s__Sporobolomyces_carnicolor
57ced92a08cecdeffe7b974bf46aff22	52	105	5	35	0	0	0	0	0	0	0	0	0	0	0	0	0	0	d__Fungi;p__Ascomycota;c__Sordariomycetes;o__Microascales;f__Halosphaeriaceae;g__Clavatospora;s__Clavatospora_longibrachiata
3e517ae18a4f2669906e996ba67bbda8	0	0	0	0	0	0	16	0	0	0	0	0	0	0	0	0	0	0	d__Fungi;p__Zygomycota;c__Mucoromycotina_Incertae_sedis;o__Mortierellales;f__Mortierellaceae;g__Mortierella;s__Mortierella_exigua
a42500affcbbf987aea67147022d51fd	0	0	0	0	0	0	0	0	0	0	0	195	0	0	0	0	0	0	d__Fungi;p__Ascomycota;c__Sordariomycetes;o__Hypocreales;f__Hypocreales_fam_Incertae_sedis;g__Chlamydocillium;s__Chlamydocillium_unclassified
0e3550df2f4435d1c3a408e81f659a69	0	0	0	0	0	0	0	0	0	0	0	0	0	0	0	0	0	0	d__Fungi;p__Ascomycota;c__Dothideomycetes;o__Pleosporales;f__Pleosporales_unclassified;g__Pleosporales_unclassified;s__Pleosporales_unclassified
dd20ca2a18321ff3fb2aa5df7f5dd869	0	0	0	0	0	0	0	0	0	191	0	0	0	0	0	0	0	0	d__Fungi;p__Ascomycota;c__Leotiomycetes;o__Helotiales;f__Vibrisseaceae;g__Vibrisseaceae_unclassified;s__Vibrisseaceae_unclassified
1f8891fb84224ab547239babd8b083f3	6	6	6	9	85	77	0	0	0	0	0	0	0	0	0	0	0	0	d__Fungi;p__Ascomycota;c__Eurotiomycetes;o__Eurotiales;f__Trichocomaceae;g__Penicillium;s__Penicillium_brevicompactum
06b7d4a0f20ec02f56c7b627a84b45ce	0	0	0	0	0	0	0	0	0	0	0	0	0	0	0	112	0	0	d__Fungi;p__Ascomycota;c__Dothideomycetes;o__Dothideomycetes_unclassified;f__Dothideomycetes_unclassified;g__Dothideomycetes_unclassified;s__Dothideomycetes_unclassified
09bb6af904c200647ffb47da4e4762fb	0	0	0	0	0	0	0	0	0	85	0	103	0	0	0	0	0	0	d__Fungi;p__Ascomycota;c__Ascomycota_unclassified;o__Ascomycota_unclassified;f__Ascomycota_unclassified;g__Ascomycota_unclassified;s__Ascomycota_unclassified
e342e998eca41cc4c63700b9a275e5e8	0	0	0	0	0	0	0	186	0	0	0	0	0	0	0	0	0	0	d__Fungi;p__Ascomycota;c__Sordariomycetes;o__Sordariomycetes_unclassified;f__Sordariomycetes_unclassified;g__Sordariomycetes_unclassified;s__Sordariomycetes_unclassified
2f3054e9f875335914fbac52085227b4	0	0	0	0	0	0	0	0	0	0	0	186	0	0	0	0	0	0	d__Fungi;p__Ascomycota;c__Sordariomycetes;o__Sordariales;f__Lasiosphaeriaceae;g__Podospora;s__Podospora_tetraspora
94941697a7c184d83ff4f56b7a5fee75	0	0	0	0	0	0	0	0	0	0	0	0	0	0	0	0	0	0	d__Fungi;p__Basidiomycota;c__Microbotryomycetes;o__Leucosporidiales;f__Leucosporidiaceae;g__Leucosporidiella;s__Leucosporidiella_fragaria
ea9055818b004ccef67fa9bc62dc2581	0	0	0	0	0	0	0	0	0	0	0	0	0	0	0	0	0	0	d__Fungi;p__Fungi_unclassified;c__Fungi_unclassified;o__Fungi_unclassified;f__Fungi_unclassified;g__Fungi_unclassified;s__Fungi_unclassified
ad545ca715ecc528edc1d27b6c54b1e9	2	0	0	0	0	0	0	0	0	0	0	0	0	0	0	0	0	0	d__Fungi;p__Basidiomycota;c__Basidiomycota_unclassified;o__Basidiomycota_unclassified;f__Basidiomycota_unclassified;g__Basidiomycota_unclassified;s__Basidiomycota_unclassified
81cf9252343f403e29b3e9859c89b6dc	0	0	0	0	0	0	0	0	0	182	0	0	0	0	0	0	0	0	d__Fungi;p__Ascomycota;c__Ascomycota_unclassified;o__Ascomycota_unclassified;f__Ascomycota_unclassified;g__Ascomycota_unclassified;s__Ascomycota_unclassified
cf7d4ef2f625e77bc10c90af885e0d8a	0	0	0	0	0	0	0	0	0	0	0	0	0	0	0	0	0	0	d__Fungi;p__Basidiomycota;c__Microbotryomycetes;o__Leucosporidiales;f__Leucosporidiaceae;g__Leucosporidiella;s__Leucosporidiella_fragaria
a1cec32cd67992237236a07ccb294cf2	0	0	0	0	0	0	0	0	16	0	2	0	0	0	0	0	0	0	d__Fungi;p__Ascomycota;c__Ascomycota_unclassified;o__Ascomycota_unclassified;f__Ascomycota_unclassified;g__Ascomycota_unclassified;s__Ascomycota_unclassified
e212b867cfd84420e52e3db3d0353801	0	0	0	0	0	0	0	0	0	179	0	0	0	0	0	0	0	0	d__Fungi;p__Basidiomycota;c__Microbotryomycetes;o__Leucosporidiales;f__Leucosporidiaceae;g__Leucosporidiella;s__Leucosporidiella_fragaria
56c237354c2b60f10bec025d863278b8	16	0	0	0	0	27	0	13	0	12	6	8	0	6	0	0	9	14	d__Fungi;p__Ascomycota;c__Sordariomycetes;o__Trichosphaeriales;f__Trichosphaeriales_Incertae_sedis;g__Nigrospora;s__Nigrospora_sphaerica
127a71e0930c1d59a892bcee2c659e47	0	0	0	0	0	0	0	0	0	65	0	66	0	0	0	0	0	0	d__Fungi;p__Ascomycota;c__Dothideomycetes;o__Pleosporales;f__Tetraplosphaeriaceae;g__Tetraplosphaeria;s__Tetraplosphaeria_unclassified
5c5e94b2ad81f9692b80f7c47de3e78a	0	0	0	0	0	0	0	0	0	0	0	0	0	0	0	0	0	0	d__Fungi;p__Ascomycota;c__Dothideomycetes;o__Pleosporales;f__Pleosporales_unclassified;g__Pleosporales_unclassified;s__Pleosporales_unclassified
cfdc275ecf44c2c4989ded5621eb5aac	0	0	101	59	18	0	0	0	0	0	0	0	0	0	0	0	0	0	d__Fungi;p__Ascomycota;c__Sordariomycetes;o__Hypocreales;f__Nectriaceae;g__Volutella;s__Volutella_ciliata
8609a20e50c353119977d73c844c117b	0	0	0	0	0	0	0	0	0	0	0	0	0	0	0	0	0	0	d__Fungi;p__Basidiomycota;c__Agaricomycetes;o__Agaricales;f__Clavariaceae;g__Clavaria;s__Clavaria_californica
a2a9fe51973f49542efa1954b02679df	0	0	0	0	0	0	0	7	0	0	0	8	0	0	0	0	4	0	d__Fungi;p__Ascomycota;c__Leotiomycetes;o__Helotiales;f__Helotiales_unclassified;g__Helotiales_unclassified;s__Helotiales_unclassified
8c1a0f221bd0d35222c5d04037953934	0	0	0	0	0	0	0	0	0	0	0	0	0	0	0	0	0	0	d__Fungi;p__Glomeromycota;c__Glomeromycetes;o__Glomerales;f__Glomeraceae;g__Glomus;s__Glomus_aggregatum
889860ba837e645451ccfcec17abdb90	10	0	4	0	0	20	0	35	0	21	0	0	11	13	0	9	10	7	d__Fungi;p__Ascomycota;c__Dothideomycetes;o__Dothideomycetes_Incertae_sedis;f__Dothideomycetes_Incertae_sedis;g__Rhizopycnis;s__Rhizopycnis_vagum
d95b4328344153ed0a1b270d894c70c0	0	0	0	0	0	0	0	0	0	0	0	0	0	0	0	0	0	0	d__Fungi;p__Ascomycota;c__Ascomycota_unclassified;o__Ascomycota_unclassified;f__Ascomycota_unclassified;g__Ascomycota_unclassified;s__Ascomycota_unclassified
a15ee714087eebcc076aad3adbf91649	10	0	0	0	0	12	0	7	0	18	4	5	5	8	0	9	6	4	d__Fungi;p__Ascomycota;c__Sordariomycetes;o__Hypocreales;f__Hypocreaceae;g__Hypocrea;s__Hypocrea_unclassified
0ba0481006cea753647d22283b90b33f	0	0	0	0	0	0	0	0	0	31	0	0	0	0	0	0	0	0	d__Fungi;p__Ascomycota;c__Pezizomycotina_cls_Incertae_sedis;o__Pezizomycotina_ord_Incertae_sedis;f__Pezizomycotina_fam_Incertae_sedis;g__Hymenula;s__Hymenula_cerealis
d5538725ea39b96516ee0861597036a7	6	0	0	0	0	8	6	5	0	15	6	14	0	9	0	5	6	0	d__Fungi;p__Ascomycota;c__Eurotiomycetes;o__Eurotiales;f__Trichocomaceae;g__Talaromyces;s__Penicillium_pinophilum
58b10b42699f4af0ff81fd4f82ed4690	0	0	0	0	0	0	0	0	0	0	0	0	0	0	0	0	0	0	d__Fungi;p__Ascomycota;c__Dothideomycetes;o__Dothideomycetes_Incertae_sedis;f__Dothideomycetes_Incertae_sedis;g__Rhizopycnis;s__Rhizopycnis_vagum
4fdcba51f8da0ac9db5c2fd679f3e8de	0	0	0	0	0	0	0	0	0	0	0	0	0	0	0	0	0	0	d__Fungi;p__Ascomycota;c__Dothideomycetes;o__Pleosporales;f__Pleosporales_unclassified;g__Pleosporales_unclassified;s__Pleosporales_unclassified
9c4f4ee1071e02bc9a51e4d4e1cd6b0b	0	0	0	0	0	0	0	0	0	0	0	0	0	0	0	0	0	0	d__Fungi;p__Basidiomycota;c__Tremellomycetes;o__Cystofilobasidiales;f__Cystofilobasidiaceae;g__Udeniomyces;s__Udeniomyces_pyricola
65088b5a06e31f86de98173203f28ec6	0	0	0	0	0	0	0	35	0	131	0	0	0	0	0	0	0	0	d__Fungi;p__Ascomycota;c__Sordariomycetes;o__Hypocreales;f__Nectriaceae;g__Fusarium;s__Fusarium_merismoides
9bd97d46179c9a2a0dd6ceb4f81e9daf	0	0	0	0	0	0	0	0	0	165	0	0	0	0	0	0	0	0	d__Fungi;p__Ascomycota;c__Sordariomycetes;o__Hypocreales;f__Ophiocordycipitaceae;g__Ophiocordycipitaceae_unclassified;s__Ophiocordycipitaceae_unclassified
b19db9f6af251ef13fcd58f843e26fd5	0	0	0	0	0	0	0	0	0	17	0	0	0	0	0	0	0	0	d__Fungi;p__Ascomycota;c__Dothideomycetes;o__Pleosporales;f__Phaeosphaeriaceae;g__Phaeosphaeria;s__Phaeosphaeria_sp_1_MM_2012
8354ce8852b7609ac6575835a7281d49	0	0	0	0	0	0	0	0	0	0	0	0	0	0	0	0	0	0	d__Fungi;p__Ascomycota;c__Ascomycota_unclassified;o__Ascomycota_unclassified;f__Ascomycota_unclassified;g__Ascomycota_unclassified;s__Ascomycota_unclassified
7bc70642f71b1fac6c5dbceae043d548	0	0	0	0	0	0	0	0	0	0	0	0	0	0	0	0	0	0	d__Fungi;p__Ascomycota;c__Sordariomycetes;o__Hypocreales;f__Cordycipitaceae;g__Lecanicillium;s__Lecanicillium_muscarium
94cf2f90432c8b7ccc80a0bb0ab55249	0	0	0	0	0	0	0	85	0	0	78	0	0	0	0	0	0	0	d__Fungi;p__Basidiomycota;c__Microbotryomycetes;o__Sporidiobolales;f__Sporidiobolales_Incertae_sedis;g__Rhodotorula;s__Rhodotorula_lamellibrachiae
0c42b0a5cbfb87c2eaa84006f959ebd2	0	0	0	0	0	0	0	0	0	0	0	0	0	0	0	0	0	0	d__Fungi;p__Ascomycota;c__Leotiomycetes;o__Helotiales;f__Helotiaceae;g__Tetracladium;s__Tetracladium_furcatum
d1b4e54f266ab11ca72104fcd199aaf5	0	0	0	0	0	0	23	0	0	0	0	139	0	0	0	0	0	0	d__Fungi;p__Ascomycota;c__Dothideomycetes;o__Pleosporales;f__Pleosporaceae;g__Setosphaeria;s__Exserohilum_rostratum
3f34b4120ceedeb462aac104eaf56dc2	0	0	0	0	0	0	19	77	0	0	0	66	0	0	0	0	0	0	d__Fungi;p__Ascomycota;c__Sordariomycetes;o__Sordariomycetidae_Incertae_sedis;f__Glomerellaceae;g__Glomerella;s__Colletotrichum_chlorophyti
684c1c2aaec44565563c8e06fb3648aa	0	0	0	0	0	20	7	9	0	14	16	9	6	0	0	0	0	0	d__Fungi;p__Ascomycota;c__Sordariomycetes;o__Hypocreales;f__Ophiocordycipitaceae;g__Ophiocordyceps;s__Ophiocordyceps_unclassified
07e12841311dba785030b6b82e4aa8fc	0	0	0	0	0	0	0	0	0	0	0	0	0	0	0	0	0	0	d__Fungi;p__Ascomycota;c__Eurotiomycetes;o__Chaetothyriales;f__Herpotrichiellaceae;g__Herpotrichiellaceae_unclassified;s__Herpotrichiellaceae_unclassified
301b6d5b55830918fdc4a9a1a0f875dd	0	0	0	0	0	0	0	0	0	10	0	143	0	0	0	0	0	0	d__Fungi;p__Ascomycota;c__Sordariomycetes;o__Sordariomycetes_Incertae_sedis;f__Sordariomycetes_Incertae_sedis;g__Myrmecridium;s__Myrmecridium_schulzeri
115feb46c7ed9e6111b273ca2fd29388	0	0	0	0	126	34	0	0	0	0	0	0	0	0	0	0	0	0	d__Fungi;p__Ascomycota;c__Sordariomycetes;o__Microascales;f__Microascaceae;g__Pithoascus;s__Pithoascus_langeronii
5a550cd51305c16e41ace1368743dfce	0	0	0	0	0	0	0	0	0	0	0	0	0	0	0	0	0	0	d__Fungi;p__Basidiomycota;c__Tremellomycetes;o__Tremellales;f__Tremellaceae;g__Cryptococcus;s__Cryptococcus_macerans
c1966dda5b7be784fab0e3297ef53320	0	0	2	0	0	0	93	0	0	0	0	0	0	0	0	11	0	0	d__Fungi;p__Ascomycota;c__Sordariomycetes;o__Hypocreales;f__Bionectriaceae;g__Bionectria;s__Bionectria_unclassified
291a81313878f44f76ff4d2ae22ad447	0	0	0	0	0	0	0	0	0	0	0	0	89	43	0	12	15	0	d__Fungi;p__Zygomycota;c__Mucoromycotina_Incertae_sedis;o__Mortierellales;f__Mortierellaceae;g__Mortierella;s__Mortierella_unclassified
8a4aced2236eeee86556ad4d9f64cf48	0	0	0	0	0	0	0	0	0	0	0	0	0	0	0	0	0	0	d__Fungi;p__Fungi_unclassified;c__Fungi_unclassified;o__Fungi_unclassified;f__Fungi_unclassified;g__Fungi_unclassified;s__Fungi_unclassified
fa54e6224c34024c32657ff71adc2d3d	0	0	0	0	0	0	0	0	0	0	0	0	0	0	0	0	0	0	d__Fungi;p__Fungi_unclassified;c__Fungi_unclassified;o__Fungi_unclassified;f__Fungi_unclassified;g__Fungi_unclassified;s__Fungi_unclassified
d441bf3dd61fa770391b7adcac7e96e2	15	0	5	0	0	12	5	4	0	8	0	8	2	9	0	5	2	4	d__Fungi;p__Ascomycota;c__Ascomycota_unclassified;o__Ascomycota_unclassified;f__Ascomycota_unclassified;g__Ascomycota_unclassified;s__Ascomycota_unclassified
8aa6b00ccf61559eb0bb049894de0a88	0	0	0	0	0	3	0	0	0	0	0	0	29	21	12	22	16	15	d__Fungi;p__Ascomycota;c__Sordariomycetes;o__Sordariales;f__Sordariales_unclassified;g__Sordariales_unclassified;s__Sordariales_unclassified
3b67811b26f792857ac0b176ceaf6f87	0	0	0	0	0	0	0	0	0	0	0	0	0	0	0	0	0	0	d__Fungi;p__Ascomycota;c__Sordariomycetes;o__Sordariomycetidae_Incertae_sedis;f__Plectosphaerellaceae;g__Plectosphaerella;s__Plectosphaerella_plurivora
57638832a92f1683feb54a082a7dbaed	0	0	0	0	0	0	0	0	0	0	0	0	0	0	0	0	0	0	d__Fungi;p__Fungi_unclassified;c__Fungi_unclassified;o__Fungi_unclassified;f__Fungi_unclassified;g__Fungi_unclassified;s__Fungi_unclassified
2e1c71b997f4a07574f77a197fdd99d8	0	0	0	0	65	85	0	0	0	0	0	0	0	0	0	0	0	0	d__Fungi;p__Ascomycota;c__Pezizomycotina_Incertae_sedis;o__Pezizomycotina_Incertae_sedis;f__Pezizomycotina_Incertae_sedis;g__Staphylotrichum;s__Staphylotrichum_boninense
d16fd6b4cf5e167e48b1c9be82a31dd6	0	0	0	0	0	0	0	0	0	0	6	0	0	0	0	0	0	6	d__Fungi;p__Zygomycota;c__Mucoromycotina_Incertae_sedis;o__Mortierellales;f__Mortierellaceae;g__Mortierella;s__Mortierella_alpina
5e569fa3467ee3505cce18787a6fece0	0	0	0	0	0	0	0	27	0	0	25	14	0	0	0	0	0	0	d__Fungi;p__Ascomycota;c__Sordariomycetes;o__Sordariomycetidae_Incertae_sedis;f__Plectosphaerellaceae;g__Plectosporium;s__Plectosporium_alismatis
4b9f75e30dbd33244dc757f9f957fc60	14	0	13	0	0	26	3	0	0	0	8	0	5	0	0	0	4	4	d__Fungi;p__Ascomycota;c__Leotiomycetes;o__Helotiales;f__Vibrisseaceae;g__Phialocephala;s__Phialocephala_xalapensis
e2cf268cee9f22bf57380e39c3c5d6d8	0	0	0	0	0	0	0	0	0	0	0	0	0	0	0	0	0	0	d__Fungi;p__Ascomycota;c__Pezizomycetes;o__Pezizales;f__Ascobolaceae;g__Ascobolus;s__Ascobolus_unclassified
e5404ae315b22632cbbcdc3850d59b26	0	0	0	0	0	0	48	0	0	0	0	100	0	0	0	0	0	0	d__Fungi;p__Basidiomycota;c__Agaricomycetes;o__Agaricomycetes_unclassified;f__Agaricomycetes_unclassified;g__Agaricomycetes_unclassified;s__Agaricomycetes_unclassified
cf1ed7e83e25b0bba3d2d6eee1b3b5ad	0	0	0	0	0	0	0	0	0	0	0	0	0	0	0	0	0	0	d__Fungi;p__Fungi_unclassified;c__Fungi_unclassified;o__Fungi_unclassified;f__Fungi_unclassified;g__Fungi_unclassified;s__Fungi_unclassified
cb9bdfd7a070fb27b7d47783e631698c	0	0	0	0	0	0	0	0	145	0	0	0	0	0	0	0	0	0	d__Fungi;p__Ascomycota;c__Pezizomycotina_Incertae_sedis;o__Pezizomycotina_Incertae_sedis;f__Pezizomycotina_Incertae_sedis;g__Pezizomycotina_Incertae_sedis_unclassified;s__Pezizomycotina_Incertae_sedis_unclassified
0f6c1838eeddf5b695b7f56872cc7754	0	0	0	0	85	59	0	0	0	0	0	0	0	0	0	0	0	0	d__Fungi;p__Fungi_unclassified;c__Fungi_unclassified;o__Fungi_unclassified;f__Fungi_unclassified;g__Fungi_unclassified;s__Fungi_unclassified
ca2d1a958a955858c032fc0e8f70c8a0	0	0	0	0	0	0	0	0	0	0	0	0	0	0	0	0	0	0	d__Fungi;p__Ascomycota;c__Sordariomycetes;o__Sordariomycetidae_Incertae_sedis;f__Plectosphaerellaceae;g__Plectosphaerella;s__Plectosphaerella_cucumerina
2805e8df0af7356a6e9bd25e9a62274b	0	0	0	0	0	0	0	0	0	0	0	0	0	0	0	0	2	6	d__Fungi;p__Fungi_unclassified;c__Fungi_unclassified;o__Fungi_unclassified;f__Fungi_unclassified;g__Fungi_unclassified;s__Fungi_unclassified
2ec96b50234df8c5f7b5897581589064	0	0	0	0	91	50	0	0	0	0	0	0	0	0	0	0	0	0	d__Fungi;p__Ascomycota;c__Sordariomycetes;o__Hypocreales;f__Nectriaceae;g__Neonectria;s__Ilyonectria_macrodidyma
869f212f3ddc16a52745a59034600327	0	0	0	0	0	0	0	0	0	0	0	0	0	0	0	0	0	0	d__Fungi;p__Ascomycota;c__Eurotiomycetes;o__Chaetothyriales;f__Herpotrichiellaceae;g__Phaeomoniella;s__Phaeomoniella_unclassified
73329cf3d4eecca5eb462503c95dae9e	0	0	0	0	0	0	8	132	0	0	0	0	0	0	0	0	0	0	d__Fungi;p__Fungi_unclassified;c__Fungi_unclassified;o__Fungi_unclassified;f__Fungi_unclassified;g__Fungi_unclassified;s__Fungi_unclassified
9278d7d6ee1374a6d53a8c6c9d0b6e68	15	10	0	0	0	0	13	0	0	22	0	0	12	0	0	0	0	0	d__Fungi;p__Ascomycota;c__Sordariomycetes;o__Sordariales;f__Chaetomiaceae;g__Chaetomium;s__Chaetomium_unclassified
54b1f2397eb03eb2020f0d4025183aba	0	0	0	0	0	24	0	9	0	0	0	0	0	0	0	7	0	0	d__Fungi;p__Ascomycota;c__Sordariomycetes;o__Hypocreales;f__Hypocreaceae;g__Hypocrea;s__Hypocrea_unclassified
d40646a7e86350eeb2ec434ea9aa5fee	0	0	0	0	0	0	0	0	0	0	0	0	0	0	0	0	0	0	d__Fungi;p__Ascomycota;c__Dothideomycetes;o__Dothideomycetes_Incertae_sedis;f__Pseudeurotiaceae;g__Pseudogymnoascus;s__Pseudogymnoascus_unclassified
ba3e62232734c27ad15a38f148f3ab00	0	0	0	0	0	0	0	0	0	0	0	0	0	0	0	0	0	17	d__Fungi;p__Ascomycota;c__Sordariomycetes;o__Sordariales;f__Lasiosphaeriaceae;g__Podospora;s__Podospora_unclassified
1f31fad47698a6bc0b97f7a98a8f462a	0	84	0	0	53	0	0	0	0	0	0	0	0	0	0	0	0	0	d__Fungi;p__Ascomycota;c__Sordariomycetes;o__Hypocreales;f__Nectriaceae;g__Ilyonectria;s__Ilyonectria_robusta
c4c5b6f76c5286e08866f4b694fefd61	0	0	0	0	0	0	0	63	0	0	74	0	0	0	0	0	0	0	d__Fungi;p__Ascomycota;c__Sordariomycetes;o__Sordariales;f__Chaetomiaceae;g__Chaetomiaceae_unclassified;s__Chaetomiaceae_unclassified
651ca1dad9bb384aeeccee735faf46a5	0	0	0	0	0	0	0	0	0	0	0	0	0	0	0	0	0	0	d__Fungi;p__Basidiomycota;c__Agaricomycetes;o__Cantharellales;f__Ceratobasidiaceae;g__Ceratobasidium;s__Ceratobasidium_unclassified
e9ea4c694eb01f31f8e883c0dea92025	0	0	0	0	0	0	0	0	0	0	0	0	0	0	0	0	0	0	d__Fungi;p__Ascomycota;c__Dothideomycetes;o__Pleosporales;f__Pleosporaceae;g__Alternaria;s__Alternaria_alternata
d67cf2114fd24407081fe2f4809877c2	0	0	69	65	0	0	0	0	0	0	0	0	0	0	0	0	0	0	d__Fungi;p__Ascomycota;c__Sordariomycetes;o__Hypocreales;f__Nectriaceae;g__Volutella;s__Volutella_ciliata
d68729eada5efc97b108070b65340c58	0	0	0	0	0	0	0	0	0	0	0	127	0	0	0	0	0	0	d__Fungi;p__Basidiomycota;c__Microbotryomycetes;o__Leucosporidiales;f__Leucosporidiaceae;g__Leucosporidiella;s__Leucosporidiella_unclassified
5848c68e321663dc88572104c3a53b32	0	0	0	0	0	0	8	0	0	0	61	0	0	0	0	4	0	0	d__Fungi;p__Fungi_unclassified;c__Fungi_unclassified;o__Fungi_unclassified;f__Fungi_unclassified;g__Fungi_unclassified;s__Fungi_unclassified
2a8e5128b286040bd278fdcdc6b051f4	0	0	0	0	0	0	0	0	0	0	0	0	0	0	0	0	0	0	d__Fungi;p__Ascomycota;c__Sordariomycetes;o__Xylariales;f__Microdochiaceae;g__Idriella;s__Idriella_lunata
d402426f492016749ebb9ec7dabfe35d	0	0	0	0	0	0	0	0	0	0	0	0	0	0	0	0	0	0	d__Fungi;p__Basidiomycota;c__Agaricomycetes;o__Cantharellales;f__Ceratobasidiaceae;g__Ceratobasidium;s__Ceratobasidium_unclassified
c054f4012de23d8892e02ac6aa1d6f02	0	0	0	0	0	0	0	0	0	0	0	0	79	17	0	0	14	11	d__Fungi;p__Basidiomycota;c__Agaricomycetes;o__Agaricales;f__Mycenaceae;g__Mycena;s__Mycena_unclassified
29a4f96e77685057b2c1875354ebb9f3	0	0	0	0	0	0	0	0	0	42	0	0	0	0	0	0	2	0	d__Fungi;p__Basidiomycota;c__Tremellomycetes;o__Tremellales;f__Tremellales_Incertae_sedis;g__Bulleromyces;s__Bulleromyces_albus
d3052387f730aa8ace4bc344ff7957f8	0	0	0	0	55	74	0	0	0	0	0	0	0	0	0	0	0	0	d__Fungi;p__Ascomycota;c__Pezizomycotina_Incertae_sedis;o__Pezizomycotina_Incertae_sedis;f__Pezizomycotina_Incertae_sedis;g__Dokmaia;s__Dokmaia_monthadangii
2751f352d60afb3bde53dfad00b2ae28	0	0	0	0	0	0	0	0	0	0	0	0	0	0	0	0	0	0	d__Fungi;p__Fungi_unclassified;c__Fungi_unclassified;o__Fungi_unclassified;f__Fungi_unclassified;g__Fungi_unclassified;s__Fungi_unclassified
b4673f499367a0b70d903401601f2b05	24	28	0	0	0	0	0	0	0	0	0	0	0	0	0	0	0	0	d__Fungi;p__Ascomycota;c__Dothideomycetes;o__Capnodiales;f__Mycosphaerellaceae;g__Mycosphaerellaceae_unclassified;s__Mycosphaerellaceae_unclassified
c90f187e0346f096f547979b1adfdc43	0	0	0	0	0	0	0	0	0	0	0	0	0	0	0	0	0	0	d__Fungi;p__Fungi_unclassified;c__Fungi_unclassified;o__Fungi_unclassified;f__Fungi_unclassified;g__Fungi_unclassified;s__Fungi_unclassified
5352fe70b4004a8ed972dc7f569cd876	0	0	0	0	0	0	0	0	0	0	0	0	0	0	0	0	0	0	d__Fungi;p__Fungi_unclassified;c__Fungi_unclassified;o__Fungi_unclassified;f__Fungi_unclassified;g__Fungi_unclassified;s__Fungi_unclassified
dcee8dabc550ec00ac526400d92ce335	0	0	0	0	0	0	0	0	0	0	0	0	0	0	0	0	0	0	d__Fungi;p__Ascomycota;c__Leotiomycetes;o__Leotiomycetes_unclassified;f__Leotiomycetes_unclassified;g__Leotiomycetes_unclassified;s__Leotiomycetes_unclassified
e519f3b45eb8bd8b8d00a275605f7fad	0	0	0	0	0	0	0	0	0	4	9	85	10	10	0	5	0	2	d__Fungi;p__Ascomycota;c__Ascomycota_unclassified;o__Ascomycota_unclassified;f__Ascomycota_unclassified;g__Ascomycota_unclassified;s__Ascomycota_unclassified
924ab02775eef6bb41fd8cf383d9cbf4	0	0	0	0	0	0	0	0	0	0	0	0	0	0	125	0	0	0	d__Fungi;p__Ascomycota;c__Sordariomycetes;o__Chaetosphaeriales;f__Chaetosphaeriaceae;g__Codinaea;s__Codinaea_acaciae
7f2e1c3d4b87d520f26a1a0e55153b38	0	0	0	0	62	62	0	0	0	0	0	0	0	0	0	0	0	0	d__Fungi;p__Ascomycota;c__Sordariomycetes;o__Hypocreales;f__Nectriaceae;g__Ilyonectria;s__Ilyonectria_robusta
4fce9959aa7efff7df19447ab5a0e05d	0	0	0	0	0	0	0	0	0	0	0	0	0	0	0	0	0	0	d__Fungi;p__Ascomycota;c__Eurotiomycetes;o__Chaetothyriales;f__Herpotrichiellaceae;g__Cladophialophora;s__Cladophialophora_unclassified
63c79403229b2a12a405efd0765f91f9	0	0	0	0	49	73	0	0	0	0	0	0	0	0	0	0	0	0	d__Fungi;p__Ascomycota;c__Sordariomycetes;o__Xylariales;f__Amphisphaeriaceae;g__Pestalotiopsis;s__Pestalotiopsis_unclassified
8a7cfff912f19396446302f212b9fd40	0	0	0	0	0	0	0	0	0	0	0	0	0	0	0	0	0	0	d__Fungi;p__Ascomycota;c__Sordariomycetes;o__Hypocreales;f__Hypocreales_Incertae_sedis;g__Myrothecium;s__Myrothecium_prestonii
b8acc8ddceb4ff76a5a12897d8658670	0	0	0	0	0	0	0	0	0	0	0	0	0	0	0	0	0	0	d__Fungi;p__Ascomycota;c__Dothideomycetes;o__Pleosporales;f__Pleosporales_unclassified;g__Pleosporales_unclassified;s__Pleosporales_unclassified
129fbbb3e9cb32b8f9dda82843b089b9	0	0	0	0	0	0	0	0	0	0	0	0	0	0	0	0	0	0	d__Fungi;p__Ascomycota;c__Sordariomycetes;o__Hypocreales;f__Hypocreales_Incertae_sedis;g__Emericellopsis;s__Emericellopsis_unclassified
56b90ef44c4103731a945306e90b1be3	50	71	0	0	0	0	0	0	0	0	0	0	0	0	0	0	0	0	d__Fungi;p__Fungi_unclassified;c__Fungi_unclassified;o__Fungi_unclassified;f__Fungi_unclassified;g__Fungi_unclassified;s__Fungi_unclassified
bee3fedec13454a1e38f38a63c5b22fd	0	0	0	0	0	0	0	0	0	0	0	82	0	0	0	0	0	0	d__Fungi;p__Basidiomycota;c__Microbotryomycetes;o__Sporidiobolales;f__Sporidiobolaceae;g__Sporidiobolus;s__Sporobolomyces_carnicolor
bfd158c18e9840c13be376558d119d69	0	0	0	0	0	0	0	0	8	0	0	0	0	0	0	0	0	0	d__Fungi;p__Ascomycota;c__Dothideomycetes;o__Pleosporales;f__Tetraplosphaeriaceae;g__Tetraplosphaeria;s__Tetraplosphaeria_unclassified
36ba52768acd54a4743f9e628174e27b	0	0	0	0	0	0	0	0	0	0	0	0	0	0	0	0	0	0	d__Fungi;p__Ascomycota;c__Sordariomycetes;o__Hypocreales;f__Nectriaceae;g__Haematonectria;s__Haematonectria_unclassified
d604a28321972709056206e1ce265f29	42	32	0	0	0	0	0	0	0	0	0	0	0	0	0	0	0	0	d__Fungi;p__Ascomycota;c__Sordariomycetes;o__Diaporthales;f__Diaporthaceae;g__Diaporthaceae_unclassified;s__Diaporthaceae_unclassified
93ec7405321fe1479237e99781b31e7c	0	0	0	0	0	0	0	0	0	0	0	0	0	0	0	0	0	0	d__Fungi;p__Fungi_unclassified;c__Fungi_unclassified;o__Fungi_unclassified;f__Fungi_unclassified;g__Fungi_unclassified;s__Fungi_unclassified
63166622ed5d7cd3bc8c86e752666ba0	0	0	0	0	0	0	0	0	0	0	0	0	0	0	0	0	0	0	d__Fungi;p__Ascomycota;c__Sordariomycetes;o__Hypocreales;f__Nectriaceae;g__Gibberella;s__Fusarium_tricinctum
8d4771bd802b133f9eaa07ff6ff3dacb	0	0	0	0	0	0	0	0	0	0	0	0	0	0	0	0	0	0	d__Fungi;p__Ascomycota;c__Sordariomycetes;o__Sordariales;f__Cephalothecaceae;g__Cephalotheca;s__Cephalotheca_sulfurea
537c480829e4d83ad3d88c8e670457e8	0	0	0	0	0	0	0	0	0	107	0	0	0	0	0	0	0	0	d__Fungi;p__Ascomycota;c__Sordariomycetes;o__Hypocreales;f__Hypocreales_Incertae_sedis;g__Myrothecium;s__Myrothecium_verrucaria
13c5f4165ebab7b2caac67cf473e3af7	0	0	0	0	0	0	0	0	0	0	0	0	0	0	0	0	0	0	d__Fungi;p__Ascomycota;c__Pezizomycetes;o__Pezizales;f__Ascobolaceae;g__Ascobolus;s__Ascobolus_unclassified
30f4cfc0ff0932d2127ec3875406629a	0	0	0	0	0	0	0	0	0	0	0	0	0	0	0	0	0	116	d__Fungi;p__Fungi_unclassified;c__Fungi_unclassified;o__Fungi_unclassified;f__Fungi_unclassified;g__Fungi_unclassified;s__Fungi_unclassified
cfd77dcff3ea819877f897262c2ca3ce	0	0	0	0	0	0	5	0	12	8	10	0	0	0	0	0	0	0	d__Fungi;p__Ascomycota;c__Eurotiomycetes;o__Chaetothyriales;f__Herpotrichiellaceae;g__Exophiala;s__Exophiala_opportunistica
47abb19d3c97db0920d9bf82c2559cfa	58	57	0	0	0	0	0	0	0	0	0	0	0	0	0	0	0	0	d__Fungi;p__Ascomycota;c__Sordariomycetes;o__Hypocreales;f__Nectriaceae;g__Cylindrodendrum;s__Cylindrodendrum_album
c07b979f17ae209956ddbd13c85a45d5	0	0	0	0	0	0	0	4	0	111	0	0	0	0	0	0	0	0	d__Fungi;p__Ascomycota;c__Sordariomycetes;o__Hypocreales;f__Hypocreales_unclassified;g__Hypocreales_unclassified;s__Hypocreales_unclassified
463cb0bbde544e0374097020f5882377	0	0	0	0	0	0	0	0	0	115	0	0	0	0	0	0	0	0	d__Fungi;p__Ascomycota;c__Sordariomycetes;o__Microascales;f__Microascaceae;g__Cephalotrichum;s__Doratomyces_microsporus
455ff6f2acbdfb47a20f9e7c72ee6251	0	0	0	0	0	0	0	0	0	0	0	0	0	0	0	0	0	0	d__Fungi;p__Basidiomycota;c__Agaricomycetes;o__Agaricales;f__Agaricales_unclassified;g__Agaricales_unclassified;s__Agaricales_unclassified
f881f2f3186ac3aafda6420540a84052	0	0	0	0	0	0	0	0	0	0	0	0	0	0	0	0	0	0	d__Fungi;p__Ascomycota;c__Leotiomycetes;o__Helotiales;f__Helotiaceae;g__Tricladium;s__Zalerion_varium
19587d42b2fc85ea5804d6bf4804460f	0	0	0	0	0	0	0	0	0	109	4	0	0	0	0	0	0	0	d__Fungi;p__Ascomycota;c__Dothideomycetes;o__Dothideomycetes_Incertae_sedis;f__Pseudeurotiaceae;g__Pseudeurotiaceae_unclassified;s__Pseudeurotiaceae_unclassified
d3f63c402c2a25b0e25b20f5cfd22e8c	0	0	55	57	0	0	0	0	0	0	0	0	0	0	0	0	0	0	d__Fungi;p__Ascomycota;c__Sordariomycetes;o__Hypocreales;f__Nectriaceae;g__Ilyonectria;s__Ilyonectria_robusta
63e57b7c34e6151adc9c895a56a1ca6c	0	0	0	0	0	0	0	0	0	0	0	0	0	0	0	0	0	0	d__Fungi;p__Basidiomycota;c__Microbotryomycetes;o__Leucosporidiales;f__Leucosporidiaceae;g__Leucosporidiella;s__Leucosporidiella_fragaria
afca4f2ec91eaaf06035a72bf72fc808	0	0	0	0	0	0	0	0	0	111	0	0	0	0	0	0	0	0	d__Fungi;p__Ascomycota;c__Sordariomycetes;o__Hypocreales;f__Hypocreales_Incertae_sedis;g__Acremonium;s__Acremonium_alcalophilum
dc1e13e294f4d170b0ae80f66fcc215e	0	0	0	0	0	0	0	0	0	0	0	0	0	0	0	9	90	0	d__Fungi;p__Fungi_unclassified;c__Fungi_unclassified;o__Fungi_unclassified;f__Fungi_unclassified;g__Fungi_unclassified;s__Fungi_unclassified
108fe03541f2d9320fad79525b027fcb	0	0	0	0	0	0	0	0	0	0	0	0	0	0	0	0	0	0	d__Fungi;p__Basidiomycota;c__Agaricomycetes;o__Agaricomycetes_unclassified;f__Agaricomycetes_unclassified;g__Agaricomycetes_unclassified;s__Agaricomycetes_unclassified
cbebb1a2fcaf98b4c22d3d4a80d61077	0	0	0	0	0	0	0	0	0	0	0	0	0	0	0	0	0	0	d__Fungi;p__Ascomycota;c__Leotiomycetes;o__Helotiales;f__Dermateaceae;g__Dermateaceae_unclassified;s__Dermateaceae_unclassified
859606e40f2c9e7436501d6e90951360	0	0	0	0	0	0	0	0	0	0	0	0	0	0	0	0	0	0	d__Fungi;p__Fungi_unclassified;c__Fungi_unclassified;o__Fungi_unclassified;f__Fungi_unclassified;g__Fungi_unclassified;s__Fungi_unclassified
06c0d24dfefe51473b073fd65d8f1198	0	0	43	50	16	0	0	0	0	0	0	0	0	0	0	0	0	0	d__Fungi;p__Ascomycota;c__Sordariomycetes;o__Hypocreales;f__Nectriaceae;g__Gibberella;s__Gibberella_unclassified
a5201abcf82b15b3890e951dd9451e04	0	0	0	0	52	57	0	0	0	0	0	0	0	0	0	0	0	0	d__Fungi;p__Ascomycota;c__Orbiliomycetes;o__Orbiliales;f__Orbiliaceae;g__Dactylella;s__Dactylella_clavata
ea510f6f40ec1b89c4796bdf70bd4eee	0	0	0	0	72	37	0	0	0	0	0	0	0	0	0	0	0	0	d__Fungi;p__Fungi_unclassified;c__Fungi_unclassified;o__Fungi_unclassified;f__Fungi_unclassified;g__Fungi_unclassified;s__Fungi_unclassified
f73e1efa65c25dcdaa4f75b381db4f5c	0	0	0	0	0	0	0	0	0	0	17	12	0	0	0	0	0	0	d__Fungi;p__Ascomycota;c__Sordariomycetes;o__Sordariales;f__Sordariales_unclassified;g__Sordariales_unclassified;s__Sordariales_unclassified
c7627361768d516a6af5cdba2a7b046d	0	0	0	0	0	0	0	0	0	0	0	0	0	0	0	0	0	0	d__Fungi;p__Ascomycota;c__Dothideomycetes;o__Capnodiales;f__Mycosphaerellaceae;g__Mycosphaerella;s__Mycosphaerella_unclassified
ad43e9473a6c1af61d7f9f6f2956a9f6	0	0	0	0	0	0	0	0	0	0	0	0	0	0	0	0	0	0	d__Fungi;p__Basidiomycota;c__Tremellomycetes;o__Tremellales;f__Tremellaceae;g__Cryptococcus;s__Cryptococcus_podzolicus
116bdafe2019bae3a9b14387b30daac9	0	0	0	0	0	0	0	34	0	24	49	0	0	0	0	0	0	0	d__Fungi;p__Zygomycota;c__Mucoromycotina_Incertae_sedis;o__Mortierellales;f__Mortierellaceae;g__Mortierella;s__Mortierella_elongata
6a95490159273c1f86d70f3cad31f93d	0	0	0	0	0	0	0	0	0	0	0	0	0	0	0	0	0	0	d__Fungi;p__Basidiomycota;c__Agaricomycetes;o__Cantharellales;f__Tulasnellaceae;g__Tulasnellaceae_unclassified;s__Tulasnellaceae_unclassified
8e88620aa7e4fce2d7aaf7734536d86c	0	0	0	0	0	0	0	0	0	0	0	0	0	0	0	0	0	105	d__Fungi;p__Ascomycota;c__Dothideomycetes;o__Dothideomycetes_Incertae_sedis;f__Pseudeurotiaceae;g__Pseudogymnoascus;s__Pseudogymnoascus_unclassified
396603f563184f56729c2f6aeb442038	47	57	0	0	0	0	0	0	0	0	0	0	0	0	0	0	0	0	d__Fungi;p__Basidiomycota;c__Microbotryomycetes;o__Sporidiobolales;f__Sporidiobolales_Incertae_sedis;g__Sporidiobolales_Incertae_sedis_unclassified;s__Sporidiobolales_Incertae_sedis_unclassified
255de28e4b1fff51b2f854f3f7594ec8	0	0	0	0	0	0	0	0	0	0	0	0	0	0	0	0	0	0	d__Fungi;p__Olpidiomycota;c__Olpidiomycetes;o__Olpidiales;f__Olpidiaceae;g__Olpidium;s__Olpidium_brassicae
ca19031644466c6961b875151f183342	0	0	0	0	0	0	0	0	0	0	0	0	0	0	0	0	0	0	d__Fungi;p__Ascomycota;c__Eurotiomycetes;o__Chaetothyriales;f__Herpotrichiellaceae;g__Cladophialophora;s__Cladophialophora_chaetospira
82bfacef159aed2d3d16c3d121dfec7d	0	0	0	0	0	0	55	0	0	48	0	0	0	0	0	0	0	0	d__Fungi;p__Ascomycota;c__Sordariomycetes;o__Hypocreales;f__Hypocreales_unclassified;g__Hypocreales_unclassified;s__Hypocreales_unclassified
283a0c59e505a4001369dc8699e07ff6	0	0	0	0	0	0	10	0	0	76	0	0	0	0	0	0	0	0	d__Fungi;p__Ascomycota;c__Sordariomycetes;o__Hypocreales;f__Bionectriaceae;g__Bionectria;s__Bionectria_epichloe
956b7db724e4984b2b9e9f530e57da9d	0	0	0	0	0	0	0	0	0	102	0	0	0	0	0	0	0	0	d__Fungi;p__Ascomycota;c__Dothideomycetes;o__Dothideomycetes_Incertae_sedis;f__Pseudeurotiaceae;g__Pseudogymnoascus;s__Pseudogymnoascus_unclassified
3756a454f5755ab8b81157ae5394e9b3	3	0	0	0	0	3	4	2	0	12	7	4	0	2	0	3	3	0	d__Fungi;p__Ascomycota;c__Ascomycota_unclassified;o__Ascomycota_unclassified;f__Ascomycota_unclassified;g__Ascomycota_unclassified;s__Ascomycota_unclassified
5cd92590c90e9f1188abf75fdce1d38b	0	0	0	0	0	0	0	0	0	47	0	0	46	0	0	0	0	0	d__Fungi;p__Ascomycota;c__Leotiomycetes;o__Leotiomycetes_unclassified;f__Leotiomycetes_unclassified;g__Leotiomycetes_unclassified;s__Leotiomycetes_unclassified
2ed3da4075383ebed91fe72169888391	0	0	0	0	0	0	0	0	0	0	0	0	0	0	0	0	0	0	d__Fungi;p__Ascomycota;c__Ascomycota_unclassified;o__Ascomycota_unclassified;f__Ascomycota_unclassified;g__Ascomycota_unclassified;s__Ascomycota_unclassified
e89b707819c19ab2b951bd4201cc2033	0	0	0	0	0	0	0	18	0	0	83	0	0	0	0	0	0	0	d__Fungi;p__Ascomycota;c__Sordariomycetes;o__Sordariales;f__Lasiosphaeriaceae;g__Zopfiella;s__Zopfiella_marina
f1db2c5a7cf3c05bc7596275c6930e90	0	0	0	0	43	47	0	0	0	0	0	0	0	0	0	2	0	0	d__Fungi;p__Basidiomycota;c__Wallemiomycetes;o__Wallemiales;f__Wallemiaceae;g__Wallemia;s__Wallemia_canadensis
01798ea9007301de41f7c83e865cadee	0	0	0	0	0	0	0	9	0	0	62	0	0	0	0	0	0	0	d__Fungi;p__Ascomycota;c__Ascomycota_unclassified;o__Ascomycota_unclassified;f__Ascomycota_unclassified;g__Ascomycota_unclassified;s__Ascomycota_unclassified
226827eac33bb40d8da8eb4c19f8b2d4	0	0	0	0	0	0	0	0	0	0	99	0	0	0	0	0	0	0	d__Fungi;p__Ascomycota;c__Dothideomycetes;o__Pleosporales;f__Didymellaceae;g__Didymella;s__Didymella_unclassified
ae5db874aa55fb167b665682321b5914	0	0	0	0	0	0	0	0	0	0	0	0	0	0	0	0	0	0	d__Fungi;p__Ascomycota;c__Dothideomycetes;o__Pleosporales;f__Pleosporales_Incertae_sedis;g__Phoma;s__Phoma_cf_nebulosa_JZG_2008
8853e9bf6bbfb8c346a7308dfcf32565	0	0	0	0	0	0	0	0	0	0	0	0	0	0	0	0	0	0	d__Fungi;p__Ascomycota;c__Sordariomycetes;o__Sordariomycetes_unclassified;f__Sordariomycetes_unclassified;g__Sordariomycetes_unclassified;s__Sordariomycetes_unclassified
d50f12b084d806205bcab404ab6a9211	0	0	0	0	0	0	0	0	0	0	0	0	90	0	0	0	0	0	d__Fungi;p__Ascomycota;c__Sordariomycetes;o__Sordariales;f__Sordariales_fam_Incertae_sedis;g__Conlarium;s__Conlarium_unclassified
f3ecbf922f38e6a6f51835041795f0dd	0	0	0	0	0	0	0	98	0	0	0	0	0	0	0	0	0	0	d__Fungi;p__Ascomycota;c__Sordariomycetes;o__Hypocreales;f__Nectriaceae;g__Fusarium;s__Fusarium_nematophilum
00e8ffdcecb1500b9280a6c15d83720d	0	0	41	36	0	0	0	0	0	0	0	0	0	0	0	0	0	0	d__Fungi;p__Ascomycota;c__Eurotiomycetes;o__Chaetothyriales;f__Herpotrichiellaceae;g__Exophiala;s__Exophiala_unclassified
2829ec810d52dd8fe1bbe4622e555b63	0	0	0	0	0	0	0	0	0	0	0	0	0	0	97	0	0	0	d__Fungi;p__Ascomycota;c__Eurotiomycetes;o__Eurotiomycetes_unclassified;f__Eurotiomycetes_unclassified;g__Eurotiomycetes_unclassified;s__Eurotiomycetes_unclassified
545312a4c947e01b8f3b799c8dde939f	0	0	0	0	20	48	0	0	0	3	0	0	13	0	0	0	0	0	d__Fungi;p__Basidiomycota;c__Ustilaginomycotina_Incertae_sedis;o__Malasseziales;f__Malasseziales_Incertae_sedis;g__Malassezia;s__Malassezia_restricta
0d3313acb698e4263e411623ebb89722	38	45	0	0	0	0	0	0	0	0	0	0	0	0	0	0	0	0	d__Fungi;p__Ascomycota;c__Sordariomycetes;o__Hypocreales;f__Nectriaceae;g__Cylindrocarpon;s__Cylindrocarpon_unclassified
38edbc1290aa7d548eae9be579ed1ca0	0	0	0	0	0	0	0	0	0	0	0	0	0	0	0	0	0	0	d__Fungi;p__Basidiomycota;c__Agaricomycetes;o__Agaricomycetes_unclassified;f__Agaricomycetes_unclassified;g__Agaricomycetes_unclassified;s__Agaricomycetes_unclassified
edfbd7e21c23dc0284b7ac3e1e231b4e	0	0	0	0	0	4	0	0	0	0	0	0	12	5	3	7	13	14	d__Fungi;p__Ascomycota;c__Sordariomycetes;o__Sordariomycetes_unclassified;f__Sordariomycetes_unclassified;g__Sordariomycetes_unclassified;s__Sordariomycetes_unclassified
8616c9948f7c4dfd3959ae3f21f3ed5f	0	0	0	0	0	0	0	0	0	0	0	0	0	0	0	0	0	0	d__Fungi;p__Ascomycota;c__Sordariomycetes;o__Sordariomycetidae_Incertae_sedis;f__Plectosphaerellaceae;g__Plectosphaerella;s__Plectosphaerella_plurivora
4d038f49f9321449cf1aed524744fa82	0	0	0	0	0	3	0	0	0	0	0	0	12	16	0	0	0	43	d__Fungi;p__Ascomycota;c__Sordariomycetes;o__Sordariales;f__Sordariales_fam_Incertae_sedis;g__Conlarium;s__Conlarium_unclassified
bb1ffb729fe033a1f2eb9fb46922e7c4	24	0	14	0	0	24	0	0	0	0	0	0	0	0	0	0	0	0	d__Fungi;p__Ascomycota;c__Pezizomycetes;o__Pezizales;f__Pyronemataceae;g__Kotlabaea;s__Kotlabaea_unclassified
4bbf4d0be3d3fe9385b36ba016cf6ba3	0	0	0	0	0	0	0	0	0	0	0	0	0	0	0	0	0	0	d__Fungi;p__Glomeromycota;c__Glomeromycetes;o__Glomerales;f__Glomeraceae;g__Glomus;s__Glomus_unclassified
de192477745f4beb15b52d95b4570dad	0	0	0	0	0	0	0	0	0	0	0	0	0	0	0	0	0	0	d__Fungi;p__Ascomycota;c__Sordariomycetes;o__Diaporthales;f__Diaporthaceae;g__Diaporthe;s__Phomopsis_longicolla
0046cdd980d4036351ecb906b19bb55b	0	0	0	0	0	0	0	0	0	63	0	0	0	0	0	0	0	0	d__Fungi;p__Zygomycota;c__Mucoromycotina_Incertae_sedis;o__Mortierellales;f__Mortierellaceae;g__Mortierella;s__Mortierella_alpina
f5444c447ee067accf34e8f75b7b9a96	0	0	0	0	0	0	0	0	0	0	0	0	0	0	0	0	0	0	d__Fungi;p__Ascomycota;c__Eurotiomycetes;o__Chaetothyriales;f__Trichomeriaceae;g__Trichomeriaceae_unclassified;s__Trichomeriaceae_unclassified
485c4b9c5512252cd7b37654e237a9c6	0	0	0	0	0	0	41	0	0	26	0	26	0	0	0	0	0	0	d__Fungi;p__Zygomycota;c__Mucoromycotina_Incertae_sedis;o__Mortierellales;f__Mortierellaceae;g__Mortierella;s__Mortierella_wolfii
e8245f6b9bde81ae5f3564c712881286	0	0	0	0	0	0	0	0	0	0	93	0	0	0	0	0	0	0	d__Fungi;p__Ascomycota;c__Dothideomycetes;o__Pleosporales;f__Didymellaceae;g__Didymella;s__Didymella_unclassified
e4765c004b7ea8681a8eaedbfabf126e	0	0	0	0	0	0	0	0	0	0	0	0	0	0	0	0	0	0	d__Fungi;p__Ascomycota;c__Eurotiomycetes;o__Chaetothyriales;f__Chaetothyriaceae;g__Cyphellophora;s__Cyphellophora_sp_CBS_11294
aa696937ada834cf70bc48ca162578f3	0	0	0	0	0	0	0	0	0	0	0	0	0	0	0	0	0	0	d__Fungi;p__Glomeromycota;c__Glomeromycetes;o__Glomerales;f__Glomeraceae;g__Glomus;s__Glomus_aggregatum
616534099aae7d28cf7ce6ec2a105045	0	0	0	0	0	32	0	0	0	32	0	9	0	0	0	0	0	0	d__Fungi;p__Ascomycota;c__Pezizomycotina_Incertae_sedis;o__Pezizomycotina_Incertae_sedis;f__Pezizomycotina_Incertae_sedis;g__Staphylotrichum;s__Staphylotrichum_coccosporum
c2a88172304c9282dd84c91daa36885f	0	0	0	0	0	0	0	2	0	8	3	8	6	4	0	8	0	7	d__Fungi;p__Ascomycota;c__Ascomycota_unclassified;o__Ascomycota_unclassified;f__Ascomycota_unclassified;g__Ascomycota_unclassified;s__Ascomycota_unclassified
114426dad1bde7d3119da558cdf90eaf	0	0	0	0	0	0	0	0	64	0	0	12	0	0	0	0	0	0	d__Fungi;p__Ascomycota;c__Sordariomycetes;o__Hypocreales;f__Bionectriaceae;g__Bionectria;s__Bionectria_unclassified
ee5146780ea54851aefb871317248936	0	0	0	0	0	0	0	0	0	0	0	0	0	0	0	0	0	0	d__Fungi;p__Basidiomycota;c__Tremellomycetes;o__Cystofilobasidiales;f__Cystofilobasidiaceae;g__Itersonilia;s__Itersonilia_perplexans
9bfc6e02f328f4630224c8bab3a1fedf	0	0	0	0	34	56	0	0	0	0	0	0	0	0	0	0	0	0	d__Fungi;p__Ascomycota;c__Sordariomycetes;o__Microascales;f__Microascaceae;g__Wardomycopsis;s__Wardomycopsis_inopinata
79f24e3d27ef07540ed4a23c8e783c8d	0	0	0	0	0	0	0	0	0	90	0	0	0	0	0	0	0	0	d__Fungi;p__Ascomycota;c__Eurotiomycetes;o__Eurotiales;f__Trichocomaceae;g__Aspergillus;s__Aspergillus_versicolor
6da6c19696c6f26b7fe47c6e84a69643	0	0	0	0	0	0	0	0	0	0	0	0	0	0	0	0	0	0	d__Fungi;p__Basidiomycota;c__Tremellomycetes;o__Tremellales;f__Tremellaceae;g__Cryptococcus;s__Cryptococcus_flavescens
67c30de07e932da9ddfa226b2e7a63a3	0	0	0	0	0	0	0	0	0	0	0	0	0	0	0	0	0	0	d__Fungi;p__Chytridiomycota;c__Chytridiomycota_unclassified;o__Chytridiomycota_unclassified;f__Chytridiomycota_unclassified;g__Chytridiomycota_unclassified;s__Chytridiomycota_unclassified
0dee536cb7eb729ea44a78ca6c1410a5	0	0	0	0	0	0	0	0	0	0	89	0	0	0	0	0	0	0	d__Fungi;p__Ascomycota;c__Eurotiomycetes;o__Eurotiomycetes_unclassified;f__Eurotiomycetes_unclassified;g__Eurotiomycetes_unclassified;s__Eurotiomycetes_unclassified
a47136ccaccb63d0535a8ee224d72f49	0	0	0	0	0	0	0	0	0	0	0	3	0	0	0	0	0	0	d__Fungi;p__Ascomycota;c__Pezizomycotina_Incertae_sedis;o__Pezizomycotina_Incertae_sedis;f__Pezizomycotina_Incertae_sedis;g__Knufia;s__Knufia_unclassified
7c7d44b6335f0818ed4905ed892912c2	0	0	0	0	0	0	0	0	0	0	0	0	0	0	0	0	0	0	d__Fungi;p__Ascomycota;c__Eurotiomycetes;o__Chaetothyriales;f__Herpotrichiellaceae;g__Rhinocladiella;s__Rhinocladiella_sp_YH_2009a
1a39a38065607309ce30e86ab3a1945c	0	0	0	0	0	0	16	9	0	0	0	0	0	0	0	0	0	0	d__Fungi;p__Ascomycota;c__Eurotiomycetes;o__Chaetothyriales;f__Chaetothyriaceae;g__Cyphellophora;s__Cyphellophora_vermispora
7b21a4a597783babf22a96ec20300a44	0	0	0	0	0	0	0	0	0	0	0	0	0	0	0	0	0	0	d__Fungi;p__Glomeromycota;c__Glomeromycetes;o__Glomerales;f__Glomeraceae;g__Glomus;s__Glomus_unclassified
03a3777630ae1cec1e66942b8e3b62cd	0	0	0	0	0	0	0	0	0	0	0	0	0	0	0	0	0	0	d__Fungi;p__Basidiomycota;c__Basidiomycota_unclassified;o__Basidiomycota_unclassified;f__Basidiomycota_unclassified;g__Basidiomycota_unclassified;s__Basidiomycota_unclassified
3b44cf050914e2eb7edcdc5aec69f4cb	0	0	0	0	0	0	6	7	26	0	0	48	0	0	0	0	0	0	d__Fungi;p__Ascomycota;c__Sordariomycetes;o__Magnaporthales;f__Magnaporthaceae;g__Pyricularia;s__Pyricularia_unclassified
68a2943ed8e8739943ad7c4bca12ad19	30	0	9	0	0	26	0	0	0	0	0	0	0	0	0	0	0	0	d__Fungi;p__Ascomycota;c__Sordariomycetes;o__Sordariales;f__Chaetomiaceae;g__Mycothermus;s__Mycothermus_thermophilus
f570a38c4bb4e6ded3ba79a5b365a8d7	9	0	0	0	0	9	3	0	0	0	0	0	4	0	0	5	6	0	d__Fungi;p__Ascomycota;c__Dothideomycetes;o__Botryosphaeriales;f__Botryosphaeriaceae;g__Botryosphaeria;s__Botryosphaeria_unclassified
b11f41b404b10a0591c90fc436f35343	0	0	0	0	0	0	0	0	0	0	0	0	0	0	0	0	0	0	d__Fungi;p__Glomeromycota;c__Glomeromycetes;o__Glomerales;f__Glomeraceae;g__Glomus;s__Glomus_sp_8_SUN_2011
c9f7d18fe0bbc1fe8c01b39b07564b04	0	0	0	0	0	0	0	0	0	0	0	0	0	0	0	0	0	0	d__Fungi;p__Ascomycota;c__Sordariomycetes;o__Hypocreales;f__Nectriaceae;g__Fusarium;s__Fusarium_domesticum
b7b9a90424003dfa594c268ea4e13bd2	0	0	0	0	0	0	0	0	0	0	0	0	0	0	0	0	0	0	d__Fungi;p__Glomeromycota;c__Glomeromycetes;o__Glomerales;f__Glomeraceae;g__Glomus;s__Glomus_sp_3_SUN_2011
c6be12b85e790e9545ff37189f842091	4	0	0	0	0	7	6	4	0	10	3	6	2	0	0	0	4	4	d__Fungi;p__Ascomycota;c__Ascomycota_unclassified;o__Ascomycota_unclassified;f__Ascomycota_unclassified;g__Ascomycota_unclassified;s__Ascomycota_unclassified
88b81734bc73ab9bb10fa6fb540d1ea8	0	0	0	0	0	0	0	0	0	0	0	0	0	0	0	0	0	0	d__Fungi;p__Ascomycota;c__Leotiomycetes;o__Helotiales;f__Vibrisseaceae;g__Phialocephala;s__Phialocephala_xalapensis
21b01ca0fddf242a28021b8cc8516351	0	0	0	0	0	0	0	0	0	0	0	0	0	0	0	0	0	0	d__Fungi;p__Ascomycota;c__Pezizomycotina_Incertae_sedis;o__Pezizomycotina_Incertae_sedis;f__Pezizomycotina_Incertae_sedis;g__Torula;s__Torula_caligans
3f01b8cd589dcf4ceff56f3cfe908b43	0	0	0	0	0	0	0	0	0	0	0	0	85	0	0	0	0	0	d__Fungi;p__Ascomycota;c__Sordariomycetes;o__Chaetosphaeriales;f__Chaetosphaeriaceae;g__Codinaea;s__Codinaea_acaciae
c2498826602703bc8b12c958827196e3	0	0	0	0	0	0	0	0	0	0	0	0	0	0	0	0	0	0	d__Fungi;p__Ascomycota;c__Sordariomycetes;o__Branch06;f__Branch06_unclassified;g__Branch06_unclassified;s__Branch06_unclassified
359c97bd6d5c05727343657e853bfbcb	0	0	0	0	0	0	0	0	0	0	0	0	0	0	0	0	0	0	d__Fungi;p__Ascomycota;c__Sordariomycetes;o__Hypocreales;f__Nectriaceae;g__Fusarium;s__Fusarium_nematophilum
5544b4d9a8911f83b7e64ca3593119e4	0	0	0	0	0	0	0	0	4	0	2	73	0	0	0	0	0	0	d__Fungi;p__Basidiomycota;c__Microbotryomycetes;o__Sporidiobolales;f__Sporidiobolales_Incertae_sedis;g__Rhodotorula;s__Rhodotorula_cresolica
c474f71b14f168d3f36b6391c42062b5	50	34	0	0	0	0	0	0	0	0	0	0	0	0	0	0	0	0	d__Fungi;p__Ascomycota;c__Ascomycota_unclassified;o__Ascomycota_unclassified;f__Ascomycota_unclassified;g__Ascomycota_unclassified;s__Ascomycota_unclassified
42c03e40c40fb8ac5c2a6b86126521f2	0	0	0	0	0	0	0	0	0	0	0	0	0	0	0	0	0	0	d__Fungi;p__Ascomycota;c__Sordariomycetes;o__Sordariales;f__Lasiosphaeriaceae;g__Arnium;s__Arnium_unclassified
2313d22bd42eaa62b22d562cf99086b7	0	0	0	0	0	0	0	0	0	0	0	0	0	0	0	0	0	0	d__Fungi;p__Ascomycota;c__Sordariomycetes;o__Hypocreales;f__Hypocreales_Incertae_sedis;g__Emericellopsis;s__Emericellopsis_microspora
f1a5f55ff28981ff038447b7c2ab0bbc	0	0	0	0	0	0	0	0	0	0	0	0	0	0	0	0	0	32	d__Fungi;p__Fungi_unclassified;c__Fungi_unclassified;o__Fungi_unclassified;f__Fungi_unclassified;g__Fungi_unclassified;s__Fungi_unclassified
d2c9ba613dca29a7117c5cb0a027eae4	0	0	0	0	0	0	0	27	0	0	0	0	0	0	0	0	0	0	d__Fungi;p__Ascomycota;c__Sordariomycetes;o__Microascales;f__Microascaceae;g__Microascaceae_unclassified;s__Microascaceae_unclassified
3fddc72f3be4327f923f04eae23b1667	0	0	0	0	0	0	0	0	0	0	0	0	0	0	0	0	46	37	d__Fungi;p__Fungi_unclassified;c__Fungi_unclassified;o__Fungi_unclassified;f__Fungi_unclassified;g__Fungi_unclassified;s__Fungi_unclassified
eaff3b3083e343205759d58de76e4e5a	0	0	18	0	0	0	0	0	0	65	0	0	0	0	0	0	0	0	d__Fungi;p__Ascomycota;c__Ascomycota_unclassified;o__Ascomycota_unclassified;f__Ascomycota_unclassified;g__Ascomycota_unclassified;s__Ascomycota_unclassified
1bdff7a0ebef78d546d5404032717ec2	0	0	0	0	0	0	0	0	0	83	0	0	0	0	0	0	0	0	d__Fungi;p__Ascomycota;c__Pezizomycotina_Incertae_sedis;o__Pezizomycotina_Incertae_sedis;f__Pezizomycotina_Incertae_sedis;g__Pezizomycotina_Incertae_sedis_unclassified;s__Pezizomycotina_Incertae_sedis_unclassified
d95d2e0b803ee40377696c8744b9fa1e	0	0	0	0	0	0	0	0	0	82	0	0	0	0	0	0	0	0	d__Fungi;p__Ascomycota;c__Pezizomycotina_Incertae_sedis;o__Pezizomycotina_Incertae_sedis;f__Pezizomycotina_Incertae_sedis;g__Dokmaia;s__Dokmaia_monthadangii
d916bdc1d1f3cbc340ce64efc8a1e177	0	0	0	0	0	0	0	0	0	0	0	0	0	0	0	0	0	0	d__Fungi;p__Ascomycota;c__Dothideomycetes;o__Pleosporales;f__Lophiostomataceae;g__Massarina;s__Massarina_corticola
25446163c24b9c1235ebd6cf68330e51	0	0	0	0	0	0	0	0	0	0	0	0	0	0	0	0	0	0	d__Fungi;p__Basidiomycota;c__Agaricomycetes;o__Atheliales;f__Atheliaceae;g__Atheliaceae_unclassified;s__Atheliaceae_unclassified
79dc29ffb5a6938733b3a3d51cdcd50e	21	35	0	25	0	0	0	0	0	0	0	0	0	0	0	0	0	0	d__Fungi;p__Fungi_unclassified;c__Fungi_unclassified;o__Fungi_unclassified;f__Fungi_unclassified;g__Fungi_unclassified;s__Fungi_unclassified
484ef674a2a90f031e8d7b1288bfb95b	0	0	0	0	37	44	0	0	0	0	0	0	0	0	0	0	0	0	d__Fungi;p__Ascomycota;c__Sordariomycetes;o__Hypocreales;f__Hypocreales_fam_Incertae_sedis;g__Acremonium;s__Acremonium_curvulum
460b81e9028ebe0771699bbb3cdbd42f	0	0	0	0	0	0	0	4	0	0	77	0	0	0	0	0	0	0	d__Fungi;p__Ascomycota;c__Sordariomycetes;o__Microascales;f__Microascaceae;g__Cephalotrichum;s__Doratomyces_microsporus
39b83fac2d4cde5d1f4bf2053340a008	0	0	0	0	0	0	8	6	0	56	0	0	0	0	0	0	0	0	d__Fungi;p__Basidiomycota;c__Microbotryomycetes;o__Sporidiobolales;f__Sporidiobolaceae;g__Sporidiobolus;s__Sporidiobolus_unclassified
38125266e32b2aca440cdfe0faea2866	0	0	0	0	0	0	0	0	0	0	0	0	0	0	0	0	0	0	d__Fungi;p__Ascomycota;c__Pezizomycotina_Incertae_sedis;o__Pezizomycotina_Incertae_sedis;f__Pezizomycotina_Incertae_sedis;g__Dokmaia;s__Dokmaia_monthadangii
522e8900dd5c82ad3c4567140cd6e705	0	0	0	0	0	0	0	0	0	0	0	0	0	0	0	0	0	0	d__Fungi;p__Ascomycota;c__Dothideomycetes;o__Pleosporales;f__Massarinaceae;g__Stagonospora;s__Stagonospora_unclassified
aa3158cabff67d8afee74a0a09814889	0	0	0	0	0	0	0	0	0	0	0	0	0	0	0	0	0	0	d__Fungi;p__Fungi_unclassified;c__Fungi_unclassified;o__Fungi_unclassified;f__Fungi_unclassified;g__Fungi_unclassified;s__Fungi_unclassified
44baa5b4c6150cc2b28f384a785ef1fe	0	0	0	0	0	0	0	0	0	0	0	0	0	0	3	0	0	0	d__Fungi;p__Basidiomycota;c__Tremellomycetes;o__Cystofilobasidiales;f__Cystofilobasidiaceae;g__Guehomyces;s__Guehomyces_pullulans
735303485072faa2054886ac4f019fb9	39	40	0	0	0	0	0	0	0	0	0	0	0	0	0	0	0	0	d__Fungi;p__Ascomycota;c__Leotiomycetes;o__Helotiales;f__Helotiales_unclassified;g__Helotiales_unclassified;s__Helotiales_unclassified
873abc9e08e94cf4bd4d422319015b42	0	0	0	0	29	50	0	0	0	0	0	0	0	0	0	0	0	0	d__Fungi;p__Basidiomycota;c__Ustilaginomycetes;o__Ustilaginales;f__Ustilaginaceae;g__Ustilago;s__Ustilago_hordei
fb9098b9e3d07d9aa8e7b63c0cad9f92	0	0	0	0	0	0	0	0	0	0	0	0	0	0	0	0	0	0	d__Fungi;p__Ascomycota;c__Sordariomycetes;o__Hypocreales;f__Nectriaceae;g__Fusarium;s__Fusarium_nematophilum
852c703911c8ca59904b2c5acc2a3990	0	0	0	0	0	0	0	0	0	0	0	0	0	0	78	0	0	0	d__Fungi;p__Ascomycota;c__Sordariomycetes;o__Xylariales;f__Xylariales_fam_Incertae_sedis;g__Fusidium;s__Fusidium_unclassified
d0af55329b6650f4cd4c26291124562c	0	0	0	0	0	0	0	0	0	78	0	0	0	0	0	0	0	0	d__Fungi;p__Ascomycota;c__Sordariomycetes;o__Sordariomycetes_Incertae_sedis;f__Sordariomycetes_Incertae_sedis;g__Myrmecridium;s__Myrmecridium_schulzeri
5de53cead086f684b4bccf25a7ff5622	0	0	0	0	0	0	0	0	0	0	0	0	0	0	0	0	0	0	d__Fungi;p__Ascomycota;c__Dothideomycetes;o__Pleosporales;f__Thyridariaceae;g__Roussoella;s__Roussoella_solani
55264fdd24187ebe91a42566bec94d69	0	0	0	0	0	0	0	0	0	0	0	0	0	0	0	0	0	0	d__Fungi;p__Glomeromycota;c__Glomeromycetes;o__Glomerales;f__Glomeraceae;g__Rhizophagus;s__Rhizophagus_intraradices
8eae322dd5cd2c179aeada0e8c3d844f	0	0	0	0	0	0	0	0	0	0	76	0	0	0	0	0	0	0	d__Fungi;p__Ascomycota;c__Sordariomycetes;o__Hypocreales;f__Nectriaceae;g__Haematonectria;s__Haematonectria_unclassified
342c937a6ebda2d6bbbed49835dd9201	0	0	0	0	0	0	0	0	0	0	0	0	0	0	0	0	0	0	d__Fungi;p__Ascomycota;c__Pezizomycotina_Incertae_sedis;o__Pezizomycotina_Incertae_sedis;f__Pezizomycotina_Incertae_sedis;g__Torula;s__Torula_caligans
d51ab1e30265bdbfc3ff9c1f7bb8e4d3	0	0	0	0	0	0	0	0	0	0	0	0	0	0	0	0	0	0	d__Fungi;p__Ascomycota;c__Leotiomycetes;o__Helotiales;f__Helotiales_unclassified;g__Helotiales_unclassified;s__Helotiales_unclassified
577eb2533f07a9dc4ed581c416ff8830	0	0	0	0	0	0	38	0	0	0	0	0	0	0	0	35	0	0	d__Fungi;p__Ascomycota;c__Ascomycota_unclassified;o__Ascomycota_unclassified;f__Ascomycota_unclassified;g__Ascomycota_unclassified;s__Ascomycota_unclassified
5f38b2d74cee0632343da253db7b1310	0	0	0	0	0	0	0	0	0	0	0	0	0	0	0	0	41	34	d__Fungi;p__Ascomycota;c__Sordariomycetes;o__Chaetosphaeriales;f__Chaetosphaeriaceae;g__Codinaea;s__Codinaea_acaciae
58c70340dd11c42d4e104cbc4f18c39c	0	0	0	0	0	0	0	0	0	0	0	0	0	0	0	0	0	0	d__Fungi;p__Ascomycota;c__Sordariomycetes;o__Sordariomycetes_unclassified;f__Sordariomycetes_unclassified;g__Sordariomycetes_unclassified;s__Sordariomycetes_unclassified
bade78d5268de71fd3bf18819a5ca4af	0	0	0	0	0	0	0	0	0	0	0	0	0	0	0	0	0	0	d__Fungi;p__Ascomycota;c__Eurotiomycetes;o__Chaetothyriales;f__Chaetothyriaceae;g__Cyphellophora;s__Cyphellophora_vermispora
ba35e2027f322de4d9ac689aa6bd571f	0	0	0	0	0	0	0	0	0	0	0	0	0	0	0	0	0	0	d__Fungi;p__Ascomycota;c__Sordariomycetes;o__Sordariales;f__Sordariales_fam_Incertae_sedis;g__Conlarium;s__Conlarium_unclassified
f98c98d22479da5108e3d46698c193e0	0	0	0	0	0	0	0	0	0	0	0	0	0	0	0	0	0	0	d__Fungi;p__Zygomycota;c__Mucoromycotina_Incertae_sedis;o__Mortierellales;f__Mortierellaceae;g__Mortierella;s__Mortierella_unclassified
144749af538ad8218e9f5fd94940f788	0	0	0	0	0	0	0	0	0	0	0	0	0	0	0	0	0	13	d__Fungi;p__Zygomycota;c__Mucoromycotina_Incertae_sedis;o__Mortierellales;f__Mortierellaceae;g__Mortierella;s__Mortierella_indohii
67c038fcbf7b2e002faf17d469e315c1	0	0	0	0	0	0	0	0	0	0	0	0	0	0	0	0	4	0	d__Fungi;p__Ascomycota;c__Eurotiomycetes;o__Eurotiales;f__Trichocomaceae;g__Eupenicillium;s__Penicillium_janthinellum
36b3c14517a20c05b232c8ad9619ecec	0	0	0	0	0	0	0	0	0	0	43	0	24	0	0	6	0	0	d__Fungi;p__Ascomycota;c__Sordariomycetes;o__Microascales;f__Halosphaeriaceae;g__Clavatospora;s__Clavatospora_longibrachiata
8ede5214208c04eb9e1dff21220b1e19	18	18	29	8	0	0	0	0	0	0	0	0	0	0	0	0	0	0	d__Fungi;p__Ascomycota;c__Sordariomycetes;o__Hypocreales;f__Clavicipitaceae;g__Metarhizium;s__Metarhizium_marquandii
aa43006b10f3461bf8e5c51fbf4821d4	0	0	6	0	0	0	0	4	0	5	0	6	0	0	3	3	0	5	d__Fungi;p__Ascomycota;c__Sordariomycetes;o__Sordariales;f__Chaetomiaceae;g__Chaetomiaceae_unclassified;s__Chaetomiaceae_unclassified
322d383629f3419a6b415122e2aabb65	0	0	0	0	0	0	0	0	0	0	0	0	0	0	0	0	0	0	d__Fungi;p__Zygomycota;c__Mucoromycotina_Incertae_sedis;o__Mortierellales;f__Mortierellaceae;g__Mortierella;s__Mortierella_elongata
79f5b8e9eeecaf6655157acca255f029	0	0	39	33	0	0	0	0	0	0	0	0	0	0	0	0	0	0	d__Fungi;p__Zygomycota;c__Mucoromycotina_Incertae_sedis;o__Mortierellales;f__Mortierellaceae;g__Mortierella;s__Mortierella_macrocystis
c772b482e32263ee118e285bd5fdcdbc	0	0	0	0	0	0	0	0	0	7	0	0	0	8	0	0	10	0	d__Fungi;p__Ascomycota;c__Sordariomycetes;o__Sordariales;f__Chaetomiaceae;g__Humicola;s__Humicola_unclassified
10f6ff4ab61dc52cc6c7df40ef4d13cb	0	0	0	0	0	0	0	0	0	0	0	0	0	0	0	0	0	0	d__Fungi;p__Glomeromycota;c__Glomeromycetes;o__Glomerales;f__Glomeraceae;g__Glomus;s__Glomus_aggregatum
43c333b727f62380b445f9d58b5b40c8	0	0	0	0	0	0	0	0	0	0	0	0	0	0	0	0	0	0	d__Fungi;p__Ascomycota;c__Sordariomycetes;o__Coniochaetales;f__Coniochaetaceae;g__Coniochaeta;s__Coniochaeta_fasciculata
ae2e2bd35da42c89f304d8cf3559578a	0	0	0	0	0	0	0	0	0	0	0	0	0	0	0	0	71	0	d__Fungi;p__Ascomycota;c__Dothideomycetes;o__Dothideomycetes_Incertae_sedis;f__Pseudeurotiaceae;g__Pseudogymnoascus;s__Pseudogymnoascus_unclassified
226c201a401fe2fce61abe4720f1c2c0	0	0	0	0	0	0	0	0	0	0	0	0	0	0	0	0	0	0	d__Fungi;p__Olpidiomycota;c__Olpidiomycetes;o__Olpidiales;f__Olpidiaceae;g__Olpidium;s__Olpidium_brassicae
fcf8edb8355986724343f285b2cda5c6	0	0	5	0	0	6	0	5	0	9	5	0	0	4	0	0	3	3	d__Fungi;p__Ascomycota;c__Eurotiomycetes;o__Eurotiales;f__Trichocomaceae;g__Thermoascus;s__Thermoascus_aurantiacus
821ec03619c5d50cafba67e058c5853c	0	0	0	0	0	0	0	0	0	0	0	0	70	0	0	0	0	0	d__Fungi;p__Ascomycota;c__Sordariomycetes;o__Chaetosphaeriales;f__Chaetosphaeriaceae;g__Codinaea;s__Codinaea_acaciae
aa07e0b7a1e5d688e65745e3b68b8df7	0	0	0	0	0	0	0	0	0	0	0	0	0	0	0	0	0	0	d__Fungi;p__Ascomycota;c__Dothideomycetes;o__Pleosporales;f__Pleosporaceae;g__Cochliobolus;s__Cochliobolus_lunatus
2b0273f104474e14626215e66a6bdbb8	0	0	0	0	0	0	0	0	0	0	0	0	0	0	0	0	0	0	d__Fungi;p__Basidiomycota;c__Ustilaginomycetes;o__Ustilaginales;f__Ustilaginaceae;g__Pseudozyma;s__Pseudozyma_rugulosa
b61628f67cb9013d04d78fe17604d155	0	0	0	0	0	0	0	0	2	0	0	35	0	0	0	0	0	0	d__Fungi;p__Basidiomycota;c__Tremellomycetes;o__Tremellales;f__Tremellaceae;g__Cryptococcus;s__Cryptococcus_terricola
c641a79ad7ccce3619b89e9a3fe212f4	0	0	0	0	0	0	0	0	0	0	0	0	0	0	0	0	0	0	d__Fungi;p__Fungi_unclassified;c__Fungi_unclassified;o__Fungi_unclassified;f__Fungi_unclassified;g__Fungi_unclassified;s__Fungi_unclassified
91d63aff0ae056e5b2cbb6f3dc38a738	0	0	0	0	0	0	0	0	0	0	0	0	0	0	13	0	56	0	d__Fungi;p__Ascomycota;c__Sordariomycetes;o__Sordariomycetes_unclassified;f__Sordariomycetes_unclassified;g__Sordariomycetes_unclassified;s__Sordariomycetes_unclassified
4de6952e6968a2affa193b3f9cb1348b	0	0	0	0	0	0	0	0	0	0	0	69	0	0	0	0	0	0	d__Fungi;p__Fungi_unclassified;c__Fungi_unclassified;o__Fungi_unclassified;f__Fungi_unclassified;g__Fungi_unclassified;s__Fungi_unclassified
cfa605b37694e4c0a9bde7b77c19243e	0	0	0	0	0	0	0	0	0	0	16	0	0	0	0	0	0	0	d__Fungi;p__Basidiomycota;c__Agaricomycetes;o__Agaricales;f__Psathyrellaceae;g__Psathyrella;s__Psathyrella_pygmaea
61a4820bca4e08543d95e8aa2c0a7fa0	0	0	0	0	0	0	0	0	0	0	0	0	0	0	0	0	0	0	d__Fungi;p__Fungi_unclassified;c__Fungi_unclassified;o__Fungi_unclassified;f__Fungi_unclassified;g__Fungi_unclassified;s__Fungi_unclassified
a4188aaa3fb67e59f66bb3546b71232c	0	0	0	0	0	0	0	0	0	0	0	0	0	0	0	0	0	0	d__Fungi;p__Ascomycota;c__Dothideomycetes;o__Dothideomycetes_Incertae_sedis;f__Pseudeurotiaceae;g__Pseudogymnoascus;s__Pseudogymnoascus_unclassified
8c266f53500aa932edf50cb102ee3c50	0	0	17	3	0	0	0	0	0	0	0	0	0	0	0	0	0	0	d__Fungi;p__Glomeromycota;c__Glomeromycetes;o__Glomerales;f__Glomeraceae;g__Glomeraceae_unclassified;s__Glomeraceae_unclassified
5ce5548c7399562fe8e18cfd3b2343ce	0	0	0	0	0	0	0	0	0	0	0	0	0	0	0	0	0	0	d__Fungi;p__Chytridiomycota;c__Chytridiomycota_unclassified;o__Chytridiomycota_unclassified;f__Chytridiomycota_unclassified;g__Chytridiomycota_unclassified;s__Chytridiomycota_unclassified
3e9530454e362dc57ad324b54e9fc355	4	0	0	0	0	0	0	21	0	0	0	0	4	7	5	0	9	6	d__Fungi;p__Ascomycota;c__Ascomycota_unclassified;o__Ascomycota_unclassified;f__Ascomycota_unclassified;g__Ascomycota_unclassified;s__Ascomycota_unclassified
a4dd85de0164bd8b7bb227cbc0cc1652	0	0	0	0	0	0	0	0	0	0	0	0	0	0	12	0	53	0	d__Fungi;p__Ascomycota;c__Sordariomycetes;o__Chaetosphaeriales;f__Chaetosphaeriaceae;g__Codinaea;s__Codinaea_acaciae
c5cb31eb6afcedf61c6fe75e3ab563b6	0	0	29	36	0	0	0	0	0	0	0	0	0	0	0	0	0	0	d__Fungi;p__Zygomycota;c__Kickxellomycotina_Incertae_sedis;o__Kickxellales;f__Kickxellaceae;g__Ramicandelaber;s__Ramicandelaber_sp_HMH_2010b
3cfb5bb3aaf82ef99c21bde9b8f81f2e	0	0	0	0	0	0	0	0	0	0	0	0	0	0	0	0	0	0	d__Fungi;p__Ascomycota;c__Eurotiomycetes;o__Chaetothyriales;f__Herpotrichiellaceae;g__Phialophora;s__Phialophora_unclassified
f3a243863aa830bc3aa3f582d069e137	0	0	0	0	0	0	0	0	0	0	0	0	0	0	0	0	0	0	d__Fungi;p__Ascomycota;c__Sordariomycetes;o__Hypocreales;f__Nectriaceae;g__Fusarium;s__Fusarium_nematophilum
0f00137a59045fe648e87b914dab5868	17	19	7	6	0	0	0	0	0	0	0	0	0	0	0	0	0	0	d__Fungi;p__Glomeromycota;c__Glomeromycetes;o__Glomerales;f__Glomeraceae;g__Glomus;s__Glomus_unclassified
e3cf0a2e4bfc48f9ba27d26a51b585e5	0	0	0	0	0	0	0	0	0	0	0	0	0	0	0	0	0	0	d__Fungi;p__Ascomycota;c__Leotiomycetes;o__Rhytismatales;f__Rhytismataceae;g__Lophodermium;s__Lophodermium_australe
8f92cb34660ac97cd3768c485c792bc5	0	0	0	0	0	0	0	0	0	0	0	0	0	0	0	0	0	0	d__Fungi;p__Ascomycota;c__Sordariomycetes;o__Hypocreales;f__Ophiocordycipitaceae;g__Haptocillium;s__Haptocillium_glocklingiae
260b6d1da4755d7dce85b54fdaa9a3f7	0	0	0	0	0	0	0	0	0	0	0	0	0	0	0	0	0	0	d__Fungi;p__Zygomycota;c__Mucoromycotina_Incertae_sedis;o__Mortierellales;f__Mortierellaceae;g__Mortierella;s__Mortierella_chlamydospora
c9b83e6b6e0a7a38efb7d6cc83ad8220	0	0	0	0	0	0	0	0	0	0	0	0	0	3	0	0	0	0	d__Fungi;p__Ascomycota;c__Dothideomycetes;o__Jahnulales;f__Aliquandostipitaceae;g__Xylomyces;s__Xylomyces_unclassified
6bee415decacf7c94eb4c285a13007e4	0	0	0	0	0	0	13	0	0	0	0	51	0	0	0	0	0	0	d__Fungi;p__Basidiomycota;c__Tremellomycetes;o__Tremellales;f__Tremellaceae;g__Cryptococcus;s__Cryptococcus_chernovii
6df9b7f6310f12e8be3afbbd38dd25e3	0	0	0	0	0	0	0	14	0	0	50	0	0	0	0	0	0	0	d__Fungi;p__Ascomycota;c__Ascomycota_unclassified;o__Ascomycota_unclassified;f__Ascomycota_unclassified;g__Ascomycota_unclassified;s__Ascomycota_unclassified
4f945f7ffe6b8869d0272eac9f726f49	0	0	0	0	0	0	0	40	0	0	24	0	0	0	0	0	0	0	d__Fungi;p__Ascomycota;c__Sordariomycetes;o__Hypocreales;f__Nectriaceae;g__Ilyonectria;s__Ilyonectria_robusta
b29fd8a23339e908e668f2e72ecdc193	0	0	0	0	0	0	0	0	0	0	0	0	0	0	0	0	0	0	d__Fungi;p__Glomeromycota;c__Glomeromycetes;o__Glomerales;f__Glomeraceae;g__Glomus;s__Glomus_unclassified
9b49880493e32c1b579e4eb694fc8566	0	0	0	0	0	0	0	15	38	0	0	0	0	0	0	0	0	0	d__Fungi;p__Ascomycota;c__Sordariomycetes;o__Hypocreales;f__Nectriaceae;g__Ilyonectria;s__Ilyonectria_robusta
af14f9f4b3345dba9cddadf6535a42d3	0	0	0	0	0	0	0	0	0	0	0	0	0	24	0	5	0	34	d__Fungi;p__Ascomycota;c__Sordariomycetes;o__Hypocreales;f__Nectriaceae;g__Ilyonectria;s__Ilyonectria_robusta
e8745686cc0f7978616f151e2e503bc2	0	0	0	0	0	0	0	0	0	0	0	0	0	0	0	0	0	0	d__Fungi;p__Basidiomycota;c__Agaricomycetes;o__Agaricomycetes_unclassified;f__Agaricomycetes_unclassified;g__Agaricomycetes_unclassified;s__Agaricomycetes_unclassified
40c3057c2ae2b914d22b8ed9ae875f16	0	0	0	0	0	0	0	0	0	0	0	0	0	0	0	0	0	0	d__Fungi;p__Ascomycota;c__Sordariomycetes;o__Hypocreales;f__Nectriaceae;g__Volutella;s__Volutella_unclassified
67fffb3cfa984cf6653818eaa62d9cdc	0	0	0	0	0	0	0	0	0	0	0	0	0	0	0	0	0	0	d__Fungi;p__Ascomycota;c__Dothideomycetes;o__Pleosporales;f__Phaeosphaeriaceae;g__Setophoma;s__Setophoma_unclassified
26f048ff9327a6e384b34823b45c0ea9	0	0	0	0	0	0	0	0	0	0	0	0	0	0	0	0	0	0	d__Fungi;p__Ascomycota;c__Dothideomycetes;o__Pleosporales;f__Leptosphaeriaceae;g__Paraphoma;s__Paraphoma_chrysanthemicola
1dedd5c5be61abc640b100f0bb1938fe	31	31	0	0	0	0	0	0	0	0	0	0	0	0	0	0	0	0	d__Fungi;p__Ascomycota;c__Saccharomycetes;o__Saccharomycetales;f__Saccharomycetaceae;g__Saccharomyces;s__Saccharomyces_cerevisiae
90ca500625d6901c911e84ac3de70662	0	0	0	0	0	0	0	0	57	0	0	0	0	0	0	0	0	0	d__Fungi;p__Ascomycota;c__Ascomycota_unclassified;o__Ascomycota_unclassified;f__Ascomycota_unclassified;g__Ascomycota_unclassified;s__Ascomycota_unclassified
ef23eb1926153a4752706a3b18b0606a	0	0	0	0	0	0	0	0	53	0	0	9	0	0	0	0	0	0	d__Fungi;p__Ascomycota;c__Dothideomycetes;o__Pleosporales;f__Pleosporales_unclassified;g__Pleosporales_unclassified;s__Pleosporales_unclassified
e16e363e814060aaec7920ce2a5967da	15	0	5	0	0	27	0	0	0	0	0	0	0	0	0	0	0	0	d__Fungi;p__Ascomycota;c__Sordariomycetes;o__Sordariales;f__Lasiosphaeriaceae;g__Podospora;s__Podospora_unclassified
8163d608a7cffd2042141f18beea4093	0	0	0	0	0	0	0	0	0	0	0	0	0	0	0	0	0	0	d__Fungi;p__Ascomycota;c__Sordariomycetes;o__Hypocreales;f__Cordycipitaceae;g__Lecanicillium;s__Lecanicillium_primulinum
8d672e7bb9799637e6fbe913ef913673	0	0	0	0	0	0	0	0	0	35	0	0	0	0	0	0	5	0	d__Fungi;p__Basidiomycota;c__Agaricostilbomycetes;o__Agaricostilbales;f__Agaricostilbaceae;g__Sterigmatomyces;s__Sterigmatomyces_halophilus
e1c6b7d18559a08d63fd7cf3e0a12ce1	0	0	0	0	0	0	0	0	0	0	0	0	0	0	0	0	0	0	d__Fungi;p__Ascomycota;c__Sordariomycetes;o__Hypocreales;f__Hypocreales_Incertae_sedis;g__Gliomastix;s__Acremonium_polychromum
d7df040f1df91f83007be4c07898bb96	0	0	0	0	0	0	0	0	0	0	0	0	0	0	61	0	0	0	d__Fungi;p__Ascomycota;c__Ascomycota_unclassified;o__Ascomycota_unclassified;f__Ascomycota_unclassified;g__Ascomycota_unclassified;s__Ascomycota_unclassified
79e6e09bb42e5d2729c9a50113a62679	0	0	34	27	0	0	0	0	0	0	0	0	0	0	0	0	0	0	d__Fungi;p__Fungi_unclassified;c__Fungi_unclassified;o__Fungi_unclassified;f__Fungi_unclassified;g__Fungi_unclassified;s__Fungi_unclassified
d2c3a74a296bf0fbdde201e2a35ff8aa	12	0	0	0	0	0	0	0	0	0	0	0	0	0	0	0	0	0	d__Fungi;p__Ascomycota;c__Sordariomycetes;o__Hypocreales;f__Hypocreaceae;g__Hypocrea;s__Hypocrea_atroviridis
6fc00e68e81a717a21b26ea6c124643a	5	0	3	0	0	6	0	0	0	0	4	0	3	0	0	0	6	0	d__Fungi;p__Basidiomycota;c__Agaricomycetes;o__Polyporales;f__Meripilaceae;g__Rigidoporus;s__Rigidoporus_crocatus
27a07b061a92ace6fe53538a6f1d982f	0	0	0	0	0	0	0	0	0	0	0	0	0	0	0	0	0	0	d__Fungi;p__Basidiomycota;c__Agaricomycetes;o__Agaricales;f__Agaricales_unclassified;g__Agaricales_unclassified;s__Agaricales_unclassified
00b04a035046bbf1566ffe268ae80b2f	0	0	0	0	0	0	0	0	0	0	0	0	0	0	0	0	0	0	d__Fungi;p__Ascomycota;c__Sordariomycetes;o__Coniochaetales;f__Coniochaetaceae;g__Coniochaetaceae_unclassified;s__Coniochaetaceae_unclassified
77984315879f40fdc084f45f2e5a84a6	0	0	0	0	0	0	0	0	0	0	0	0	0	0	0	0	22	0	d__Fungi;p__Ascomycota;c__Pezizomycotina_Incertae_sedis;o__Pezizomycotina_Incertae_sedis;f__Pezizomycotina_Incertae_sedis;g__Staphylotrichum;s__Staphylotrichum_coccosporum
b1bdffbee7f06e0475865eefaf9713d3	0	0	0	0	0	0	0	0	0	0	0	0	0	0	0	0	0	0	d__Fungi;p__Basidiomycota;c__Microbotryomycetes;o__Leucosporidiales;f__Leucosporidiaceae;g__Leucosporidiella;s__Leucosporidiella_fragaria
328fc41df7d0aac87ede98dbec827e52	0	0	0	0	0	0	0	0	0	0	0	0	0	0	0	0	0	0	d__Fungi;p__Basidiomycota;c__Agaricomycetes;o__Cantharellales;f__Ceratobasidiaceae;g__Thanatephorus;s__Rhizoctonia_solani_AG_5
420046eda169db1e40d1c563d0b9e2d1	37	23	0	0	0	0	0	0	0	0	0	0	0	0	0	0	0	0	d__Fungi;p__Ascomycota;c__Sordariomycetes;o__Sordariales;f__Chaetomiaceae;g__Chaetomium;s__Chaetomium_nigricolor
6d5d09688321aef524522500bdf6e7a7	25	35	0	0	0	0	0	0	0	0	0	0	0	0	0	0	0	0	d__Fungi;p__Fungi_unclassified;c__Fungi_unclassified;o__Fungi_unclassified;f__Fungi_unclassified;g__Fungi_unclassified;s__Fungi_unclassified
e747afac4b5c62e4ccccf5cf38b4b3be	0	0	24	36	0	0	0	0	0	0	0	0	0	0	0	0	0	0	d__Fungi;p__Ascomycota;c__Sordariomycetes;o__Hypocreales;f__Nectriaceae;g__Volutella;s__Volutella_ciliata
8f796f927d0d2a03fcbccb883c0dccad	0	0	0	0	0	0	38	4	0	18	0	0	0	0	0	0	0	0	d__Fungi;p__Ascomycota;c__Sordariomycetes;o__Xylariales;f__Xylariales_fam_Incertae_sedis;g__Fusidium;s__Fusidium_unclassified
e75fa070dc77580e3e29c015b8089006	0	0	0	0	0	0	0	0	0	60	0	0	0	0	0	0	0	0	d__Fungi;p__Basidiomycota;c__Agaricomycetes;o__Polyporales;f__Hapalopilaceae;g__Bjerkandera;s__Bjerkandera_adusta
d61930c1003c1ba3c0cc973abbea57a2	15	0	13	0	0	12	0	0	0	0	0	0	0	0	0	0	0	0	d__Fungi;p__Basidiomycota;c__Agaricomycetes;o__Agaricales;f__Psathyrellaceae;g__Coprinellus;s__Coprinellus_bisporus
14786a23eb9d286d1939bbe6aa10ceb5	0	0	0	0	0	0	0	0	0	0	0	0	30	0	0	0	0	0	d__Fungi;p__Ascomycota;c__Dothideomycetes;o__Pleosporales;f__Phaeosphaeriaceae;g__Phaeosphaeria;s__Phaeosphaeria_unclassified
026f875b884966af88443f67dd910f63	0	0	0	0	0	0	0	0	0	0	0	0	0	0	0	0	0	0	d__Fungi;p__Ascomycota;c__Eurotiomycetes;o__Chaetothyriales;f__Chaetothyriaceae;g__Cyphellophora;s__Cyphellophora_unclassified
d9d2fae0827395d4685c1b0baff5ccf8	0	0	0	0	0	0	0	0	0	30	0	0	0	0	0	0	0	0	d__Fungi;p__Basidiomycota;c__Microbotryomycetes;o__Sporidiobolales;f__Sporidiobolaceae;g__Sporidiobolus;s__Sporidiobolus_pararoseus
65011317c91b0180014a228985e5aab0	2	2	46	9	0	0	0	0	0	0	0	0	0	0	0	0	0	0	d__Fungi;p__Ascomycota;c__Eurotiomycetes;o__Eurotiomycetes_unclassified;f__Eurotiomycetes_unclassified;g__Eurotiomycetes_unclassified;s__Eurotiomycetes_unclassified
03caa7772f1e35af2341010608c338f7	0	0	0	0	0	0	0	0	0	0	0	0	0	0	0	0	0	0	d__Fungi;p__Basidiomycota;c__Tremellomycetes;o__Tremellales;f__Tremellales_Incertae_sedis;g__Derxomyces;s__Derxomyces_mrakii
352cb607a7004ed1910b0099eaf92966	0	0	0	0	0	0	0	0	0	0	0	0	0	0	0	0	0	0	d__Fungi;p__Fungi_unclassified;c__Fungi_unclassified;o__Fungi_unclassified;f__Fungi_unclassified;g__Fungi_unclassified;s__Fungi_unclassified
b884b0c03463ce4858093ed18a014fc9	0	0	0	0	0	0	58	0	0	0	0	0	0	0	0	0	0	0	d__Fungi;p__Zygomycota;c__Mucoromycotina_Incertae_sedis;o__Mortierellales;f__Mortierellaceae;g__Mortierella;s__Mortierella_elongata
f3bea4c6bea1ad40c2d47cadbb6a0b6d	2	0	0	0	0	0	0	0	0	0	0	8	6	0	0	0	0	0	d__Fungi;p__Ascomycota;c__Ascomycota_unclassified;o__Ascomycota_unclassified;f__Ascomycota_unclassified;g__Ascomycota_unclassified;s__Ascomycota_unclassified
df2f94e9b9316334662764b6ae7629d4	0	0	0	0	0	0	0	0	0	0	0	0	0	0	0	7	0	0	d__Fungi;p__Ascomycota;c__Eurotiomycetes;o__Chaetothyriales;f__Chaetothyriaceae;g__Chaetothyriaceae_unclassified;s__Chaetothyriaceae_unclassified
3ebeab654e4d10c561471dd96d46fe72	0	0	0	0	0	0	0	0	0	0	0	0	32	0	0	0	0	0	d__Fungi;p__Ascomycota;c__Dothideomycetes;o__Pleosporales;f__Periconiaceae;g__Periconia;s__Periconia_byssoides
27eb133f59c1afe23c54a82e324c41f1	0	0	0	0	0	0	0	0	0	8	0	0	2	8	0	0	0	0	d__Fungi;p__Basidiomycota;c__Agaricomycetes;o__Polyporales;f__Ganodermataceae;g__Ganoderma;s__Ganoderma_gibbosum
614c0bd864fe04fd1074f79568968ebc	0	0	0	0	0	0	0	0	0	0	0	0	0	0	0	0	0	0	d__Fungi;p__Glomeromycota;c__Glomeromycetes;o__Glomerales;f__Glomeraceae;g__Glomus;s__Glomus_unclassified
3199bb68375c3ed17a2d89ac305699c7	0	0	0	0	0	0	0	0	0	0	0	0	0	0	0	0	0	0	d__Fungi;p__Ascomycota;c__Leotiomycetes;o__Helotiales;f__Helotiaceae;g__Tricladium;s__Tricladium_unclassified
70cfd9cb555938860ca3bda387d8f9a1	0	0	0	0	0	0	0	0	0	0	0	0	0	0	0	0	0	0	d__Fungi;p__Ascomycota;c__Dothideomycetes;o__Dothideomycetes_Incertae_sedis;f__Dothideomycetes_Incertae_sedis;g__Rhizopycnis;s__Rhizopycnis_vagum
cbbeb3b7b0fb8b22cd7ed763f4079085	0	0	0	0	0	0	0	0	0	0	0	0	0	0	0	0	0	0	d__Fungi;p__Zygomycota;c__Mucoromycotina_Incertae_sedis;o__Mucorales;f__Umbelopsidaceae;g__Umbelopsis;s__Umbelopsis_unclassified
a042ce8772b0d72ad52954a14d0fd5a9	0	0	0	36	20	0	0	0	0	0	0	0	0	0	0	0	0	0	d__Fungi;p__Basidiomycota;c__Agaricomycetes;o__Sebacinales;f__Sebacinales_Group_B;g__Serendipita;s__Serendipita_vermifera
d54cf706041fd5d6f288bc0f43c5210b	0	0	0	0	0	0	0	2	0	0	0	54	0	0	0	0	0	0	d__Fungi;p__Ascomycota;c__Taphrinomycetes;o__Taphrinales;f__Protomycetaceae;g__Protomyces;s__Protomyces_inouyei
fa22abda24bf95b86268245f729eba17	0	0	0	0	0	0	0	0	0	0	0	0	0	0	0	0	0	0	d__Fungi;p__Ascomycota;c__Sordariomycetes;o__Xylariales;f__Xylariales_fam_Incertae_sedis;g__Fusidium;s__Fusidium_unclassified
0646f3dd67161047697959b783a0cbf0	0	0	0	0	0	0	0	0	0	8	0	0	0	5	0	5	0	5	d__Fungi;p__Basidiomycota;c__Agaricomycetes;o__Polyporales;f__Meripilaceae;g__Meripilaceae_unclassified;s__Meripilaceae_unclassified
011a22acd67e84d30677ec558d152d97	0	0	0	0	0	0	0	0	0	38	0	0	0	0	0	0	0	0	d__Fungi;p__Ascomycota;c__Leotiomycetes;o__Helotiales;f__Helotiaceae;g__Tricladium;s__Tricladium_terrestre
8442e0f4051b74ea27275b5640454ba9	0	0	0	0	0	0	0	0	0	55	0	0	0	0	0	0	0	0	d__Fungi;p__Ascomycota;c__Dothideomycetes;o__Pleosporales;f__Pleosporales_unclassified;g__Pleosporales_unclassified;s__Pleosporales_unclassified
88d55edec055cc749ce2b3e739da5186	0	0	0	0	0	0	0	0	0	0	0	0	0	0	0	0	0	0	d__Fungi;p__Ascomycota;c__Sordariomycetes;o__Sordariales;f__Sordariales_fam_Incertae_sedis;g__Conlarium;s__Conlarium_unclassified
09c0b42d01555cfe48a3e74b15a8f4b4	23	15	0	0	0	0	0	10	0	0	0	0	0	0	0	0	0	0	d__Fungi;p__Basidiomycota;c__Ustilaginomycotina_Incertae_sedis;o__Malasseziales;f__Malasseziales_Incertae_sedis;g__Malassezia;s__Malassezia_globosa
6a3eac5fb5cbad7d9127823d71cf27a6	8	0	0	0	0	7	0	5	0	5	0	2	0	4	0	2	0	0	d__Fungi;p__Basidiomycota;c__Agaricomycetes;o__Geastrales;f__Geastraceae;g__Geastrum;s__Geastrum_minutisporum
93f125842bd7778a047138b6c1e32c20	0	0	0	0	0	0	0	0	0	0	0	0	0	0	0	0	0	0	d__Fungi;p__Ascomycota;c__Eurotiomycetes;o__Chaetothyriales;f__Herpotrichiellaceae;g__Rhinocladiella;s__Rhinocladiella_sp_YH_2009a
16999bb94297c360f3454e563e3c967e	8	10	0	0	0	0	0	0	0	0	0	0	0	0	0	0	0	0	d__Fungi;p__Ascomycota;c__Sordariomycetes;o__Hypocreales;f__Clavicipitaceae;g__Metacordyceps;s__Pochonia_chlamydosporia
2ae5d2c53ca2c9e5ece2a4ef14b197d1	0	0	0	0	0	15	0	7	0	0	0	0	0	0	0	0	0	4	d__Fungi;p__Ascomycota;c__Dothideomycetes;o__Pleosporales;f__Leptosphaeriaceae;g__Plenodomus;s__Plenodomus_collinsoniae
80e798bf33c1ab69bebc47cfd0712bde	0	0	0	0	0	0	32	0	0	9	0	0	0	0	0	0	0	0	d__Fungi;p__Zygomycota;c__Mucoromycotina_Incertae_sedis;o__Mortierellales;f__Mortierellaceae;g__Mortierella;s__Mortierella_alpina
27bb9e69abf4968d36178ff5f76a7c99	0	0	0	0	0	0	0	0	0	0	0	0	0	0	0	0	54	0	d__Fungi;p__Ascomycota;c__Dothideomycetes;o__Dothideomycetes_Incertae_sedis;f__Pseudeurotiaceae;g__Pseudogymnoascus;s__Pseudogymnoascus_unclassified
776c2d5f24f4fab8c29de429d98439cb	0	0	0	0	0	0	0	0	0	0	0	0	0	0	0	0	0	0	d__Fungi;p__Basidiomycota;c__Agaricomycetes;o__Agaricomycetes_unclassified;f__Agaricomycetes_unclassified;g__Agaricomycetes_unclassified;s__Agaricomycetes_unclassified
8034edd02d8556b1f9bdcfc09003dad4	0	0	0	0	0	0	0	0	0	0	0	0	0	0	0	0	0	0	d__Fungi;p__Ascomycota;c__Sordariomycetes;o__Sordariomycetidae_Incertae_sedis;f__Plectosphaerellaceae;g__Plectosphaerella;s__Plectosphaerella_cucumerina
284b490f631da977e3e1b55f9c341ae7	0	0	0	0	0	0	54	0	0	0	0	0	0	0	0	0	0	0	d__Fungi;p__Zygomycota;c__Mucoromycotina_Incertae_sedis;o__Mortierellales;f__Mortierellaceae;g__Mortierella;s__Mortierella_unclassified
ff2c5acd92ad7b5fe349a1defc7be3d8	0	0	0	0	0	0	2	0	0	9	3	8	0	7	0	0	3	0	d__Fungi;p__Basidiomycota;c__Agaricomycetes;o__Auriculariales;f__Auriculariales_Incertae_sedis;g__Auriculariales_Incertae_sedis_unclassified;s__Auriculariales_Incertae_sedis_unclassified
d7ba7435e006ca2fd2c3c70fe7881b07	23	0	0	0	0	0	0	0	0	0	0	0	0	0	0	0	0	0	d__Fungi;p__Ascomycota;c__Pezizomycotina_Incertae_sedis;o__Pezizomycotina_Incertae_sedis;f__Pezizomycotina_Incertae_sedis;g__Staphylotrichum;s__Staphylotrichum_coccosporum
e8aac0a901172ba06d981e1e73ae052f	22	20	0	0	0	0	0	0	0	0	0	0	0	0	0	0	0	0	d__Fungi;p__Ascomycota;c__Dothideomycetes;o__Dothideomycetes_unclassified;f__Dothideomycetes_unclassified;g__Dothideomycetes_unclassified;s__Dothideomycetes_unclassified
5e638f457d16b369b13dd263186cdb8b	0	0	0	0	0	0	0	0	0	0	0	0	0	0	0	0	0	0	d__Fungi;p__Ascomycota;c__Dothideomycetes;o__Pleosporales;f__Phaeosphaeriaceae;g__Phaeosphaeria;s__Leptosphaeria_microscopica
528e8c0733ccbe94426c91dab2e5137b	0	0	0	0	0	0	0	0	0	0	0	0	0	0	0	0	0	0	d__Fungi;p__Ascomycota;c__Dothideomycetes;o__Pleosporales;f__Pleosporaceae;g__Alternaria;s__Alternaria_alternata
d7d545ca0cefd9ff90b02c453028d0f1	0	0	0	0	0	0	0	0	0	0	0	0	0	0	0	24	0	0	d__Fungi;p__Basidiomycota;c__Agaricomycetes;o__Agaricales;f__Mycenaceae;g__Mycenaceae_unclassified;s__Mycenaceae_unclassified
0f65a7f62deb2ee31cdf77d30da4f5c0	0	0	0	0	0	0	0	4	0	0	0	0	0	0	0	0	0	0	d__Fungi;p__Ascomycota;c__Sordariomycetes;o__Hypocreales;f__Hypocreales_Incertae_sedis;g__Acremonium;s__Acremonium_alcalophilum
ca8ef2e070b9690ea54687040bfbc37a	0	0	0	0	0	0	4	4	0	8	5	0	0	0	0	0	0	0	d__Fungi;p__Basidiomycota;c__Basidiomycota_unclassified;o__Basidiomycota_unclassified;f__Basidiomycota_unclassified;g__Basidiomycota_unclassified;s__Basidiomycota_unclassified
7f6a280a6d4e6ff36aba8c15541259d0	0	0	0	0	0	0	0	0	0	0	0	0	0	0	0	0	0	0	d__Fungi;p__Ascomycota;c__Ascomycota_unclassified;o__Ascomycota_unclassified;f__Ascomycota_unclassified;g__Ascomycota_unclassified;s__Ascomycota_unclassified
ea6ec1547b9d993305a9577bcfa85c22	0	0	0	0	0	0	0	53	0	0	0	0	0	0	0	0	0	0	d__Fungi;p__Fungi_unclassified;c__Fungi_unclassified;o__Fungi_unclassified;f__Fungi_unclassified;g__Fungi_unclassified;s__Fungi_unclassified
901891193e3e4aa12e6bd5ee526df253	0	0	0	0	0	0	0	0	0	0	0	0	0	0	0	0	0	0	d__Fungi;p__Ascomycota;c__Sordariomycetes;o__Hypocreales;f__Clavicipitaceae;g__Metacordyceps;s__Metacordyceps_chlamydosporia
6bf8e8e2ba14b6dad2c3130b6bfbed66	0	0	4	0	0	10	0	0	0	0	2	0	0	0	0	0	0	0	d__Fungi;p__Ascomycota;c__Sordariomycetes;o__Microascales;f__Microascaceae;g__Microascus;s__Scopulariopsis_brevicaulis
fd9ef5757b121338baee4036aeb4ff27	0	0	0	0	0	0	0	0	0	0	0	0	0	0	0	0	0	0	d__Fungi;p__Glomeromycota;c__Glomeromycetes;o__Glomerales;f__Glomeraceae;g__Rhizophagus;s__Rhizophagus_intraradices
d4ed4144662b3f061a45d15b50ebae13	0	0	0	0	0	0	0	0	0	0	0	0	0	0	0	0	0	0	d__Fungi;p__Basidiomycota;c__Microbotryomycetes;o__Microbotryales;f__Microbotryaceae;g__Microbotryum;s__Microbotryum_unclassified
437fc0d2691678b0718636d1aebc4c94	0	0	0	0	0	0	0	0	0	0	0	0	0	0	0	0	0	0	d__Fungi;p__Ascomycota;c__Dothideomycetes;o__Pleosporales;f__Lentitheciaceae;g__Poaceascoma;s__Poaceascoma_helicoides
0403c842b2ec5d3b87d402573331c3b4	7	0	0	0	0	7	8	0	0	0	0	0	0	0	0	6	0	0	d__Fungi;p__Ascomycota;c__Eurotiomycetes;o__Chaetothyriales;f__Herpotrichiellaceae;g__Phialophora;s__Phialophora_cyclaminis
d3c6a6fb5a26e6ef33601f4e08882154	0	0	0	0	0	0	0	0	0	0	0	0	0	0	0	0	0	0	d__Fungi;p__Ascomycota;c__Sordariomycetes;o__Hypocreales;f__Nectriaceae;g__Nectriaceae_unclassified;s__Nectriaceae_unclassified
a8b630bc9c55de9f0135ff5cfbfbf8c1	0	0	0	0	0	0	19	0	0	0	0	0	0	0	0	0	0	0	d__Fungi;p__Ascomycota;c__Pezizomycotina_Incertae_sedis;o__Pezizomycotina_Incertae_sedis;f__Pezizomycotina_Incertae_sedis;g__Torula;s__Torula_caligans
d819bed6219db50a08520c39c47da4b3	0	0	0	0	0	0	0	0	0	0	0	29	0	0	0	19	0	0	d__Fungi;p__Zygomycota;c__Mucoromycotina_Incertae_sedis;o__Mortierellales;f__Mortierellaceae;g__Mortierella;s__Mortierella_unclassified
4eba1c04db0273b04b901423909263a0	0	0	0	0	0	0	0	0	0	0	0	0	0	0	52	0	0	0	d__Fungi;p__Ascomycota;c__Ascomycota_unclassified;o__Ascomycota_unclassified;f__Ascomycota_unclassified;g__Ascomycota_unclassified;s__Ascomycota_unclassified
6232dc8e75d5ede1ae89744a46975075	0	0	0	0	0	0	0	0	0	0	0	0	0	0	21	0	0	31	d__Fungi;p__Ascomycota;c__Sordariomycetes;o__Hypocreales;f__Nectriaceae;g__Nectria;s__Fusarium_oxysporum_f_sp_psidii
80fd0b08867dafa63fbd7635e7b67b65	21	31	0	0	0	0	0	0	0	0	0	0	0	0	0	0	0	0	d__Fungi;p__Ascomycota;c__Leotiomycetes;o__Helotiales;f__Helotiales_Incertae_sedis;g__Tetracladium;s__Tetracladium_maxilliforme
995a76e4e4847bdeea11a113432ce85c	0	0	0	0	0	0	0	0	0	0	0	15	0	0	0	0	0	0	d__Fungi;p__Fungi_unclassified;c__Fungi_unclassified;o__Fungi_unclassified;f__Fungi_unclassified;g__Fungi_unclassified;s__Fungi_unclassified
42cfb4f0acedce14c162713af017a6fa	0	0	0	0	0	0	0	0	0	0	0	14	0	0	0	0	0	0	d__Fungi;p__Basidiomycota;c__Agaricomycetes;o__Agaricales;f__Psathyrellaceae;g__Psathyrella;s__Psathyrella_pygmaea
888857957ff4fc78df4b25773d275726	0	0	0	0	0	0	14	0	3	28	0	0	0	0	0	0	0	0	d__Fungi;p__Ascomycota;c__Sordariomycetes;o__Trichosphaeriales;f__Trichosphaeriales_Incertae_sedis;g__Trichosphaeriales_Incertae_sedis_unclassified;s__Trichosphaeriales_Incertae_sedis_unclassified
571ffc98dc48db58c7695afe9f04d5e4	0	0	0	0	0	0	0	0	0	0	0	52	0	0	0	0	0	0	d__Fungi;p__Fungi_unclassified;c__Fungi_unclassified;o__Fungi_unclassified;f__Fungi_unclassified;g__Fungi_unclassified;s__Fungi_unclassified
df706cc68e52a6fd2395d96a3b018318	0	0	0	0	0	0	0	0	0	0	0	0	0	0	0	0	0	0	d__Fungi;p__Ascomycota;c__Sordariomycetes;o__Sordariales;f__Sordariales_unclassified;g__Sordariales_unclassified;s__Sordariales_unclassified
02bbef35d4278ba102f105f616ab623a	0	0	0	0	0	5	6	3	0	3	0	2	0	0	0	0	0	0	d__Fungi;p__Ascomycota;c__Sordariomycetes;o__Xylariales;f__Hyponectriaceae;g__Hyponectriaceae_unclassified;s__Hyponectriaceae_unclassified
52874bddea41b2e8da7682979ace1fd6	5	0	0	0	0	0	4	0	0	6	0	2	0	3	0	4	0	0	d__Fungi;p__Ascomycota;c__Saccharomycetes;o__Saccharomycetales;f__Saccharomycetales_Incertae_sedis;g__Candida;s__Candida_santamariae
f0e762ebb73ee812e05a483db3bd69f6	0	0	0	0	0	0	0	0	0	0	0	0	0	0	0	0	0	0	d__Fungi;p__Ascomycota;c__Sordariomycetes;o__Hypocreales;f__Nectriaceae;g__Nectria;s__Nectria_aurantiaca
2cee2aa04e537aebee461fd5a0a83c29	0	0	0	0	0	0	0	0	0	0	0	0	0	0	0	0	0	0	d__Fungi;p__Ascomycota;c__Dothideomycetes;o__Dothideomycetes_Incertae_sedis;f__Pseudeurotiaceae;g__Pseudogymnoascus;s__Pseudogymnoascus_unclassified
48d2df98ea11170d90c0d56f107afc69	0	0	0	0	0	0	0	0	0	0	0	0	0	0	51	0	0	0	d__Fungi;p__Ascomycota;c__Dothideomycetes;o__Pleosporales;f__Lentitheciaceae;g__Poaceascoma;s__Poaceascoma_helicoides
d4669f99da796ddc6f297c7470909799	0	0	0	0	0	0	0	0	0	0	13	0	0	0	0	0	0	38	d__Fungi;p__Ascomycota;c__Sordariomycetes;o__Sordariales;f__Chaetomiaceae;g__Thielavia;s__Thielavia_unclassified
713caf6cb3149865c4bb94372ecd2ff3	14	29	8	0	0	0	0	0	0	0	0	0	0	0	0	0	0	0	d__Fungi;p__Ascomycota;c__Ascomycota_unclassified;o__Ascomycota_unclassified;f__Ascomycota_unclassified;g__Ascomycota_unclassified;s__Ascomycota_unclassified
ddceda2d7fc3b4fc4384392bc56d33c9	0	0	0	0	23	28	0	0	0	0	0	0	0	0	0	0	0	0	d__Fungi;p__Chytridiomycota;c__Chytridiomycetes;o__Spizellomycetales;f__Spizellomycetaceae;g__Spizellomyces;s__Spizellomyces_dolichospermus
baa38cfa8c08dff1b5fd031b54a2ddda	0	0	0	0	0	0	0	0	0	0	0	0	0	0	0	0	0	0	d__Fungi;p__Glomeromycota;c__Glomeromycetes;o__Glomerales;f__Glomeraceae;g__Glomus;s__Glomus_unclassified
bea1408491ef832b2a8e51af3b1778b7	0	0	0	0	0	0	0	0	0	0	0	0	0	0	0	0	0	0	d__Fungi;p__Glomeromycota;c__Glomeromycetes;o__Glomerales;f__Glomeraceae;g__Rhizophagus;s__Rhizophagus_intraradices
54723980f9a383e7862fa16d16297e1a	0	0	0	0	0	0	0	0	0	0	0	0	0	0	0	0	0	0	d__Fungi;p__Ascomycota;c__Eurotiomycetes;o__Chaetothyriales;f__Herpotrichiellaceae;g__Exophiala;s__Exophiala_cancerae
86a5ae20b58c851dbce5ca07c0ca35f0	0	0	0	0	0	0	0	0	0	0	0	0	45	0	0	0	0	0	d__Fungi;p__Zygomycota;c__Mucoromycotina_Incertae_sedis;o__Mortierellales;f__Mortierellaceae;g__Mortierella;s__Mortierella_macrocystis
2841eb451d6bb28f713e7d11149d3f5c	0	0	0	0	0	0	0	0	0	0	0	0	0	0	0	0	0	0	d__Fungi;p__Ascomycota;c__Dothideomycetes;o__Dothideomycetes_Incertae_sedis;f__Pseudeurotiaceae;g__Pseudogymnoascus;s__Pseudogymnoascus_roseus
0683b3794cd488cbc78a66eceaaa5e61	35	15	0	0	0	0	0	0	0	0	0	0	0	0	0	0	0	0	d__Fungi;p__Ascomycota;c__Dothideomycetes;o__Pleosporales;f__Melanommataceae;g__Farlowiella;s__Farlowiella_carmichaeliana
5f9c6bd669e171e0d95552a106ba5f60	0	0	0	0	0	0	0	0	0	0	16	0	0	0	0	0	0	0	d__Fungi;p__Ascomycota;c__Sordariomycetes;o__Sordariales;f__Lasiosphaeriaceae;g__Zopfiella;s__Zopfiella_marina
e6b30643ab9d33146794241da19911b1	0	0	0	0	0	0	10	0	3	25	12	0	0	0	0	0	0	0	d__Fungi;p__Ascomycota;c__Sordariomycetes;o__Xylariales;f__Xylariales_unclassified;g__Xylariales_unclassified;s__Xylariales_unclassified
6bd07350b819d6a9a9b85304cd2d67df	0	0	0	0	0	0	0	0	0	0	0	0	0	0	0	0	0	0	d__Fungi;p__Ascomycota;c__Eurotiomycetes;o__Chaetothyriales;f__Herpotrichiellaceae;g__Exophiala;s__Exophiala_pisciphila
078c0efd8d08484f191775db4776e8a4	0	0	0	0	0	0	0	0	0	0	0	0	8	0	0	0	0	0	d__Fungi;p__Ascomycota;c__Dothideomycetes;o__Pleosporales;f__Pleosporales_unclassified;g__Pleosporales_unclassified;s__Pleosporales_unclassified
f758381ba3db716867919ac6dd7bf564	0	0	0	0	0	0	0	7	0	0	0	0	0	0	42	0	0	0	d__Fungi;p__Ascomycota;c__Sordariomycetes;o__Hypocreales;f__Nectriaceae;g__Nectria;s__Nectria_unclassified
5328e4ca88818127e0d7b0a51394ee96	0	0	0	0	0	0	0	0	0	0	0	20	0	0	0	0	0	0	d__Fungi;p__Ascomycota;c__Sordariomycetes;o__Sordariales;f__Chaetomiaceae;g__Chaetomium;s__Chaetomium_coarctatum
723d94ec3986288e15ca2d49024eacc5	0	0	0	0	0	0	0	49	0	0	0	0	0	0	0	0	0	0	d__Fungi;p__Fungi_unclassified;c__Fungi_unclassified;o__Fungi_unclassified;f__Fungi_unclassified;g__Fungi_unclassified;s__Fungi_unclassified
776a4a0504eaa6a8f474654631e37164	0	0	0	0	0	0	0	0	0	0	0	0	0	0	0	0	0	0	d__Fungi;p__Ascomycota;c__Sordariomycetes;o__Hypocreales;f__Nectriaceae;g__Volutella;s__Volutella_consors
80f3e4dc1229887a8bb642ed4a7db49a	0	0	0	0	0	0	0	0	0	0	0	0	0	0	0	0	0	0	d__Fungi;p__Ascomycota;c__Dothideomycetes;o__Botryosphaeriales;f__Botryosphaeriaceae;g__Macrophomina;s__Macrophomina_phaseolina
8294d5a558c453a1fcc0bb2553014091	0	0	10	14	0	0	0	0	0	0	0	0	0	0	0	0	0	0	d__Fungi;p__Glomeromycota;c__Glomeromycetes;o__Glomerales;f__Glomeraceae;g__Glomeraceae_unclassified;s__Glomeraceae_unclassified
17945cd3f904692d667671f346172eba	0	0	0	0	0	0	0	0	0	0	0	0	16	17	0	0	0	0	d__Fungi;p__Ascomycota;c__Pezizomycotina_Incertae_sedis;o__Pezizomycotina_Incertae_sedis;f__Pezizomycotina_Incertae_sedis;g__Staphylotrichum;s__Staphylotrichum_coccosporum
480328e4254c6d3ba4672f08c465a643	0	0	0	0	0	0	0	0	0	0	0	0	0	0	0	0	0	0	d__Fungi;p__Ascomycota;c__Dothideomycetes;o__Pleosporales;f__Pleosporales_fam_Incertae_sedis;g__Polyschema;s__Polyschema_sclerotigenum
379ef6618c6b13b843738b49c6944efa	0	0	0	0	0	0	0	0	0	0	0	0	0	0	0	0	0	0	d__Fungi;p__Ascomycota;c__Leotiomycetes;o__Helotiales;f__Helotiaceae;g__Articulospora;s__Articulospora_proliferata
6346782abbf6d7a8430b625b775c6fae	0	0	0	0	0	0	0	0	0	0	0	0	0	0	0	0	0	0	d__Fungi;p__Basidiomycota;c__Agaricomycetes;o__Cantharellales;f__Ceratobasidiaceae;g__Thanatephorus;s__Rhizoctonia_solani_AG_5
f805962bdde2686b621dfea2cfa2135f	0	0	0	0	0	0	0	0	0	0	0	0	0	0	0	0	0	0	d__Fungi;p__Fungi_unclassified;c__Fungi_unclassified;o__Fungi_unclassified;f__Fungi_unclassified;g__Fungi_unclassified;s__Fungi_unclassified
5542f69da04f26d4304e9c964adc6ede	0	0	0	0	0	0	0	0	23	18	7	0	0	0	0	0	0	0	d__Fungi;p__Ascomycota;c__Dothideomycetes;o__Dothideomycetes_unclassified;f__Dothideomycetes_unclassified;g__Dothideomycetes_unclassified;s__Dothideomycetes_unclassified
8b55e5fa922f5162d4351d4ac8a7290a	0	0	0	0	0	0	0	0	0	0	0	48	0	0	0	0	0	0	d__Fungi;p__Ascomycota;c__Dothideomycetes;o__Dothideales;f__Dothioraceae;g__Kabatiella;s__Kabatiella_unclassified
ab7388cd293f6198a43522087f6225df	0	0	0	0	0	0	0	0	0	0	0	48	0	0	0	0	0	0	d__Fungi;p__Basidiomycota;c__Agaricostilbomycetes;o__Agaricostilbales;f__Agaricostilbaceae;g__Sterigmatomyces;s__Sterigmatomyces_halophilus
c83e5b83c54b1e774e7e94f745886ad2	4	2	0	0	0	0	0	0	0	0	0	0	0	0	0	0	0	0	d__Fungi;p__Ascomycota;c__Eurotiomycetes;o__Eurotiales;f__Trichocomaceae;g__Paecilomyces;s__Paecilomyces_marquandii
e32b38e284bb795876cfddd39946e33f	0	0	0	0	0	0	0	0	0	0	0	0	0	0	0	0	0	0	d__Fungi;p__Ascomycota;c__Leotiomycetes;o__Helotiales;f__Helotiales_Incertae_sedis;g__Tetracladium;s__Tetracladium_unclassified
509e240ecd225d1e81da957b1b9b5df3	0	0	0	0	0	0	0	0	0	0	0	0	0	0	0	0	0	0	d__Fungi;p__Ascomycota;c__Sordariomycetes;o__Xylariales;f__Xylariales_fam_Incertae_sedis;g__Fusidium;s__Fusidium_unclassified
22668a809c2ebe8698519a93bc16fb29	0	0	0	0	0	0	0	0	0	0	0	0	0	0	0	0	0	0	d__Fungi;p__Ascomycota;c__Dothideomycetes;o__Pleosporales;f__Pleosporales_unclassified;g__Pleosporales_unclassified;s__Pleosporales_unclassified
228b46b3be2480989c19a6b4f24a1522	0	0	0	0	0	0	0	0	0	0	0	0	0	0	0	0	0	0	d__Fungi;p__Basidiomycota;c__Agaricomycetes;o__Polyporales;f__Meruliaceae;g__Chondrostereum;s__Chondrostereum_purpureum
60975e235b7268a2b3a4c0f3034de849	0	0	0	0	0	0	0	0	0	0	0	0	0	0	0	0	0	0	d__Fungi;p__Ascomycota;c__Sordariomycetes;o__Sordariales;f__Chaetomiaceae;g__Humicola;s__Humicola_unclassified
6873c61113e71563364c3156a2cb213c	0	0	0	0	0	0	0	0	0	0	0	0	0	0	0	0	0	0	d__Fungi;p__Glomeromycota;c__Glomeromycetes;o__Glomerales;f__Glomerales_unclassified;g__Glomerales_unclassified;s__Glomerales_unclassified
06e34867689fc262fac0ad70bbc1379e	0	0	0	0	0	0	0	0	0	0	0	0	0	0	0	0	0	0	d__Fungi;p__Glomeromycota;c__Glomeromycetes;o__Glomerales;f__Glomeraceae;g__Glomeraceae_unclassified;s__Glomeraceae_unclassified
c714ba7aa277db63a5c68fc3b776f348	0	0	0	0	0	0	0	0	0	0	0	0	0	0	0	0	0	0	d__Fungi;p__Basidiomycota;c__Tremellomycetes;o__Tremellales;f__Tremellaceae;g__Cryptococcus;s__Cryptococcus_rajasthanensis
872332b86c2afe2905b04d63ed39be6e	0	0	0	0	0	0	0	0	0	0	0	0	0	0	0	0	0	0	d__Fungi;p__Fungi_unclassified;c__Fungi_unclassified;o__Fungi_unclassified;f__Fungi_unclassified;g__Fungi_unclassified;s__Fungi_unclassified
cc590829a919de85717eb4e403f258a1	0	0	0	0	0	0	0	0	0	0	0	0	0	0	0	0	0	0	d__Fungi;p__Ascomycota;c__Pezizomycetes;o__Pezizales;f__Ascobolaceae;g__Ascobolus;s__Ascobolus_unclassified
f2c73c5c4963a463e2d39bc856e91d15	33	14	0	0	0	0	0	0	0	0	0	0	0	0	0	0	0	0	d__Fungi;p__Ascomycota;c__Eurotiomycetes;o__Chaetothyriales;f__Herpotrichiellaceae;g__Minimelanolocus;s__Minimelanolocus_unclassified
bc2c6bce0ccb5d3a801ec74acac591bc	0	0	0	0	47	0	0	0	0	0	0	0	0	0	0	0	0	0	d__Fungi;p__Ascomycota;c__Sordariomycetes;o__Sordariomycetes_unclassified;f__Sordariomycetes_unclassified;g__Sordariomycetes_unclassified;s__Sordariomycetes_unclassified
6767215386df52bd01dc5576ecbbfad5	0	0	0	0	0	0	0	0	0	0	0	0	0	0	0	0	0	0	d__Fungi;p__Ascomycota;c__Leotiomycetes;o__Helotiales;f__Helotiales_Incertae_sedis;g__Tetracladium;s__Tetracladium_furcatum
2ea1be4f3abf8d816c0766255c274c94	0	0	0	0	0	0	0	0	0	0	0	0	0	0	0	0	0	0	d__Fungi;p__Ascomycota;c__Leotiomycetes;o__Helotiales;f__Helotiaceae;g__Leptodontidium;s__Leptodontidium_orchidicola
18d7117b099476a2f703411c07bdb5df	0	0	0	0	0	0	0	0	0	47	0	0	0	0	0	0	0	0	d__Fungi;p__Ascomycota;c__Ascomycota_unclassified;o__Ascomycota_unclassified;f__Ascomycota_unclassified;g__Ascomycota_unclassified;s__Ascomycota_unclassified
e78720c3b5ec846096a6ba7cf5cbe0c3	8	0	0	0	0	6	0	0	0	0	0	0	4	0	0	3	0	5	d__Fungi;p__Ascomycota;c__Sordariomycetes;o__Sordariales;f__Chaetomiaceae;g__Melanocarpus;s__Melanocarpus_albomyces
58a6d1252aa6acfa033c2c1a838b4cc2	3	0	0	0	0	0	0	0	0	0	6	5	0	0	0	0	0	3	d__Fungi;p__Ascomycota;c__Ascomycota_unclassified;o__Ascomycota_unclassified;f__Ascomycota_unclassified;g__Ascomycota_unclassified;s__Ascomycota_unclassified
b9bc389f4231667223ac46de4577690b	0	0	0	0	0	0	0	0	0	0	0	0	0	0	0	0	0	0	d__Fungi;p__Glomeromycota;c__Glomeromycetes;o__Glomerales;f__Glomeraceae;g__Glomus;s__Glomus_unclassified
1f6d8a990eb14088c227c7c506676feb	0	0	0	0	0	0	0	0	0	0	0	0	0	0	0	0	0	0	d__Fungi;p__Fungi_unclassified;c__Fungi_unclassified;o__Fungi_unclassified;f__Fungi_unclassified;g__Fungi_unclassified;s__Fungi_unclassified
b866f7dacd7861b4d0ec8291dde36b96	0	0	0	0	0	0	0	0	0	0	0	23	0	0	0	0	0	0	d__Fungi;p__Basidiomycota;c__Microbotryomycetes;o__Sporidiobolales;f__Sporidiobolales_Incertae_sedis;g__Rhodotorula;s__Rhodotorula_mucilaginosa
10e1216456cc8048f119733ac5d5ebf6	0	0	0	0	0	0	0	0	0	0	0	0	0	0	0	0	0	0	d__Fungi;p__Ascomycota;c__Sordariomycetes;o__Sordariales;f__Lasiosphaeriaceae;g__Zopfiella;s__Zopfiella_marina
7495492a62d45375ac95555f5a89bb8b	0	0	0	0	0	0	0	0	0	46	0	0	0	0	0	0	0	0	d__Fungi;p__Ascomycota;c__Eurotiomycetes;o__Chaetothyriales;f__Chaetothyriales_Incertae_sedis;g__Coniosporium;s__Coniosporium_apollinis
353db366c232b2fd872bfe803c85ffb1	0	0	0	0	0	0	0	0	0	0	0	0	0	0	0	0	0	0	d__Fungi;p__Ascomycota;c__Eurotiomycetes;o__Chaetothyriales;f__Herpotrichiellaceae;g__Herpotrichiellaceae_unclassified;s__Herpotrichiellaceae_unclassified
56466df08b9556c7bf9d58cf64cd33fa	12	0	8	0	0	13	0	0	0	0	0	0	0	0	0	0	0	0	d__Fungi;p__Ascomycota;c__Sordariomycetes;o__Microascales;f__Microascaceae;g__Scedosporium;s__Scedosporium_prolificans
6d072cc39bb2996d7140703d36605d9d	0	0	0	0	0	0	0	0	0	0	0	0	0	0	0	0	0	0	d__Fungi;p__Ascomycota;c__Sordariomycetes;o__Hypocreales;f__Nectriaceae;g__Gibberella;s__Fusarium_redolens
35d2c802aa1e9a8c5e9ae93c6642f2ff	0	0	0	0	0	0	0	0	0	0	0	0	0	0	25	0	0	20	d__Fungi;p__Ascomycota;c__Sordariomycetes;o__Chaetosphaeriales;f__Chaetosphaeriaceae;g__Codinaea;s__Codinaea_acaciae
3f9eb97582d9808cc730d76f5fcd5163	0	0	0	0	0	0	0	6	0	17	0	0	0	0	0	0	0	22	d__Fungi;p__Fungi_unclassified;c__Fungi_unclassified;o__Fungi_unclassified;f__Fungi_unclassified;g__Fungi_unclassified;s__Fungi_unclassified
cab5a5703773bcefaa31c3950d82d030	24	21	0	0	0	0	0	0	0	0	0	0	0	0	0	0	0	0	d__Fungi;p__Zygomycota;c__Mucoromycotina_Incertae_sedis;o__Mortierellales;f__Mortierellaceae;g__Mortierella;s__Mortierella_unclassified
fa2228436d84dc55ea346324cbe52554	0	0	0	0	0	0	0	0	0	0	0	45	0	0	0	0	0	0	d__Fungi;p__Basidiomycota;c__Ustilaginomycotina_Incertae_sedis;o__Malasseziales;f__Malasseziales_Incertae_sedis;g__Malassezia;s__Malassezia_restricta
75723fa075570c88c20e6b2bb1a8118a	0	0	0	0	0	0	0	0	10	0	0	0	0	0	0	0	0	0	d__Fungi;p__Ascomycota;c__Sordariomycetes;o__Hypocreales;f__Nectriaceae;g__Gibberella;s__Gibberella_tricincta
6afa3a4a43a160f9fd8142e0d63aeed5	0	0	0	0	0	0	0	0	0	0	0	0	0	2	0	0	3	0	d__Fungi;p__Ascomycota;c__Leotiomycetes;o__Leotiomycetes_unclassified;f__Leotiomycetes_unclassified;g__Leotiomycetes_unclassified;s__Leotiomycetes_unclassified
e9a7e2caf608c051540ab010f8c46a03	0	0	0	0	0	0	0	0	0	0	0	0	0	0	0	0	0	0	d__Fungi;p__Ascomycota;c__Ascomycota_unclassified;o__Ascomycota_unclassified;f__Ascomycota_unclassified;g__Ascomycota_unclassified;s__Ascomycota_unclassified
9b75e44bb1768803eb5294c05b6db58b	0	0	2	0	0	5	0	0	0	5	0	0	0	2	0	2	0	0	d__Fungi;p__Ascomycota;c__Ascomycota_unclassified;o__Ascomycota_unclassified;f__Ascomycota_unclassified;g__Ascomycota_unclassified;s__Ascomycota_unclassified
43d25f9872b786e6581d6983793fa8dd	0	0	0	0	0	0	0	0	0	0	0	0	0	0	0	0	0	0	d__Fungi;p__Ascomycota;c__Sordariomycetes;o__Hypocreales;f__Nectriaceae;g__Fusarium;s__Fusarium_nematophilum
7b2974acd59890e6e2380f7dce6bd938	0	0	0	0	0	0	0	0	0	0	0	0	0	0	0	0	0	0	d__Fungi;p__Basidiomycota;c__Agaricomycetes;o__Agaricales;f__Agaricales_unclassified;g__Agaricales_unclassified;s__Agaricales_unclassified
527ef9b14b8a0857d543716536a2c34a	0	0	0	0	0	0	0	0	0	0	0	0	0	0	0	0	0	0	d__Fungi;p__Fungi_unclassified;c__Fungi_unclassified;o__Fungi_unclassified;f__Fungi_unclassified;g__Fungi_unclassified;s__Fungi_unclassified
ad8493c17471771772b00662230efcad	0	0	0	0	0	0	0	0	0	0	0	0	0	0	0	0	44	0	d__Fungi;p__Ascomycota;c__Dothideomycetes;o__Dothideomycetes_Incertae_sedis;f__Pseudeurotiaceae;g__Pseudogymnoascus;s__Pseudogymnoascus_unclassified
1b32f2ee90506e6fea5aacef89d3c4bd	23	21	0	0	0	0	0	0	0	0	0	0	0	0	0	0	0	0	d__Fungi;p__Ascomycota;c__Ascomycota_unclassified;o__Ascomycota_unclassified;f__Ascomycota_unclassified;g__Ascomycota_unclassified;s__Ascomycota_unclassified
d680be70f8fd9a621a349214e2b7930d	27	17	0	0	0	0	0	0	0	0	0	0	0	0	0	0	0	0	d__Fungi;p__Ascomycota;c__Leotiomycetes;o__Helotiales;f__Helotiales_Incertae_sedis;g__Tetracladium;s__Tetracladium_maxilliforme
713627bc79d6c0d870d9d21ca4724c89	0	0	0	0	0	0	5	0	0	0	0	16	0	0	0	0	0	0	d__Fungi;p__Basidiomycota;c__Tremellomycetes;o__Tremellales;f__Tremellales_Incertae_sedis;g__Auriculibuller;s__Auriculibuller_fuscus
fdfa511991ea56791f39eefe95881202	0	0	0	0	0	0	0	0	0	0	0	0	0	0	0	0	0	0	d__Fungi;p__Fungi_unclassified;c__Fungi_unclassified;o__Fungi_unclassified;f__Fungi_unclassified;g__Fungi_unclassified;s__Fungi_unclassified
33e10661548f3f485a2f54a44463110b	0	0	0	0	0	0	0	0	0	0	0	0	0	0	0	0	0	0	d__Fungi;p__Basidiomycota;c__Basidiomycota_unclassified;o__Basidiomycota_unclassified;f__Basidiomycota_unclassified;g__Basidiomycota_unclassified;s__Basidiomycota_unclassified
c6396ead570359fd9bd3e45acfc6fd8a	0	0	0	0	0	0	0	44	0	0	0	0	0	0	0	0	0	0	d__Fungi;p__Ascomycota;c__Ascomycota_unclassified;o__Ascomycota_unclassified;f__Ascomycota_unclassified;g__Ascomycota_unclassified;s__Ascomycota_unclassified
264c25eec1d23e6b153d8b739422da08	0	0	0	0	0	0	0	0	0	0	0	0	0	0	0	0	0	0	d__Fungi;p__Ascomycota;c__Dothideomycetes;o__Pleosporales;f__Pleosporales_unclassified;g__Pleosporales_unclassified;s__Pleosporales_unclassified
a377be03f0ed06560bfe50883a44ecc1	0	0	0	0	0	0	9	0	0	0	0	0	0	0	0	0	0	0	d__Fungi;p__Ascomycota;c__Dothideomycetes;o__Dothideomycetes_Incertae_sedis;f__Pseudeurotiaceae;g__Pseudeurotiaceae_unclassified;s__Pseudeurotiaceae_unclassified
cfe8263292ad2fdc0c3e73a2443c2309	0	0	0	0	0	0	0	0	0	0	0	0	0	0	0	0	0	0	d__Fungi;p__Ascomycota;c__Dothideomycetes;o__Pleosporales;f__Didymellaceae;g__Didymella;s__Didymella_unclassified
5f25abf349971575d2c556637c4e57c9	0	0	0	0	0	0	0	0	0	0	0	0	0	0	0	0	0	0	d__Fungi;p__Basidiomycota;c__Microbotryomycetes;o__Leucosporidiales;f__Leucosporidiaceae;g__Leucosporidiaceae_unclassified;s__Leucosporidiaceae_unclassified
005058489503a9770d09102686eaf8fc	18	25	0	0	0	0	0	0	0	0	0	0	0	0	0	0	0	0	d__Fungi;p__Ascomycota;c__Dothideomycetes;o__Pleosporales;f__Montagnulaceae;g__Paraconiothyrium;s__Paraconiothyrium_unclassified
2a160415fa7e4d01edfeaebe8b0f9213	18	25	0	0	0	0	0	0	0	0	0	0	0	0	0	0	0	0	d__Fungi;p__Basidiomycota;c__Tremellomycetes;o__Filobasidiales;f__Piskurozymaceae;g__Piskurozyma;s__Piskurozyma_taiwanensis
5219b10332f6bd6d8e577d0e6e589ccc	0	0	0	0	0	0	0	0	0	0	0	0	0	0	0	0	0	0	d__Fungi;p__Basidiomycota;c__Basidiomycota_unclassified;o__Basidiomycota_unclassified;f__Basidiomycota_unclassified;g__Basidiomycota_unclassified;s__Basidiomycota_unclassified
7e80b6977dff49c45897e0eac2a6ae13	0	0	0	0	0	0	0	43	0	0	0	0	0	0	0	0	0	0	d__Fungi;p__Basidiomycota;c__Microbotryomycetes;o__Sporidiobolales;f__Sporidiobolales_Incertae_sedis;g__Rhodotorula;s__Rhodotorula_hordea
a09ca4ae9dd2a868ec0f9ea875e38036	0	0	0	0	0	0	0	0	0	0	0	43	0	0	0	0	0	0	d__Fungi;p__Zygomycota;c__Mucoromycotina_Incertae_sedis;o__Mortierellales;f__Mortierellaceae;g__Mortierella;s__Mortierella_unclassified
086f4df3923a4488c4a04c9d0733d936	0	0	0	0	0	0	0	0	0	0	0	43	0	0	0	0	0	0	d__Fungi;p__Basidiomycota;c__Microbotryomycetes;o__Sporidiobolales;f__Sporidiobolales_Incertae_sedis;g__Rhodotorula;s__Rhodotorula_hordea
d2c6b825128047d87b2c8090a981eef8	11	10	2	5	0	0	0	0	0	0	0	0	0	0	0	0	0	0	d__Fungi;p__Glomeromycota;c__Glomeromycetes;o__Glomerales;f__Glomeraceae;g__Glomus;s__Glomus_unclassified
ff870d75d530b27f938456cde0812fb1	0	0	0	0	0	0	0	0	0	0	0	0	0	0	0	0	0	0	d__Fungi;p__Ascomycota;c__Pezizomycotina_Incertae_sedis;o__Pezizomycotina_Incertae_sedis;f__Pezizomycotina_Incertae_sedis;g__Torula;s__Torula_caligans
0d29cf3ae3c7d0c4f57b6087642fd881	0	0	0	0	42	0	0	0	0	0	0	0	0	0	0	0	0	0	d__Fungi;p__Ascomycota;c__Ascomycota_unclassified;o__Ascomycota_unclassified;f__Ascomycota_unclassified;g__Ascomycota_unclassified;s__Ascomycota_unclassified
ce0a2064377bdad6b5b20c898016bd57	0	0	0	0	0	0	0	0	19	0	0	0	0	0	0	0	0	0	d__Fungi;p__Ascomycota;c__Sordariomycetes;o__Sordariales;f__Lasiosphaeriaceae;g__Podospora;s__Podospora_unclassified
127da754ae2493a5c78a5621bc8fe32d	0	0	0	0	0	0	0	0	0	0	0	0	0	0	0	0	0	0	d__Fungi;p__Ascomycota;c__Dothideomycetes;o__Dothideomycetes_Incertae_sedis;f__Dothideomycetes_Incertae_sedis;g__Rhizopycnis;s__Rhizopycnis_vagum
541d089f45b155f461550dff76151f18	0	0	0	0	0	0	0	0	0	0	0	0	0	0	17	0	0	0	d__Fungi;p__Ascomycota;c__Ascomycota_unclassified;o__Ascomycota_unclassified;f__Ascomycota_unclassified;g__Ascomycota_unclassified;s__Ascomycota_unclassified
94ab6b48ea416d9392736c8f14851732	0	0	0	0	0	0	0	0	0	0	0	0	0	0	0	0	0	0	d__Fungi;p__Glomeromycota;c__Glomeromycetes;o__Glomerales;f__Glomeraceae;g__Glomus;s__Glomus_sp_Bad_Sachsa
27081851a808d6d2b8f976519a2ee06c	0	0	0	0	25	0	6	2	0	0	0	0	0	0	0	0	0	0	d__Fungi;p__Ascomycota;c__Dothideomycetes;o__Dothideales;f__Dothioraceae;g__Kabatiella;s__Aureobasidium_pullulans
baedc1029241aae2463862c8f22437e5	0	0	0	0	0	0	0	0	0	0	0	0	0	0	0	0	0	0	d__Fungi;p__Basidiomycota;c__Agaricomycetes;o__Polyporales;f__Ganodermataceae;g__Ganoderma;s__Ganoderma_lingzhi
690c0eddc852543303dafe7fbfe0da95	22	19	0	0	0	0	0	0	0	0	0	0	0	0	0	0	0	0	d__Fungi;p__Basidiomycota;c__Agaricomycetes;o__Polyporales;f__Ganodermataceae;g__Ganoderma;s__Ganoderma_gibbosum
ac7bfbf641bf387b5abb82ef7ee6eaa5	16	25	0	0	0	0	0	0	0	0	0	0	0	0	0	0	0	0	d__Fungi;p__Ascomycota;c__Sordariomycetes;o__Sordariomycetes_unclassified;f__Sordariomycetes_unclassified;g__Sordariomycetes_unclassified;s__Sordariomycetes_unclassified
898c43c829a941d3c2e74f63b15daf2a	0	0	0	0	0	0	0	0	0	0	0	0	0	0	0	0	0	0	d__Fungi;p__Ascomycota;c__Sordariomycetes;o__Sordariomycetes_unclassified;f__Sordariomycetes_unclassified;g__Sordariomycetes_unclassified;s__Sordariomycetes_unclassified
e3b754c3ed5deeb90b2b8b0550d3e4a7	0	0	0	0	0	0	0	41	0	0	0	0	0	0	0	0	0	0	d__Fungi;p__Zygomycota;c__Mucoromycotina_Incertae_sedis;o__Mortierellales;f__Mortierellaceae;g__Mortierella;s__Mortierella_unclassified
8c3ac11ff166f2f6da54c507a814ebd2	0	0	0	0	0	0	0	0	0	41	0	0	0	0	0	0	0	0	d__Fungi;p__Basidiomycota;c__Tremellomycetes;o__Tremellales;f__Tremellaceae;g__Cryptococcus;s__Cryptococcus_aureus
78125cc9b897629a1bf592ecd044bdf1	8	0	0	0	0	6	0	0	0	0	0	3	0	0	0	4	0	0	d__Fungi;p__Ascomycota;c__Dothideomycetes;o__Pleosporales;f__Pleosporales_unclassified;g__Pleosporales_unclassified;s__Pleosporales_unclassified
ea2899b6515a68e9f5fce6664f9d356e	0	0	0	0	0	0	0	0	0	0	0	0	0	0	0	0	0	0	d__Fungi;p__Ascomycota;c__Sordariomycetes;o__Diaporthales;f__Diaporthaceae;g__Diaporthe;s__Diaporthe_unclassified
365b49335b00a0506cfe087eef689b9f	0	0	0	0	0	0	0	0	0	0	0	0	0	0	0	0	0	0	d__Fungi;p__Ascomycota;c__Sordariomycetes;o__Hypocreales;f__Nectriaceae;g__Neonectria;s__Ilyonectria_macrodidyma
b58a04d5857252adc6201266c5ad4872	0	0	0	0	0	0	0	0	0	0	0	0	40	0	0	0	0	0	d__Fungi;p__Ascomycota;c__Sordariomycetes;o__Sordariomycetes_unclassified;f__Sordariomycetes_unclassified;g__Sordariomycetes_unclassified;s__Sordariomycetes_unclassified
d18854d2b95b3e69be494c4fa5ff1e5e	0	0	0	0	0	0	0	0	0	0	0	0	0	0	0	0	0	0	d__Fungi;p__Basidiomycota;c__Tremellomycetes;o__Cystofilobasidiales;f__Cystofilobasidiaceae;g__Udeniomyces;s__Udeniomyces_megalosporus
a10f85d228805f41826ca9133a429050	0	0	0	0	0	0	0	0	6	0	0	0	0	0	0	0	0	0	d__Fungi;p__Basidiomycota;c__Agaricomycetes;o__Agaricomycetes_unclassified;f__Agaricomycetes_unclassified;g__Agaricomycetes_unclassified;s__Agaricomycetes_unclassified
25f6becff4bd4f3c16581004604e734b	0	0	0	0	0	0	0	0	0	0	0	0	0	0	0	0	0	0	d__Fungi;p__Glomeromycota;c__Glomeromycetes;o__Glomerales;f__Claroideoglomeraceae;g__Claroideoglomus;s__Claroideoglomus_unclassified
8b45a6e60a129bc9c252e6d603076258	0	0	0	0	0	0	0	0	0	0	0	0	0	0	0	0	0	0	d__Fungi;p__Ascomycota;c__Sordariomycetes;o__Hypocreales;f__Nectriaceae;g__Nectria;s__Nectria_haematococca_mpVI
20943db615e7261b0fec2a8cdbdad013	0	0	0	0	0	0	0	0	0	0	0	0	0	0	0	0	0	0	d__Fungi;p__Basidiomycota;c__Agaricomycetes;o__Agaricales;f__Mycenaceae;g__Mycena;s__Mycena_speirea
27a5952bc9fec9daa0b4d017754ef68a	0	0	0	0	0	0	0	0	0	0	0	0	0	0	0	0	0	0	d__Fungi;p__Fungi_unclassified;c__Fungi_unclassified;o__Fungi_unclassified;f__Fungi_unclassified;g__Fungi_unclassified;s__Fungi_unclassified
bdce9693397fc620d19bb1ff3f3e8a4e	0	0	0	0	0	0	0	0	0	0	0	0	0	0	0	0	0	0	d__Fungi;p__Ascomycota;c__Eurotiomycetes;o__Onygenales;f__Onygenales_unclassified;g__Onygenales_unclassified;s__Onygenales_unclassified
dae21abdda1788642166c64bcd7f28c1	0	0	0	0	0	0	0	0	0	0	0	0	0	0	0	0	0	0	d__Fungi;p__Ascomycota;c__Pezizomycetes;o__Pezizales;f__Pyronemataceae;g__Kotlabaea;s__Kotlabaea_unclassified
5b4e8fd131697a8faf5499ba2607cce7	0	0	0	0	0	0	0	0	0	0	0	13	0	0	0	0	0	0	d__Fungi;p__Basidiomycota;c__Agaricomycetes;o__Polyporales;f__Polyporaceae;g__Trametes;s__Trametes_versicolor
a6dc613049c96cb610519810c9dce260	0	0	0	0	0	5	0	0	0	0	0	0	0	0	0	0	0	0	d__Fungi;p__Basidiomycota;c__Agaricomycetes;o__Cantharellales;f__Ceratobasidiaceae;g__Ceratobasidium;s__Ceratobasidium_sp_AG_F
dde3b4565037e174dac25e2b285da32d	0	0	0	0	0	0	0	0	0	0	0	0	7	32	0	0	0	0	d__Fungi;p__Ascomycota;c__Dothideomycetes;o__Venturiales;f__Sympoventuriaceae;g__Veronaeopsis;s__Veronaeopsis_simplex
101accf04b530760e3744694c7c36d0f	0	0	0	0	0	0	30	9	0	0	0	0	0	0	0	0	0	0	d__Fungi;p__Fungi_unclassified;c__Fungi_unclassified;o__Fungi_unclassified;f__Fungi_unclassified;g__Fungi_unclassified;s__Fungi_unclassified
fad48dd4e08aafa2f94ffa6da8673a28	0	0	0	0	0	0	39	0	0	0	0	0	0	0	0	0	0	0	d__Fungi;p__Zygomycota;c__Mucoromycotina_Incertae_sedis;o__Mortierellales;f__Mortierellaceae;g__Mortierella;s__Mortierella_macrocystis
be48ae08506a41f908be13de09d953da	0	0	0	0	0	0	0	0	0	39	0	0	0	0	0	0	0	0	d__Fungi;p__Ascomycota;c__Dothideomycetes;o__Pleosporales;f__Pleosporaceae;g__Cochliobolus;s__Bipolaris_spicifera
017014c82ba310ea59b5a493a2530621	0	0	0	0	0	0	0	0	0	0	0	0	0	0	0	0	0	0	d__Fungi;p__Ascomycota;c__Sordariomycetes;o__Sordariomycetidae_Incertae_sedis;f__Magnaporthaceae;g__Mycoleptodiscus;s__Mycoleptodiscus_terrestris
7d3984154b7d596d85e388431551d143	0	0	0	0	0	0	0	0	0	0	0	0	0	0	0	0	0	0	d__Fungi;p__Ascomycota;c__Dothideomycetes;o__Pleosporales;f__Didymosphaeriaceae;g__Paraconiothyrium;s__Paraconiothyrium_brasiliense
11822e5403ca421b4dffbf034ceda5c8	0	0	0	0	0	0	0	0	0	0	0	0	0	0	0	0	0	0	d__Fungi;p__Glomeromycota;c__Glomeromycetes;o__Glomerales;f__Glomeraceae;g__Glomus;s__Glomus_unclassified
f7c0f1abee1e4aa4ee4673b7a6cb8302	0	0	0	0	0	0	0	0	0	0	0	0	0	0	0	0	0	0	d__Fungi;p__Basidiomycota;c__Tremellomycetes;o__Tremellales;f__Tremellales_Incertae_sedis;g__Dioszegia;s__Dioszegia_unclassified
b620fb1ca2d58a45bc31587a1f095a43	0	0	0	0	0	0	0	0	0	0	0	0	0	0	0	0	0	0	d__Fungi;p__Ascomycota;c__Sordariomycetes;o__Hypocreales;f__Hypocreales_unclassified;g__Hypocreales_unclassified;s__Hypocreales_unclassified
b229c7bd27cc9f4cabadd33bc1069196	0	0	0	0	0	0	0	0	0	0	5	0	0	0	0	0	2	0	d__Fungi;p__Basidiomycota;c__Agaricomycetes;o__Agaricales;f__Agaricaceae;g__Agaricaceae_unclassified;s__Agaricaceae_unclassified
a6ec33dab238fde3148e4207494976cc	0	0	0	0	0	0	0	0	0	0	0	0	0	0	0	0	0	0	d__Fungi;p__Ascomycota;c__Pezizomycotina_Incertae_sedis;o__Pezizomycotina_Incertae_sedis;f__Pezizomycotina_Incertae_sedis;g__Campylospora;s__Campylospora_parvula
1f91cee28e24a316a07e078de1282269	0	0	0	0	0	0	0	0	0	0	0	0	0	0	0	0	0	0	d__Fungi;p__Basidiomycota;c__Agaricomycetes;o__Atheliales;f__Atheliaceae;g__Atheliaceae_unclassified;s__Atheliaceae_unclassified
c6752406fdfb268b7b915ade2fe9a5f4	0	0	0	0	0	0	0	0	0	0	0	0	0	0	0	0	0	0	d__Fungi;p__Fungi_unclassified;c__Fungi_unclassified;o__Fungi_unclassified;f__Fungi_unclassified;g__Fungi_unclassified;s__Fungi_unclassified
1d02fe0494f2b88148eea455fed854cb	0	0	0	0	0	0	0	0	0	0	0	0	0	0	0	0	0	0	d__Fungi;p__Basidiomycota;c__Agaricomycetes;o__Polyporales;f__Ganodermataceae;g__Ganoderma;s__Ganoderma_lingzhi
664c776268945de4d7753718c07916b3	0	0	0	0	0	0	0	0	0	0	0	0	0	0	0	0	0	0	d__Fungi;p__Ascomycota;c__Sordariomycetes;o__Coniochaetales;f__Coniochaetaceae;g__Lecythophora;s__Lecythophora_fasciculata
6cb7cd7351fc83c051e3a13444a493ad	0	0	0	0	0	0	0	0	0	0	0	0	0	0	0	0	0	0	d__Fungi;p__Ascomycota;c__Leotiomycetes;o__Thelebolales;f__Thelebolaceae;g__Thelebolus;s__Thelebolus_globosus
5d5c8fed0a4afb6e4788f7e7b8595b0c	0	0	0	0	0	0	0	0	0	0	0	0	0	0	0	0	0	0	d__Fungi;p__Basidiomycota;c__Microbotryomycetes;o__Leucosporidiales;f__Leucosporidiaceae;g__Leucosporidiella;s__Leucosporidiella_fragaria
79cbefb23bf6e503c32d31f357b7f1d7	0	0	0	0	0	0	0	0	0	0	0	0	0	38	0	0	0	0	d__Fungi;p__Ascomycota;c__Sordariomycetes;o__Chaetosphaeriales;f__Chaetosphaeriaceae;g__Codinaea;s__Codinaea_acaciae
c82073129a83d4f4899b386d022c5e91	0	0	0	0	0	0	0	0	0	0	0	0	0	0	38	0	0	0	d__Fungi;p__Ascomycota;c__Dothideomycetes;o__Dothideomycetes_unclassified;f__Dothideomycetes_unclassified;g__Dothideomycetes_unclassified;s__Dothideomycetes_unclassified
48537aa6508be741d3d836b5a2ad0fca	0	0	0	0	0	0	0	0	0	0	0	0	0	0	0	0	0	0	d__Fungi;p__Basidiomycota;c__Tremellomycetes;o__Tremellales;f__Tremellaceae;g__Cryptococcus;s__Cryptococcus_macerans
4c31f2a105e8ee51d4d36e00cdde1b0c	0	0	0	0	0	0	0	0	0	0	0	38	0	0	0	0	0	0	d__Fungi;p__Ascomycota;c__Sordariomycetes;o__Hypocreales;f__Hypocreaceae;g__Hypocrea;s__Hypocrea_unclassified
bc1e046e54ed35ffc75f1df488ff6e82	16	0	0	0	0	0	0	0	0	0	0	0	0	0	0	0	0	0	d__Fungi;p__Zygomycota;c__Mucoromycotina_Incertae_sedis;o__Mortierellales;f__Mortierellaceae;g__Mortierella;s__Mortierella_wolfii
54c379d114fbb724e96f940a5df74283	15	0	12	0	0	0	0	0	0	0	0	0	0	0	0	0	0	0	d__Fungi;p__Fungi_unclassified;c__Fungi_unclassified;o__Fungi_unclassified;f__Fungi_unclassified;g__Fungi_unclassified;s__Fungi_unclassified
30b35e178b43876f15efd37abe4f5053	0	0	0	0	0	0	0	0	0	7	0	0	0	0	0	0	0	3	d__Fungi;p__Fungi_unclassified;c__Fungi_unclassified;o__Fungi_unclassified;f__Fungi_unclassified;g__Fungi_unclassified;s__Fungi_unclassified
1bd80cbea678be8a93e2f5d9d35fa043	0	0	0	0	0	0	0	0	0	0	0	0	0	0	0	0	0	0	d__Fungi;p__Ascomycota;c__Sordariomycetes;o__Hypocreales;f__Nectriaceae;g__Fusarium;s__Fusarium_nematophilum
053620a9661d90da70502b688c5c52f2	0	0	0	0	0	0	0	0	0	0	0	0	0	0	0	0	0	0	d__Fungi;p__Ascomycota;c__Dothideomycetes;o__Pleosporales;f__Phaeosphaeriaceae;g__Phaeosphaeriaceae_unclassified;s__Phaeosphaeriaceae_unclassified
3cac96c2e27b107654e86c51a06052f8	0	0	0	0	0	0	0	0	0	0	0	0	0	0	0	0	0	0	d__Fungi;p__Basidiomycota;c__Tremellomycetes;o__Tremellales;f__Tremellaceae;g__Cryptococcus;s__Cryptococcus_unclassified
01fb2a630bf1c3892ec3a5e83886c686	0	0	0	0	0	0	8	0	0	0	0	0	0	0	0	19	0	3	d__Fungi;p__Zygomycota;c__Mucoromycotina_Incertae_sedis;o__Mortierellales;f__Mortierellaceae;g__Mortierella;s__Mortierella_exigua
f3ba684ae1f37a3075ca40f668283173	0	0	0	0	0	0	0	0	0	0	0	0	0	0	0	4	0	9	d__Fungi;p__Ascomycota;c__Dothideomycetes;o__Pleosporales;f__Didymellaceae;g__Didymella;s__Didymella_unclassified
d51c5d6df761774c87913f139bc64181	0	0	0	0	0	0	0	5	0	0	0	0	0	0	0	0	26	0	d__Fungi;p__Fungi_unclassified;c__Fungi_unclassified;o__Fungi_unclassified;f__Fungi_unclassified;g__Fungi_unclassified;s__Fungi_unclassified
d4eb7d518e151c36c5fadee59c487f32	0	0	0	0	0	0	0	0	0	0	0	0	0	0	0	0	0	0	d__Fungi;p__Zygomycota;c__Mucoromycotina_Incertae_sedis;o__Mortierellales;f__Mortierellaceae;g__Mortierella;s__Mortierella_exigua
fd37066dac5c7ec4bec7974b4cdecab1	0	0	0	0	0	0	35	2	0	0	0	0	0	0	0	0	0	0	d__Fungi;p__Basidiomycota;c__Agaricomycetes;o__Agaricales;f__Entolomataceae;g__Entoloma;s__Entoloma_unclassified
34ac887dc19fe5fadac955ddcd795f06	0	0	0	0	0	0	0	31	0	0	0	6	0	0	0	0	0	0	d__Fungi;p__Ascomycota;c__Sordariomycetes;o__Microascales;f__Halosphaeriaceae;g__Clavatospora;s__Clavatospora_longibrachiata
79b2c88d7d985d08f5f7d858a08d6b2b	0	0	0	0	0	0	0	0	37	0	0	0	0	0	0	0	0	0	d__Fungi;p__Ascomycota;c__Sordariomycetes;o__Hypocreales;f__Nectriaceae;g__Ilyonectria;s__Ilyonectria_robusta
c398ff2439e7d50a384ee8924279e226	0	0	0	0	0	0	0	0	37	0	0	0	0	0	0	0	0	0	d__Fungi;p__Ascomycota;c__Sordariomycetes;o__Hypocreales;f__Nectriaceae;g__Gibberella;s__Gibberella_unclassified
514ff88ade23f4100916b22a815243af	0	0	0	0	0	0	0	0	0	37	0	0	0	0	0	0	0	0	d__Fungi;p__Ascomycota;c__Dothideomycetes;o__Pleosporales;f__Pleosporales_unclassified;g__Pleosporales_unclassified;s__Pleosporales_unclassified
6c3a68118f65e76810f56f169375e817	0	0	0	0	0	0	0	0	0	37	0	0	0	0	0	0	0	0	d__Fungi;p__Ascomycota;c__Sordariomycetes;o__Sordariomycetes_Incertae_sedis;f__Sordariomycetes_Incertae_sedis;g__Myrmecridium;s__Myrmecridium_schulzeri
f80bd586c15e03b6e6fc68f14d11b191	0	0	0	0	0	0	0	0	0	0	0	0	0	0	0	0	0	0	d__Fungi;p__Ascomycota;c__Dothideomycetes;o__Pleosporales;f__Corynesporascaceae;g__Corynespora;s__Corynespora_cassiicola
b134145d829c4652866e7ad1ec21d504	0	0	0	0	0	0	0	0	0	0	0	0	0	0	0	0	0	0	d__Fungi;p__Fungi_unclassified;c__Fungi_unclassified;o__Fungi_unclassified;f__Fungi_unclassified;g__Fungi_unclassified;s__Fungi_unclassified
f8fed42d760c30e3a114cfce21a2322a	0	0	0	0	0	0	0	0	0	0	0	0	0	0	0	0	0	0	d__Fungi;p__Ascomycota;c__Pezizomycotina_Incertae_sedis;o__Pezizomycotina_Incertae_sedis;f__Pezizomycotina_Incertae_sedis;g__Fusicolla;s__Fusicolla_acetilerea
917c000ced91783ef95b84426b783924	0	0	0	0	0	0	0	0	19	0	5	0	0	0	0	2	2	0	d__Fungi;p__Ascomycota;c__Pezizomycotina_Incertae_sedis;o__Pezizomycotina_Incertae_sedis;f__Pezizomycotina_Incertae_sedis;g__Dokmaia;s__Dokmaia_monthadangii
526fb14fd2402e3612f41546caa0cdc4	0	0	0	0	0	0	0	0	0	0	0	0	0	0	0	0	0	0	d__Fungi;p__Ascomycota;c__Dothideomycetes;o__Pleosporales;f__Lophiostomataceae;g__Lophiostomataceae_unclassified;s__Lophiostomataceae_unclassified
12944c8dab2f09a76ddf12ba471ad0f3	14	19	0	3	0	0	0	0	0	0	0	0	0	0	0	0	0	0	d__Fungi;p__Rozellomycota;c__Rozellomycotina_cls_Incertae_sedis;o__GS11;f__GS11_unclassified;g__GS11_unclassified;s__GS11_unclassified
ab002ce9894d221e4b053f645c66547a	0	0	0	0	0	36	0	0	0	0	0	0	0	0	0	0	0	0	d__Fungi;p__Ascomycota;c__Sordariomycetes;o__Hypocreales;f__Nectriaceae;g__Ilyonectria;s__Ilyonectria_robusta
9a72c8d23b5e8373f95e4f789ad92d99	0	0	0	0	0	0	0	0	0	0	0	0	0	0	0	0	0	0	d__Fungi;p__Ascomycota;c__Sordariomycetes;o__Sordariomycetes_unclassified;f__Sordariomycetes_unclassified;g__Sordariomycetes_unclassified;s__Sordariomycetes_unclassified
6dc299048e87b452372660fee9fb2507	0	0	0	0	0	0	0	0	0	0	0	0	0	0	0	0	0	0	d__Fungi;p__Ascomycota;c__Ascomycota_unclassified;o__Ascomycota_unclassified;f__Ascomycota_unclassified;g__Ascomycota_unclassified;s__Ascomycota_unclassified
2febe48ff2f8b8a7acd44edc40a25860	0	0	0	0	0	0	0	33	0	0	3	0	0	0	0	0	0	0	d__Fungi;p__Ascomycota;c__Sordariomycetes;o__Microascales;f__Microascaceae;g__Acaulium;s__Acaulium_acremonium
d6657c3661e6641bb45808b23676a9f8	0	0	0	0	0	0	0	0	0	36	0	0	0	0	0	0	0	0	d__Fungi;p__Ascomycota;c__Sordariomycetes;o__Hypocreales;f__Hypocreales_Incertae_sedis;g__Sarocladium;s__Sarocladium_oryzae
736a8a41752bede2474a3c10f0e45f32	0	0	0	0	0	0	0	0	0	0	0	0	0	0	0	0	0	0	d__Fungi;p__Glomeromycota;c__Glomeromycetes;o__Glomerales;f__Glomeraceae;g__Glomeraceae_unclassified;s__Glomeraceae_unclassified
1dea001d38c804445723b1e22a2acb31	0	0	0	0	0	0	0	0	0	0	0	0	0	0	0	0	0	0	d__Fungi;p__Ascomycota;c__Sordariomycetes;o__Hypocreales;f__Clavicipitaceae;g__Pochonia;s__Pochonia_bulbillosa
d418b5c66507b5e45b3cbae038f60037	0	0	0	0	0	0	0	0	0	0	0	0	0	0	0	0	0	0	d__Fungi;p__Glomeromycota;c__Glomeromycetes;o__Glomerales;f__Glomeraceae;g__Glomus;s__Glomus_unclassified
83900a0c2f0395c0265c19090121ab78	0	0	0	0	0	0	0	0	0	0	0	0	0	0	0	0	0	0	d__Fungi;p__Ascomycota;c__Sordariomycetes;o__Coniochaetales;f__Coniochaetaceae;g__Lecythophora;s__Lecythophora_unclassified
358960a16ddb1f4e1c43daf62a3e3253	0	0	0	0	0	0	0	0	0	0	0	0	0	0	0	3	0	0	d__Fungi;p__Ascomycota;c__Dothideomycetes;o__Pleosporales;f__Thyridariaceae;g__Roussoella;s__Roussoella_solani
e7c65242ed18638b3fb2877c9b5350ea	0	0	0	0	0	0	0	0	0	0	0	0	0	0	0	0	0	0	d__Fungi;p__Fungi_unclassified;c__Fungi_unclassified;o__Fungi_unclassified;f__Fungi_unclassified;g__Fungi_unclassified;s__Fungi_unclassified
ef6197f03e09b6503e0a2987186b9624	0	0	0	0	0	0	0	0	0	0	0	0	0	0	0	0	0	35	d__Fungi;p__Ascomycota;c__Dothideomycetes;o__Dothideomycetes_Incertae_sedis;f__Pseudeurotiaceae;g__Pseudogymnoascus;s__Pseudogymnoascus_unclassified
2bbaa22ec418c6c1782487ba584f307a	35	0	0	0	0	0	0	0	0	0	0	0	0	0	0	0	0	0	d__Fungi;p__Ascomycota;c__Sordariomycetes;o__Hypocreales;f__Nectriaceae;g__Ilyonectria;s__Ilyonectria_robusta
eb263b685e114bee50fd5a8252d688ef	0	0	0	2	9	24	0	0	0	0	0	0	0	0	0	0	0	0	d__Fungi;p__Basidiomycota;c__Agaricomycetes;o__Polyporales;f__Meripilaceae;g__Rigidoporus;s__Rigidoporus_vinctus
455712da49044c118ea13b597d282d17	0	0	0	0	0	0	0	0	0	0	0	0	0	0	0	0	0	0	d__Fungi;p__Ascomycota;c__Sordariomycetes;o__Hypocreales;f__Hypocreales_Incertae_sedis;g__Myrothecium;s__Myrothecium_inundatum
8e9bbc751e4f68c2a16fea1e5eb943ab	0	0	0	0	0	0	0	6	0	0	29	0	0	0	0	0	0	0	d__Fungi;p__Ascomycota;c__Sordariomycetes;o__Xylariales;f__Xylariales_fam_Incertae_sedis;g__Fusidium;s__Fusidium_unclassified
5c5fc2f9ef2f3d4fd66d9c53c3c0281d	0	0	0	0	0	0	0	0	0	0	0	0	0	0	0	0	0	0	d__Fungi;p__Ascomycota;c__Leotiomycetes;o__Helotiales;f__Helotiales_fam_Incertae_sedis;g__Chalara;s__Chalara_clidemiae
4b7981ff00a1de2f1aeb7e28997993d3	0	0	0	0	0	0	0	0	0	0	0	0	0	0	0	0	0	0	d__Fungi;p__Ascomycota;c__Eurotiomycetes;o__Chaetothyriales;f__Herpotrichiellaceae;g__Cladophialophora;s__Cladophialophora_unclassified
3366d6f5f890778a52d4e86dca58504a	0	0	0	0	0	0	0	0	0	0	0	0	0	0	0	0	0	0	d__Fungi;p__Ascomycota;c__Eurotiomycetes;o__Chaetothyriales;f__Herpotrichiellaceae;g__Phialophora;s__Phialophora_unclassified
b57843ca35966fdc6f74de200bbe5098	0	0	0	0	0	0	0	0	0	0	0	0	0	0	0	0	0	0	d__Fungi;p__Basidiomycota;c__Microbotryomycetes;o__Leucosporidiales;f__Leucosporidiaceae;g__Leucosporidium;s__Leucosporidium_fragarium
983c8e64bded1b6b6a6eb725a44096ea	0	0	0	0	0	0	0	0	0	0	0	0	0	0	0	0	0	0	d__Fungi;p__Basidiomycota;c__Tremellomycetes;o__Tremellales;f__Tremellales_Incertae_sedis;g__Bulleromyces;s__Bulleromyces_albus
64a5dcf946777bed9d900b234b232565	18	16	0	0	0	0	0	0	0	0	0	0	0	0	0	0	0	0	d__Fungi;p__Ascomycota;c__Dothideomycetes;o__Dothideales;f__Dothideaceae;g__Dothidea;s__Dothidea_sambuci
baca45d0001d9697352985e1c1e80cd9	0	0	0	0	34	0	0	0	0	0	0	0	0	0	0	0	0	0	d__Fungi;p__Ascomycota;c__Sordariomycetes;o__Sordariomycetes_unclassified;f__Sordariomycetes_unclassified;g__Sordariomycetes_unclassified;s__Sordariomycetes_unclassified
4a4beb8922fd7cea37ee5e239e5834cf	0	0	0	0	0	0	0	0	0	0	0	0	0	0	0	0	0	0	d__Fungi;p__Fungi_unclassified;c__Fungi_unclassified;o__Fungi_unclassified;f__Fungi_unclassified;g__Fungi_unclassified;s__Fungi_unclassified
3da449f87675d824568f971d33cf1356	0	0	0	0	0	0	0	0	0	0	0	34	0	0	0	0	0	0	d__Fungi;p__Ascomycota;c__Sordariomycetes;o__Hypocreales;f__Cordycipitaceae;g__Engyodontium;s__Engyodontium_album
bf55189e29a785d1a66fa17e2ce8bb47	0	0	0	0	0	0	0	0	0	0	0	0	0	0	0	0	0	0	d__Fungi;p__Basidiomycota;c__Tremellomycetes;o__Tremellales;f__Tremellales_Incertae_sedis;g__Auriculibuller;s__Auriculibuller_fuscus
2ed415ad8f6ef36133e4aaf8dea0527e	0	0	0	0	0	0	0	0	0	4	0	3	0	0	5	3	0	0	d__Fungi;p__Fungi_unclassified;c__Fungi_unclassified;o__Fungi_unclassified;f__Fungi_unclassified;g__Fungi_unclassified;s__Fungi_unclassified
bc2dfd1294d301d90d6389887ef29d0e	0	0	0	0	0	0	0	0	0	0	0	0	0	0	0	0	0	0	d__Fungi;p__Zygomycota;c__Mucoromycotina_Incertae_sedis;o__Mortierellales;f__Mortierellaceae;g__Mortierella;s__Mortierella_alpina
ebff65dc26834e9dd2d6e56f00b411e4	0	0	0	0	0	0	0	0	0	0	0	0	0	0	2	0	0	0	d__Fungi;p__Basidiomycota;c__Tremellomycetes;o__Tremellales;f__Tremellaceae;g__Cryptococcus;s__Cryptococcus_unclassified
a37a4b8c414907331ab17c1a017108c7	0	0	0	0	0	0	33	0	0	0	0	0	0	0	0	0	0	0	d__Fungi;p__Ascomycota;c__Saccharomycetes;o__Saccharomycetales;f__Saccharomycetales_Incertae_sedis;g__Candida;s__Candida_unclassified
febbd2d50a0ac1d0b5a7282cf44b8bd6	0	0	0	0	0	0	0	0	0	0	0	0	0	0	0	0	0	0	d__Fungi;p__Fungi_unclassified;c__Fungi_unclassified;o__Fungi_unclassified;f__Fungi_unclassified;g__Fungi_unclassified;s__Fungi_unclassified
7de8f42421c45683fbf10c926e02bcd5	0	0	0	0	0	0	0	0	0	0	0	0	0	0	0	0	0	0	d__Fungi;p__Basidiomycota;c__Microbotryomycetes;o__Leucosporidiales;f__Leucosporidiaceae;g__Leucosporidium;s__Leucosporidium_drummii
51a35bbcfd6fbe613a89e43a63b3b49d	0	0	0	0	0	0	0	0	0	4	0	0	0	0	0	0	0	0	d__Fungi;p__Ascomycota;c__Eurotiomycetes;o__Chaetothyriales;f__Chaetothyriaceae;g__Cyphellophora;s__Cyphellophora_suttonii
3fd310e037371a0b049dfdb8f959ab91	0	0	0	0	0	0	0	0	0	0	0	0	0	0	0	0	32	0	d__Fungi;p__Ascomycota;c__Ascomycota_unclassified;o__Ascomycota_unclassified;f__Ascomycota_unclassified;g__Ascomycota_unclassified;s__Ascomycota_unclassified
c321b080193e8427044a99690fd93034	7	25	0	0	0	0	0	0	0	0	0	0	0	0	0	0	0	0	d__Fungi;p__Ascomycota;c__Pezizomycotina_Incertae_sedis;o__Pezizomycotina_Incertae_sedis;f__Pezizomycotina_Incertae_sedis;g__Pezizomycotina_Incertae_sedis_unclassified;s__Pezizomycotina_Incertae_sedis_unclassified
24fffed8560d3f342944c7af7949bc88	5	0	19	8	0	0	0	0	0	0	0	0	0	0	0	0	0	0	d__Fungi;p__Ascomycota;c__Sordariomycetes;o__Sordariales;f__Chaetomiaceae;g__Chaetomium;s__Chaetomium_globosum
126daa7d7be84c17769a306e423c5b4a	0	0	0	0	32	0	0	0	0	0	0	0	0	0	0	0	0	0	d__Fungi;p__Ascomycota;c__Sordariomycetes;o__Hypocreales;f__Nectriaceae;g__Ilyonectria;s__Ilyonectria_robusta
c37375f6766e6645693d3110dfd7b397	0	0	0	0	0	0	11	0	0	0	0	21	0	0	0	0	0	0	d__Fungi;p__Ascomycota;c__Sordariomycetes;o__Hypocreales;f__Cordycipitaceae;g__Lecanicillium;s__Lecanicillium_dimorphum
79c15c31edb1d17168713647f8754e68	0	0	0	0	0	0	0	0	0	6	0	0	0	0	0	0	0	0	d__Fungi;p__Ascomycota;c__Eurotiomycetes;o__Chaetothyriales;f__Herpotrichiellaceae;g__Coniosporium;s__Coniosporium_unclassified
7dbb5046655a9e990b1a3b0a38b9a92c	0	0	0	0	0	0	0	0	2	0	0	10	0	0	0	0	0	0	d__Fungi;p__Basidiomycota;c__Basidiomycota_unclassified;o__Basidiomycota_unclassified;f__Basidiomycota_unclassified;g__Basidiomycota_unclassified;s__Basidiomycota_unclassified
122b07a4eb1437f9183e533667588777	0	0	0	0	0	0	0	0	0	0	0	0	0	0	0	0	0	0	d__Fungi;p__Glomeromycota;c__Glomeromycetes;o__Glomerales;f__Glomeraceae;g__Glomeraceae_unclassified;s__Glomeraceae_unclassified
5774df810c3dd4acbb9fdb029d08bd7a	0	0	0	0	0	0	0	0	0	0	0	0	0	0	0	0	0	0	d__Fungi;p__Ascomycota;c__Sordariomycetes;o__Hypocreales;f__Nectriaceae;g__Nectriaceae_unclassified;s__Nectriaceae_unclassified
5c5a121213281c7852b1761567a268ca	0	0	0	0	0	0	0	0	0	0	0	0	0	0	0	0	0	0	d__Fungi;p__Ascomycota;c__Dothideomycetes;o__Pleosporales;f__Pleosporales_fam_Incertae_sedis;g__Pseudorobillarda;s__Pseudorobillarda_unclassified
91864db593f34c315fec3851f9c020d4	0	0	0	0	0	0	0	0	0	0	0	0	0	0	0	0	0	0	d__Fungi;p__Ascomycota;c__Leotiomycetes;o__Helotiales;f__Helotiales_unclassified;g__Helotiales_unclassified;s__Helotiales_unclassified
d3eea9b7595af79eeb46b627110384a9	0	0	0	0	0	0	0	0	0	0	0	0	0	0	0	0	0	0	d__Fungi;p__Ascomycota;c__Dothideomycetes;o__Pleosporales;f__Tetraplosphaeriaceae;g__Tetraplosphaeriaceae_unclassified;s__Tetraplosphaeriaceae_unclassified
bb20b96685558382db60a433db0d3569	0	0	0	0	0	0	0	0	0	0	0	0	0	0	0	0	0	0	d__Fungi;p__Basidiomycota;c__Agaricomycetes;o__Cantharellales;f__Ceratobasidiaceae;g__Ceratobasidium;s__Ceratobasidium_sp_AG_Fa
134a413d2a808f7b8aeeb2f56a3bd51e	0	0	0	0	0	0	0	0	0	0	0	0	0	0	0	0	0	0	d__Fungi;p__Ascomycota;c__Leotiomycetes;o__Helotiales;f__Helotiales_unclassified;g__Helotiales_unclassified;s__Helotiales_unclassified
d01900612c7719818f0111c36d4ccc10	0	0	0	0	0	0	0	0	0	0	0	0	0	0	0	0	0	0	d__Fungi;p__Ascomycota;c__Leotiomycetes;o__Helotiales;f__Helotiales_unclassified;g__Helotiales_unclassified;s__Helotiales_unclassified
d1513d4841cc3f1d22b4969ace980f39	0	0	0	0	0	0	0	0	0	0	0	0	0	0	0	0	0	0	d__Fungi;p__Ascomycota;c__Sordariomycetes;o__Sordariales;f__Sordariales_fam_Incertae_sedis;g__Conlarium;s__Conlarium_unclassified
e0233d45052906da17e086c9804d4632	0	0	0	0	0	0	0	0	0	0	0	0	0	0	31	0	0	0	d__Fungi;p__Ascomycota;c__Sordariomycetes;o__Hypocreales;f__Nectriaceae;g__Nectria;s__Fusarium_oxysporum_f_sp_psidii
82a98ee02d501f1e5fcfe853d82d21a9	18	13	0	0	0	0	0	0	0	0	0	0	0	0	0	0	0	0	d__Fungi;p__Ascomycota;c__Sordariomycetes;o__Xylariales;f__Xylariaceae;g__Biscogniauxia;s__Biscogniauxia_nummularia
098fd78f71bdee22d553dae725842632	0	0	16	15	0	0	0	0	0	0	0	0	0	0	0	0	0	0	d__Fungi;p__Ascomycota;c__Ascomycota_unclassified;o__Ascomycota_unclassified;f__Ascomycota_unclassified;g__Ascomycota_unclassified;s__Ascomycota_unclassified
61dbfce047719a96a7efcfbc4568600e	0	0	0	0	0	0	31	0	0	0	0	0	0	0	0	0	0	0	d__Fungi;p__Zygomycota;c__Mucoromycotina_Incertae_sedis;o__Mortierellales;f__Mortierellaceae;g__Mortierella;s__Mortierella_macrocystis
b7cf25a3dd20f909cd658f9cc4bdf96a	0	0	0	0	0	0	0	0	0	0	31	0	0	0	0	0	0	0	d__Fungi;p__Ascomycota;c__Sordariomycetes;o__Sordariales;f__Sordariales_unclassified;g__Sordariales_unclassified;s__Sordariales_unclassified
62fddc7719e7929b55f3884e044dde64	0	0	3	2	0	0	0	0	0	0	0	0	0	0	0	0	0	0	d__Fungi;p__Glomeromycota;c__Glomeromycetes;o__Glomerales;f__Glomeraceae;g__Glomus;s__Glomus_unclassified
0070095aa7371be0b28cb0cc5c96cde6	0	0	0	0	0	0	0	0	0	0	0	0	0	0	0	0	0	0	d__Fungi;p__Ascomycota;c__Sordariomycetes;o__Hypocreales;f__Clavicipitaceae;g__Pochonia;s__Pochonia_bulbillosa
c66120392487db1ab53b2840f71ff37d	0	0	0	0	0	0	0	0	0	0	0	0	0	0	0	0	0	0	d__Fungi;p__Ascomycota;c__Dothideomycetes;o__Pleosporales;f__Pleosporales_unclassified;g__Pleosporales_unclassified;s__Pleosporales_unclassified
b40d976dddd7e5498172d30945235008	0	0	0	0	0	0	0	0	0	0	0	0	0	0	0	0	0	0	d__Fungi;p__Ascomycota;c__Sordariomycetes;o__Hypocreales;f__Nectriaceae;g__Fusarium;s__Fusarium_nematophilum
178acb2283d30bd34d7d41fa75af8829	0	0	0	0	0	0	0	0	0	0	0	0	0	0	0	0	0	0	d__Fungi;p__Glomeromycota;c__Glomeromycetes;o__Glomerales;f__Glomeraceae;g__Glomus;s__Glomus_indicum
40561ec7398345ce9f94fdc8c9cb02a6	0	0	0	0	0	0	0	0	0	0	0	0	0	0	0	0	0	0	d__Fungi;p__Basidiomycota;c__Agaricomycetes;o__Polyporales;f__Hapalopilaceae;g__Bjerkandera;s__Bjerkandera_adusta
ecf7ea4ceec0a341dc7c6f2fa7d27596	0	0	0	0	0	0	0	0	0	0	0	0	11	0	0	0	0	0	d__Fungi;p__Fungi_unclassified;c__Fungi_unclassified;o__Fungi_unclassified;f__Fungi_unclassified;g__Fungi_unclassified;s__Fungi_unclassified
cda85334b233023831c52f5c35e99c77	0	0	0	0	0	0	0	0	0	0	0	0	0	0	0	0	0	0	d__Fungi;p__Ascomycota;c__Sordariomycetes;o__Microascales;f__Microascaceae;g__Microascus;s__Microascus_manginii
8c00883056c9898ceb4f030f4e93f9f1	0	0	0	0	0	0	0	0	0	0	0	0	0	0	0	0	0	0	d__Fungi;p__Basidiomycota;c__Agaricomycetes;o__Cantharellales;f__Ceratobasidiaceae;g__Thanatephorus;s__Rhizoctonia_solani_AG_5
846dfa7b6ccc283e61bf6c1aeed7320f	0	0	0	0	0	0	0	0	0	0	0	0	0	0	0	0	0	30	d__Fungi;p__Fungi_unclassified;c__Fungi_unclassified;o__Fungi_unclassified;f__Fungi_unclassified;g__Fungi_unclassified;s__Fungi_unclassified
9d6e9e3a979324ac41900dcc276d6106	0	0	0	0	0	0	0	0	0	0	0	0	0	0	0	0	0	0	d__Fungi;p__Fungi_unclassified;c__Fungi_unclassified;o__Fungi_unclassified;f__Fungi_unclassified;g__Fungi_unclassified;s__Fungi_unclassified
17b94ad50a91c8e2f3e7764912a572fc	0	0	0	0	0	0	0	0	0	13	0	0	0	0	0	0	0	0	d__Fungi;p__Fungi_unclassified;c__Fungi_unclassified;o__Fungi_unclassified;f__Fungi_unclassified;g__Fungi_unclassified;s__Fungi_unclassified
214a55f9d2c794318b5bdf70ce486d92	0	0	0	0	0	0	0	15	0	0	15	0	0	0	0	0	0	0	d__Fungi;p__Ascomycota;c__Dothideomycetes;o__Pleosporales;f__Sporormiaceae;g__Preussia;s__Preussia_fleischhakii
b50a1d057aee379bcc753ef144bd70ce	0	0	0	0	0	0	0	11	0	0	19	0	0	0	0	0	0	0	d__Fungi;p__Ascomycota;c__Sordariomycetes;o__Hypocreales;f__Hypocreales_Incertae_sedis;g__Stachybotrys;s__Stachybotrys_cylindrospora
11208853bcfead9750c210bca7782fdc	0	0	0	0	0	0	0	30	0	0	0	0	0	0	0	0	0	0	d__Fungi;p__Ascomycota;c__Sordariomycetes;o__Hypocreales;f__Nectriaceae;g__Nectria;s__Fusarium_oxysporum_f_sp_psidii
75e4ce51db26c6a9ca3883d4a5786023	0	0	0	0	0	0	0	0	0	0	0	30	0	0	0	0	0	0	d__Fungi;p__Basidiomycota;c__Ustilaginomycotina_Incertae_sedis;o__Malasseziales;f__Malasseziales_Incertae_sedis;g__Malassezia;s__Malassezia_sympodialis
4bdc58d7aebd3bbe735869fdb1eccc8e	0	0	0	0	0	0	0	0	0	0	0	0	0	0	0	0	0	0	d__Fungi;p__Zygomycota;c__Mucoromycotina_Incertae_sedis;o__Mortierellales;f__Mortierellaceae;g__Mortierella;s__Mortierella_unclassified
49041809153e8ed2f84bb7669dfc796d	0	0	0	0	0	0	0	0	0	0	0	0	0	0	0	0	0	0	d__Fungi;p__Glomeromycota;c__Glomeromycetes;o__Glomerales;f__Glomeraceae;g__Glomus;s__Glomus_sp_3_SUN_2011
9fecaed0c6a9a6a65cb2b1c169833654	0	0	0	0	0	0	0	0	0	0	0	0	0	0	0	0	0	0	d__Fungi;p__Zygomycota;c__Mucoromycotina_Incertae_sedis;o__Mortierellales;f__Mortierellaceae;g__Mortierella;s__Mortierella_minutissima
fa2d0c6e729fe969a8159323760e75e7	0	0	0	0	0	0	0	0	0	0	0	0	0	0	0	0	0	0	d__Fungi;p__Glomeromycota;c__Glomeromycetes;o__Glomerales;f__Glomeraceae;g__Glomus;s__Glomus_sp_3_SUN_2011
fdf043c8a7d85e7f4a5a5982f5383944	0	0	0	0	0	0	0	0	0	0	0	0	0	0	0	0	0	0	d__Fungi;p__Basidiomycota;c__Cystobasidiomycetes;o__Erythrobasidiales;f__Erythrobasidiales_Incertae_sedis;g__Erythrobasidium;s__Sporobolomyces_yunnanensis
2cc81a82783f37f861e3f145886923a1	0	0	0	0	0	0	0	0	0	0	0	0	0	0	0	0	0	0	d__Fungi;p__Zygomycota;c__Kickxellomycotina_Incertae_sedis;o__Kickxellales;f__Kickxellaceae;g__Ramicandelaber;s__Ramicandelaber_sp_HMH_2010a
f0eb114d9fe5ff4fbb21d20c7be4d72c	9	10	0	0	0	0	0	0	0	0	0	0	0	0	0	0	0	0	d__Fungi;p__Glomeromycota;c__Glomeromycetes;o__Glomerales;f__Glomeraceae;g__Rhizophagus;s__Rhizophagus_cf_irregularis_MUCL_46241
d4f407dc32adc4bc7a5c69d919096824	0	0	0	0	0	0	0	0	0	0	0	0	0	0	0	0	0	0	d__Fungi;p__Ascomycota;c__Sordariomycetes;o__Hypocreales;f__Nectriaceae;g__Nectriaceae_unclassified;s__Nectriaceae_unclassified
70c653ea36fe2d7c9a622d7c61a889e0	0	0	0	0	0	0	0	0	0	19	0	0	0	0	0	0	0	0	d__Fungi;p__Basidiomycota;c__Microbotryomycetes;o__Sporidiobolales;f__Sporidiobolales_Incertae_sedis;g__Sporobolomyces;s__Sporobolomyces_unclassified
f6e343055543633b2fcf63c392c1123f	0	0	0	0	0	0	0	0	0	0	0	0	0	0	0	0	0	0	d__Fungi;p__Fungi_unclassified;c__Fungi_unclassified;o__Fungi_unclassified;f__Fungi_unclassified;g__Fungi_unclassified;s__Fungi_unclassified
fd71fd1e10e693fd44a3368dff408fb3	0	0	0	0	0	0	0	0	0	0	0	0	0	29	0	0	0	0	d__Fungi;p__Ascomycota;c__Sordariomycetes;o__Chaetosphaeriales;f__Chaetosphaeriaceae;g__Codinaea;s__Codinaea_acaciae
6e1959632710eccc192d250edfbb01c3	18	11	0	0	0	0	0	0	0	0	0	0	0	0	0	0	0	0	d__Fungi;p__Ascomycota;c__Sordariomycetes;o__Sordariomycetes_unclassified;f__Sordariomycetes_unclassified;g__Sordariomycetes_unclassified;s__Sordariomycetes_unclassified
5017970a3d0de14abc0ea0bbb1c27c54	0	29	0	0	0	0	0	0	0	0	0	0	0	0	0	0	0	0	d__Fungi;p__Ascomycota;c__Dothideomycetes;o__Dothideomycetes_Incertae_sedis;f__Dothideomycetes_Incertae_sedis_unclassified;g__Dothideomycetes_Incertae_sedis_unclassified;s__Dothideomycetes_Incertae_sedis_unclassified
c0c3bd6c03d2c15fa49c39207a606233	0	0	0	0	0	0	0	5	0	11	0	0	0	0	0	0	0	0	d__Fungi;p__Fungi_unclassified;c__Fungi_unclassified;o__Fungi_unclassified;f__Fungi_unclassified;g__Fungi_unclassified;s__Fungi_unclassified
9c33b2e3be988f8c254f33790a652eb6	0	0	0	0	0	0	0	0	0	0	0	0	0	0	0	0	0	0	d__Fungi;p__Ascomycota;c__Sordariomycetes;o__Sordariales;f__Chaetomiaceae;g__Chaetomium;s__Chaetomium_unclassified
21a05783649313150d80d4ab26fc63c5	0	0	0	0	0	0	0	0	0	0	0	0	0	0	0	0	0	0	d__Fungi;p__Ascomycota;c__Ascomycota_unclassified;o__Ascomycota_unclassified;f__Ascomycota_unclassified;g__Ascomycota_unclassified;s__Ascomycota_unclassified
f467f6d12f657f7cb7193b533416a038	0	0	0	0	0	0	0	0	0	0	0	0	0	0	0	0	0	0	d__Fungi;p__Fungi_unclassified;c__Fungi_unclassified;o__Fungi_unclassified;f__Fungi_unclassified;g__Fungi_unclassified;s__Fungi_unclassified
9a3152c1d4b06ba62cf2abbcda2a9894	0	0	0	0	0	0	29	0	0	0	0	0	0	0	0	0	0	0	d__Fungi;p__Ascomycota;c__Ascomycota_unclassified;o__Ascomycota_unclassified;f__Ascomycota_unclassified;g__Ascomycota_unclassified;s__Ascomycota_unclassified
b31d5c35b809c44a13582812cae25b41	0	0	0	0	0	0	0	29	0	0	0	0	0	0	0	0	0	0	d__Fungi;p__Fungi_unclassified;c__Fungi_unclassified;o__Fungi_unclassified;f__Fungi_unclassified;g__Fungi_unclassified;s__Fungi_unclassified
5c0fa690f5d012bbc8a8e9cb1094b8ea	8	11	0	0	0	0	0	0	0	0	0	0	0	0	0	0	0	0	d__Fungi;p__Basidiomycota;c__Ustilaginomycotina_Incertae_sedis;o__Malasseziales;f__Malasseziales_Incertae_sedis;g__Malassezia;s__Malassezia_restricta
5943b58ebc45a491903dbc5b5adf1f40	0	0	0	0	0	0	0	0	0	0	0	0	0	0	0	0	0	0	d__Fungi;p__Glomeromycota;c__Glomeromycetes;o__Glomerales;f__Glomeraceae;g__Glomus;s__Glomus_unclassified
022a0ad770f21c8bfa31da6b172aa79f	0	0	0	0	0	0	0	0	0	0	0	0	0	0	0	0	0	0	d__Fungi;p__Fungi_unclassified;c__Fungi_unclassified;o__Fungi_unclassified;f__Fungi_unclassified;g__Fungi_unclassified;s__Fungi_unclassified
c47461cb409b8b83fe213f84a6589d5f	0	0	0	0	0	0	0	0	0	0	0	0	0	0	0	0	0	0	d__Fungi;p__Zygomycota;c__Mucoromycotina_Incertae_sedis;o__Mortierellales;f__Mortierellaceae;g__Mortierella;s__Mortierella_elongata
ef124d39abe0a7261b6fdb93fe283109	0	0	0	0	0	0	0	0	0	0	0	0	0	0	0	0	0	0	d__Fungi;p__Ascomycota;c__Dothideomycetes;o__Capnodiales;f__Mycosphaerellaceae;g__Mycosphaerella;s__Cercospora_apii
08e804db6d9172d3d2fbe25a3825e892	0	0	0	0	0	0	0	0	0	0	0	0	0	0	0	0	0	0	d__Fungi;p__Basidiomycota;c__Tremellomycetes;o__Tremellales;f__Tremellales_Incertae_sedis;g__Auriculibuller;s__Auriculibuller_fuscus
f01b42f4af7051fc2fe46ddf850c216f	0	0	0	0	0	0	0	0	0	0	0	0	0	0	0	0	0	0	d__Fungi;p__Ascomycota;c__Dothideomycetes;o__Pleosporales;f__Phaeosphaeriaceae;g__Phaeosphaeria;s__Phaeosphaeria_unclassified
aa10f5cd03d25aba519be5593c3248b4	0	0	0	0	0	0	0	0	0	5	0	16	0	0	0	0	0	0	d__Fungi;p__Zygomycota;c__Mucoromycotina_Incertae_sedis;o__Mucorales;f__Mucoraceae;g__Mucor;s__Mucor_unclassified
64773395b355edcb63cbec372657f83c	0	0	0	0	0	0	0	0	0	0	0	0	0	0	0	0	0	0	d__Fungi;p__Ascomycota;c__Dothideomycetes;o__Pleosporales;f__Montagnulaceae;g__Paraconiothyrium;s__Paraconiothyrium_unclassified
c66247e09736aecd8d5faacaa1ef3451	0	0	0	0	0	0	0	0	0	0	0	0	0	0	0	0	0	0	d__Fungi;p__Ascomycota;c__Sordariomycetes;o__Hypocreales;f__Hypocreales_Incertae_sedis;g__Acremonium;s__Acremonium_unclassified
07e392c932cf1b161494d74ea7882610	0	0	0	0	0	0	0	0	0	0	0	0	11	0	0	0	17	0	d__Fungi;p__Fungi_unclassified;c__Fungi_unclassified;o__Fungi_unclassified;f__Fungi_unclassified;g__Fungi_unclassified;s__Fungi_unclassified
14b3ec4c1d65702405aa9462bda45e99	0	0	0	0	0	0	0	0	0	0	0	0	0	0	0	0	28	0	d__Fungi;p__Fungi_unclassified;c__Fungi_unclassified;o__Fungi_unclassified;f__Fungi_unclassified;g__Fungi_unclassified;s__Fungi_unclassified
5a2819196b9992382bee50a02348d7ad	15	13	0	0	0	0	0	0	0	0	0	0	0	0	0	0	0	0	d__Fungi;p__Ascomycota;c__Dothideomycetes;o__Pleosporales;f__Pleosporales_unclassified;g__Pleosporales_unclassified;s__Pleosporales_unclassified
2d44356a3c2452b096aae7cec1a715fa	11	0	6	0	0	11	0	0	0	0	0	0	0	0	0	0	0	0	d__Fungi;p__Basidiomycota;c__Agaricomycetes;o__Agaricales;f__Psathyrellaceae;g__Coprinellus;s__Coprinellus_flocculosus
847a6e9092320d591d975f0653590943	0	0	0	0	14	14	0	0	0	0	0	0	0	0	0	0	0	0	d__Fungi;p__Ascomycota;c__Eurotiomycetes;o__Eurotiales;f__Trichocomaceae;g__Aspergillus;s__Aspergillus_penicillioides
3ba1f18b7ffda2ac4e784080ddf6aa61	0	0	0	0	0	0	0	0	0	0	0	0	0	0	0	0	0	0	d__Fungi;p__Ascomycota;c__Sordariomycetes;o__Sordariales;f__Sordariales_unclassified;g__Sordariales_unclassified;s__Sordariales_unclassified
4a80fea19de4b415cedd64f3a42fa62c	0	0	0	0	0	0	0	0	0	0	0	0	0	0	0	0	0	0	d__Fungi;p__Fungi_unclassified;c__Fungi_unclassified;o__Fungi_unclassified;f__Fungi_unclassified;g__Fungi_unclassified;s__Fungi_unclassified
64adc8d539c3b7f4b106a84d5b6e742f	0	0	0	0	0	0	0	0	0	0	0	0	0	0	0	0	0	0	d__Fungi;p__Basidiomycota;c__Tremellomycetes;o__Tremellales;f__Tremellaceae;g__Cryptococcus;s__Cryptococcus_macerans
192246ffe9f09791a5a16486eba6e8b2	0	0	0	0	0	0	0	0	0	0	0	0	0	0	0	0	0	0	d__Fungi;p__Ascomycota;c__Dothideomycetes;o__Pleosporales;f__Pleosporaceae;g__Alternaria;s__Alternaria_alternata
0fcfc42d5efd8825b9cb42f0e6a4b1f3	0	0	0	0	0	0	22	0	6	0	0	0	0	0	0	0	0	0	d__Fungi;p__Ascomycota;c__Dothideomycetes;o__Pleosporales;f__Pleosporales_unclassified;g__Pleosporales_unclassified;s__Pleosporales_unclassified
02c5e976dc1485cea252ef9ed2703309	0	0	0	0	0	0	28	0	0	0	0	0	0	0	0	0	0	0	d__Fungi;p__Zygomycota;c__Mucoromycotina_Incertae_sedis;o__Mortierellales;f__Mortierellaceae;g__Mortierella;s__Mortierella_unclassified
707ca90b2a6aea11132d525682835f24	0	0	0	0	0	0	0	28	0	0	0	0	0	0	0	0	0	0	d__Fungi;p__Fungi_unclassified;c__Fungi_unclassified;o__Fungi_unclassified;f__Fungi_unclassified;g__Fungi_unclassified;s__Fungi_unclassified
a034601d207d1bb03aa7366da911c079	0	0	0	0	0	0	0	0	0	0	0	0	0	0	0	0	0	0	d__Fungi;p__Basidiomycota;c__Ustilaginomycetes;o__Ustilaginales;f__Ustilaginales_Incertae_sedis;g__Farysizyma;s__Farysizyma_itapuensis
949bbaa69b4cfe5f8103ecaffba936f5	9	4	0	0	0	0	0	0	0	0	0	0	0	0	0	0	0	0	d__Fungi;p__Ascomycota;c__Leotiomycetes;o__Helotiales;f__Helotiaceae;g__Tetracladium;s__Tetracladium_furcatum
5fd946479e85e36a39b6b6a160a6528b	0	0	0	0	0	0	0	0	0	0	0	0	0	0	0	0	0	0	d__Fungi;p__Glomeromycota;c__Glomeromycetes;o__Diversisporales;f__Diversisporaceae;g__Diversispora;s__Diversispora_unclassified
d1d17bae5d50394270ff83a092cf472c	0	0	0	0	0	0	6	0	0	9	0	4	0	0	0	0	0	0	d__Fungi;p__Chytridiomycota;c__Chytridiomycetes;o__Spizellomycetales;f__Spizellomycetaceae;g__Spizellomyces;s__Spizellomyces_acuminatus
20a7d1279f40d7319b6f687b6d040e58	0	0	0	0	0	0	0	0	0	0	0	0	0	0	0	0	0	0	d__Fungi;p__Ascomycota;c__Sordariomycetes;o__Hypocreales;f__Nectriaceae;g__Fusarium;s__Fusarium_unclassified
990fd3a511b46e3d1734ab5f504f0913	0	0	0	0	0	0	0	0	0	0	0	0	0	0	0	0	0	0	d__Fungi;p__Ascomycota;c__Eurotiomycetes;o__Onygenales;f__Onygenales_unclassified;g__Onygenales_unclassified;s__Onygenales_unclassified
854fbba21f0c501c1bcb11c95d7bc48e	0	0	0	0	0	0	0	0	0	0	0	0	0	0	0	0	0	0	d__Fungi;p__Glomeromycota;c__Glomeromycetes;o__Glomerales;f__Glomeraceae;g__Rhizophagus;s__Rhizophagus_intraradices
55578f43c7b1a525ae7d30008d864780	0	0	0	0	0	0	0	0	0	0	0	0	0	0	0	0	0	0	d__Fungi;p__Zygomycota;c__Mucoromycotina_Incertae_sedis;o__Mortierellales;f__Mortierellaceae;g__Mortierella;s__Mortierella_alpina
2a704a0e43f02357068286ce7d95bc81	0	0	0	0	0	0	0	0	0	0	0	0	0	0	0	0	0	0	d__Fungi;p__Ascomycota;c__Pezizomycetes;o__Pezizales;f__Ascobolaceae;g__Ascobolus;s__Ascobolus_unclassified
f7a7fb7e242cbd0f256e6654bc54734b	0	0	0	0	0	0	0	0	0	0	0	0	0	0	0	0	0	0	d__Fungi;p__Basidiomycota;c__Ustilaginomycetes;o__Ustilaginales;f__Ustilaginaceae;g__Ustilago;s__Ustilago_trichophora
1ac4800b33b520ea5e22aa646c16b53d	0	0	0	0	0	0	0	0	0	0	0	0	0	0	0	0	0	0	d__Fungi;p__Ascomycota;c__Pezizomycotina_Incertae_sedis;o__Pezizomycotina_Incertae_sedis;f__Pezizomycotina_Incertae_sedis;g__Torula;s__Torula_caligans
7133485d876c0904fc4ea751bbca447f	0	0	0	0	0	0	6	0	0	0	0	0	0	0	0	0	0	0	d__Fungi;p__Basidiomycota;c__Tremellomycetes;o__Tremellales;f__Tremellaceae;g__Cryptococcus;s__Cryptococcus_laurentii
50256576e9417f63edc0080ea23272ef	0	0	0	0	0	0	0	0	0	0	0	0	0	0	0	0	0	27	d__Fungi;p__Ascomycota;c__Sordariomycetes;o__Hypocreales;f__Nectriaceae;g__Ilyonectria;s__Ilyonectria_robusta
4a093723fb9fdc60e46cbc5dbdedfe25	27	0	0	0	0	0	0	0	0	0	0	0	0	0	0	0	0	0	d__Fungi;p__Ascomycota;c__Sordariomycetes;o__Xylariales;f__Xylariales_fam_Incertae_sedis;g__Fusidium;s__Fusidium_unclassified
396b9e817efe612ebd7fb54f22e6f4d9	0	0	0	0	0	0	0	0	9	0	0	15	0	0	0	0	0	0	d__Fungi;p__Ascomycota;c__Dothideomycetes;o__Pleosporales;f__Pleosporales_unclassified;g__Pleosporales_unclassified;s__Pleosporales_unclassified
9196bcc209c5f7022a6d60e69d2dbe14	0	0	0	0	0	0	27	0	0	0	0	0	0	0	0	0	0	0	d__Fungi;p__Zygomycota;c__Mucoromycotina_Incertae_sedis;o__Mortierellales;f__Mortierellaceae;g__Mortierella;s__Mortierella_elongata
27ff075e2d8750b4ebf3b168e4094afe	0	0	0	0	0	0	0	27	0	0	0	0	0	0	0	0	0	0	d__Fungi;p__Ascomycota;c__Sordariomycetes;o__Hypocreales;f__Nectriaceae;g__Ilyonectria;s__Ilyonectria_robusta
c1e8cfcdd76304b400a8c02d73bb0ac7	0	0	0	0	0	0	0	0	0	27	0	0	0	0	0	0	0	0	d__Fungi;p__Ascomycota;c__Eurotiomycetes;o__Chaetothyriales;f__Chaetothyriales_Incertae_sedis;g__Strelitziana;s__Strelitziana_mali
f76c924d0e7d1cfd7fb71fbc55b10f93	0	0	0	0	0	0	0	0	0	0	27	0	0	0	0	0	0	0	d__Fungi;p__Ascomycota;c__Sordariomycetes;o__Sordariomycetes_Incertae_sedis;f__Sordariomycetes_Incertae_sedis;g__Myrmecridium;s__Myrmecridium_schulzeri
064633e161eaf136273aa93cd4a11b3e	0	0	0	0	0	0	7	0	0	0	0	0	0	0	0	7	0	0	d__Fungi;p__Ascomycota;c__Sordariomycetes;o__Trichosphaeriales;f__Trichosphaeriales_Incertae_sedis;g__Trichosphaeriales_Incertae_sedis_unclassified;s__Trichosphaeriales_Incertae_sedis_unclassified
4cd165bb8315321eece686210ce9f311	0	0	0	0	0	0	0	0	0	0	0	0	0	0	0	0	0	0	d__Fungi;p__Fungi_unclassified;c__Fungi_unclassified;o__Fungi_unclassified;f__Fungi_unclassified;g__Fungi_unclassified;s__Fungi_unclassified
837c909e008219c58feff0599dba4347	0	0	0	0	0	5	0	0	0	0	0	0	2	0	0	0	0	0	d__Fungi;p__Basidiomycota;c__Agaricomycetes;o__Polyporales;f__Polyporales_unclassified;g__Polyporales_unclassified;s__Polyporales_unclassified
92de5241f3c278e0873809eda9bcfb6d	0	0	0	0	0	0	0	0	0	0	0	0	0	0	0	0	0	0	d__Fungi;p__Ascomycota;c__Leotiomycetes;o__Leotiomycetes_unclassified;f__Leotiomycetes_unclassified;g__Leotiomycetes_unclassified;s__Leotiomycetes_unclassified
681ff225f6902f01a45d1c8354ae9321	0	0	0	0	0	0	0	0	0	0	0	0	0	0	0	0	0	0	d__Fungi;p__Ascomycota;c__Ascomycota_unclassified;o__Ascomycota_unclassified;f__Ascomycota_unclassified;g__Ascomycota_unclassified;s__Ascomycota_unclassified
f0ed7bdf742a6a3ed2119ad6a94f769b	0	0	0	0	0	0	0	0	0	0	0	0	0	0	0	0	0	0	d__Fungi;p__Ascomycota;c__Eurotiomycetes;o__Chaetothyriales;f__Chaetothyriaceae;g__Chaetothyriaceae_unclassified;s__Chaetothyriaceae_unclassified
5983b5beb03b8056864e78dab4b2824d	13	13	0	0	0	0	0	0	0	0	0	0	0	0	0	0	0	0	d__Fungi;p__Ascomycota;c__Ascomycota_unclassified;o__Ascomycota_unclassified;f__Ascomycota_unclassified;g__Ascomycota_unclassified;s__Ascomycota_unclassified
6baa9daa18a1aad056238c6b0f7f487c	0	0	0	0	0	0	11	0	6	0	9	0	0	0	0	0	0	0	d__Fungi;p__Ascomycota;c__Dothideomycetes;o__Pleosporales;f__Pleosporales_unclassified;g__Pleosporales_unclassified;s__Pleosporales_unclassified
3768b07c1c2f611c44c583b13068292f	0	0	0	0	0	0	0	0	26	0	0	0	0	0	0	0	0	0	d__Fungi;p__Ascomycota;c__Sordariomycetes;o__Hypocreales;f__Nectriaceae;g__Gibberella;s__Gibberella_unclassified
9ad2776833b493023bc81f32cd9430aa	0	0	0	0	0	0	0	0	0	0	0	26	0	0	0	0	0	0	d__Fungi;p__Ascomycota;c__Dothideomycetes;o__Capnodiales;f__Mycosphaerellaceae;g__Cladosporium;s__Cladosporium_halotolerans
6c6a6a89fd4428a95a4d97ab01047505	0	0	0	0	0	0	0	0	0	0	0	26	0	0	0	0	0	0	d__Fungi;p__Ascomycota;c__Dothideomycetes;o__Pleosporales;f__Pleosporales_unclassified;g__Pleosporales_unclassified;s__Pleosporales_unclassified
20bccfbd8278ef2537fd21f54a26c971	0	0	0	0	0	0	0	0	0	3	4	7	0	0	0	0	0	0	d__Fungi;p__Ascomycota;c__Orbiliomycetes;o__Orbiliales;f__Orbiliaceae;g__Arthrobotrys;s__Arthrobotrys_unclassified
bc64642b0eed1bb30b24beed8ebc6fe8	0	0	0	0	0	0	0	0	0	0	0	0	0	0	0	0	0	0	d__Fungi;p__Glomeromycota;c__Glomeromycetes;o__Glomerales;f__Glomerales_unclassified;g__Glomerales_unclassified;s__Glomerales_unclassified
423c3945c3a584867696dd3ac9d434bd	0	0	0	0	0	0	0	0	0	0	0	0	0	0	0	0	16	0	d__Fungi;p__Ascomycota;c__Sordariomycetes;o__Sordariales;f__Chaetomiaceae;g__Chaetomiaceae_unclassified;s__Chaetomiaceae_unclassified
333e1f487eb48fab21b72e093897580e	0	0	0	0	0	0	0	0	0	0	0	0	0	0	0	0	0	0	d__Fungi;p__Fungi_unclassified;c__Fungi_unclassified;o__Fungi_unclassified;f__Fungi_unclassified;g__Fungi_unclassified;s__Fungi_unclassified
97c8de6b3a3b443d88d302376cae8572	0	0	0	0	0	0	0	0	0	0	0	0	0	0	0	0	0	0	d__Fungi;p__Ascomycota;c__Leotiomycetes;o__Helotiales;f__Helotiaceae;g__Articulospora;s__Articulospora_proliferata
bb4ac4b3ca95b6e75908485034c38bc1	0	0	0	0	0	0	0	0	0	0	0	0	0	0	0	0	0	0	d__Fungi;p__Ascomycota;c__Sordariomycetes;o__Hypocreales;f__Nectriaceae;g__Gibberella;s__Gibberella_unclassified
f7b3099db23939a48c06c030e736eb3f	0	0	0	0	0	0	0	0	0	0	0	0	0	0	0	0	0	0	d__Fungi;p__Ascomycota;c__Pezizomycotina_Incertae_sedis;o__Pezizomycotina_Incertae_sedis;f__Pezizomycotina_Incertae_sedis;g__Pezizomycotina_Incertae_sedis_unclassified;s__Pezizomycotina_Incertae_sedis_unclassified
33dfddbce879c7697c27da3d071a584b	0	0	0	0	0	0	0	0	0	0	0	0	0	0	0	0	0	0	d__Fungi;p__Fungi_unclassified;c__Fungi_unclassified;o__Fungi_unclassified;f__Fungi_unclassified;g__Fungi_unclassified;s__Fungi_unclassified
66dbdc221c5903e39f3692dba29846fa	0	0	0	0	0	0	4	5	0	2	0	4	0	0	0	0	0	7	d__Fungi;p__Basidiomycota;c__Agaricomycetes;o__Agaricales;f__Agaricaceae;g__Agaricaceae_unclassified;s__Agaricaceae_unclassified
06d4958acb659ee2d8717c91d0566493	8	4	9	4	0	0	0	0	0	0	0	0	0	0	0	0	0	0	d__Fungi;p__Ascomycota;c__Dothideomycetes;o__Capnodiales;f__Mycosphaerellaceae;g__Mycosphaerella;s__Mycosphaerella_harthensis
c198a79713da77de1a0cf46a739d9a3c	0	0	0	0	0	0	0	0	0	0	0	0	0	0	0	0	0	0	d__Fungi;p__Basidiomycota;c__Tremellomycetes;o__Tremellales;f__Tremellaceae;g__Cryptococcus;s__Cryptococcus_macerans
53e944341efd7843867312b397d322cb	0	0	0	0	0	0	25	0	0	0	0	0	0	0	0	0	0	0	d__Fungi;p__Zygomycota;c__Mucoromycotina_Incertae_sedis;o__Mortierellales;f__Mortierellaceae;g__Mortierella;s__Mortierella_unclassified
b085e9fd4b70347bd781c47095b42d9a	0	0	0	0	0	0	2	0	23	0	0	0	0	0	0	0	0	0	d__Fungi;p__Ascomycota;c__Dothideomycetes;o__Dothideomycetes_unclassified;f__Dothideomycetes_unclassified;g__Dothideomycetes_unclassified;s__Dothideomycetes_unclassified
6e5807fb889f6128f1f9dbf3fbc4175b	0	0	0	0	0	0	0	25	0	0	0	0	0	0	0	0	0	0	d__Fungi;p__Ascomycota;c__Sordariomycetes;o__Hypocreales;f__Nectriaceae;g__Ilyonectria;s__Ilyonectria_robusta
681b7dda3f639bea51e43ff170ffb6ef	0	0	0	0	0	0	0	0	25	0	0	0	0	0	0	0	0	0	d__Fungi;p__Ascomycota;c__Dothideomycetes;o__Pleosporales;f__Montagnulaceae;g__Paraconiothyrium;s__Paraconiothyrium_sporulosum
6d67818eb224ff6ba24f35493fff95c0	0	0	0	0	0	0	0	0	25	0	0	0	0	0	0	0	0	0	d__Fungi;p__Ascomycota;c__Sordariomycetes;o__Hypocreales;f__Nectriaceae;g__Ilyonectria;s__Ilyonectria_robusta
df57db4f4016902f24e91228419dec76	0	0	0	0	0	0	0	0	0	0	0	25	0	0	0	0	0	0	d__Fungi;p__Ascomycota;c__Dothideomycetes;o__Pleosporales;f__Didymellaceae;g__Didymella;s__Didymella_unclassified
508aa24c28007e12c65ffb54c66ba874	0	0	0	0	0	0	0	0	0	0	0	25	0	0	0	0	0	0	d__Fungi;p__Basidiomycota;c__Agaricomycetes;o__Agaricales;f__Marasmiaceae;g__Flammulina;s__Flammulina_velutipes
75ba884e12694aef74674c62418779be	0	0	0	0	0	0	0	0	0	0	0	0	0	0	0	0	0	0	d__Fungi;p__Fungi_unclassified;c__Fungi_unclassified;o__Fungi_unclassified;f__Fungi_unclassified;g__Fungi_unclassified;s__Fungi_unclassified
f9c1f10e956617f8490a50acb78242bd	0	0	0	0	0	0	0	0	0	0	0	0	0	0	0	0	0	0	d__Fungi;p__Basidiomycota;c__Microbotryomycetes;o__Sporidiobolales;f__Sporidiobolales_Incertae_sedis;g__Sporidiobolales_Incertae_sedis_unclassified;s__Sporidiobolales_Incertae_sedis_unclassified
fd88d53ee46ba32896d9df4d72a4615d	10	0	0	0	0	7	0	0	0	0	0	0	0	0	0	0	0	0	d__Fungi;p__Ascomycota;c__Leotiomycetes;o__Helotiales;f__Helotiales_unclassified;g__Helotiales_unclassified;s__Helotiales_unclassified
10bf279fd33bb20d358ad2bdd0f9b746	0	0	0	0	0	0	0	0	0	7	0	0	0	0	0	0	0	0	d__Fungi;p__Ascomycota;c__Sordariomycetes;o__Microascales;f__Microascaceae;g__Pseudallescheria;s__Pseudallescheria_apiosperma
bdf995a20a3dc0e926dbae2866139f40	0	0	0	0	0	0	0	0	0	0	0	0	0	0	0	0	0	0	d__Fungi;p__Basidiomycota;c__Agaricomycetes;o__Polyporales;f__Polyporaceae;g__Trametes;s__Trametes_pubescens
9bc78ce624bf773c5ffbd80a50898830	0	0	0	0	0	0	0	0	0	0	0	0	0	0	0	0	0	0	d__Fungi;p__Ascomycota;c__Dothideomycetes;o__Dothideales;f__Dothioraceae;g__Kabatiella;s__Kabatiella_unclassified
cc35d4be2370e0b4805799fe520fccdb	0	0	0	0	0	0	0	0	0	0	0	0	0	0	0	0	0	0	d__Fungi;p__Ascomycota;c__Leotiomycetes;o__Helotiales;f__Helotiales_Incertae_sedis;g__Tetracladium;s__Tetracladium_furcatum
c778a5674b6af8a617b6194f775e35b6	0	0	0	0	0	0	0	8	0	8	0	0	0	0	0	0	0	0	d__Fungi;p__Fungi_unclassified;c__Fungi_unclassified;o__Fungi_unclassified;f__Fungi_unclassified;g__Fungi_unclassified;s__Fungi_unclassified
0bf69fdd87a095920232580a9a90e21f	0	0	0	0	0	0	0	0	0	0	0	0	0	0	0	0	0	0	d__Fungi;p__Glomeromycota;c__Glomeromycetes;o__Glomerales;f__Glomeraceae;g__Glomus;s__Glomus_sp_6_SUN_2011
e17dc27707cce4e1eff63f11e43fafe8	0	0	0	0	0	0	0	0	0	0	0	0	0	0	0	0	0	0	d__Fungi;p__Glomeromycota;c__Glomeromycetes;o__Glomerales;f__Glomeraceae;g__Glomus;s__Glomus_unclassified
2c58614cade2eedfed18b14ae664c294	0	0	0	0	0	0	0	0	0	0	0	0	0	0	0	0	0	0	d__Fungi;p__Basidiomycota;c__Tremellomycetes;o__Tremellales;f__Tremellaceae;g__Cryptococcus;s__Cryptococcus_macerans
1267848ad5023d217ea4f185eed21ee0	0	0	0	0	0	0	0	0	0	0	0	0	0	0	0	0	0	0	d__Fungi;p__Ascomycota;c__Eurotiomycetes;o__Chaetothyriales;f__Chaetothyriaceae;g__Cyphellophora;s__Cyphellophora_guyanensis
64244286676b7443dab990b3678d410e	0	0	0	0	0	0	0	0	0	0	0	0	0	0	0	0	0	0	d__Fungi;p__Ascomycota;c__Sordariomycetes;o__Microascales;f__Microascaceae;g__Pseudallescheria;s__Pseudallescheria_apiosperma
6e863903b3a4be98f51757932a5504ef	0	0	0	0	0	0	0	0	0	0	0	0	0	0	24	0	0	0	d__Fungi;p__Ascomycota;c__Sordariomycetes;o__Chaetosphaeriales;f__Chaetosphaeriaceae;g__Codinaea;s__Codinaea_acaciae
9f995b6e68cda6b9a65d39ccbf697fd2	0	0	0	0	0	0	0	0	0	0	10	0	0	0	14	0	0	0	d__Fungi;p__Ascomycota;c__Sordariomycetes;o__Hypocreales;f__Nectriaceae;g__Volutella;s__Volutella_ciliata
b4b4d23d7c3da42f9200ca267d9318e2	0	0	0	0	0	0	0	0	0	0	0	0	0	0	0	0	0	24	d__Fungi;p__Ascomycota;c__Pezizomycetes;o__Pezizales;f__Pyronemataceae;g__Pyronemataceae_unclassified;s__Pyronemataceae_unclassified
37d3f06cf46763a7555a9280c1a2e0c2	16	8	0	0	0	0	0	0	0	0	0	0	0	0	0	0	0	0	d__Fungi;p__Ascomycota;c__Sordariomycetes;o__Hypocreales;f__Clavicipitaceae;g__Clavicipitaceae_unclassified;s__Clavicipitaceae_unclassified
13f57d6617c7026174f6d0304feefbaf	6	18	0	0	0	0	0	0	0	0	0	0	0	0	0	0	0	0	d__Fungi;p__Ascomycota;c__Ascomycota_unclassified;o__Ascomycota_unclassified;f__Ascomycota_unclassified;g__Ascomycota_unclassified;s__Ascomycota_unclassified
0e779929b5123676440f060d61651448	24	0	0	0	0	0	0	0	0	0	0	0	0	0	0	0	0	0	d__Fungi;p__Ascomycota;c__Sordariomycetes;o__Sordariomycetes_Incertae_sedis;f__Sordariomycetes_Incertae_sedis;g__Myrmecridium;s__Myrmecridium_schulzeri
14924f177313e290b1f9ec46b8be6076	0	24	0	0	0	0	0	0	0	0	0	0	0	0	0	0	0	0	d__Fungi;p__Ascomycota;c__Sordariomycetes;o__Hypocreales;f__Nectriaceae;g__Ilyonectria;s__Ilyonectria_robusta
bb9351e8aefc11c1f2d27bc25235e14e	0	0	0	0	13	11	0	0	0	0	0	0	0	0	0	0	0	0	d__Fungi;p__Ascomycota;c__Orbiliomycetes;o__Orbiliales;f__Orbiliaceae;g__Arthrobotrys;s__Arthrobotrys_gephyropaga
667af87cc2ec62960e226fae7332a062	0	0	0	0	0	0	0	0	0	0	0	0	0	0	0	0	0	0	d__Fungi;p__Fungi_unclassified;c__Fungi_unclassified;o__Fungi_unclassified;f__Fungi_unclassified;g__Fungi_unclassified;s__Fungi_unclassified
10c0cdb6bf8b3f895dbb1a17dee84918	0	0	0	0	0	0	0	0	0	0	0	0	0	0	0	0	0	0	d__Fungi;p__Basidiomycota;c__Microbotryomycetes;o__Microbotryomycetes_ord_Incertae_sedis;f__Chrysozymaceae;g__Sampaiozyma;s__Sampaiozyma_ingeniosa
bd0a553dcf2620da7f227b041dade40c	0	0	0	0	0	0	24	0	0	0	0	0	0	0	0	0	0	0	d__Fungi;p__Zygomycota;c__Mucoromycotina_Incertae_sedis;o__Mortierellales;f__Mortierellaceae;g__Mortierella;s__Mortierella_exigua
c163cf90777d0df2dba970723604e0b8	0	0	0	0	0	0	0	24	0	0	0	0	0	0	0	0	0	0	d__Fungi;p__Ascomycota;c__Sordariomycetes;o__Hypocreales;f__Hypocreales_Incertae_sedis;g__Hypocreales_Incertae_sedis_unclassified;s__Hypocreales_Incertae_sedis_unclassified
07eb7acadad817bda2ab1f2f873f349a	0	0	0	0	0	0	0	18	0	0	6	0	0	0	0	0	0	0	d__Fungi;p__Ascomycota;c__Dothideomycetes;o__Pleosporales;f__Sporormiaceae;g__Preussia;s__Preussia_unclassified
c2f7e48b4d3dbb69fdc80af2af8e29c3	0	0	0	0	0	0	0	24	0	0	0	0	0	0	0	0	0	0	d__Fungi;p__Ascomycota;c__Sordariomycetes;o__Hypocreales;f__Nectriaceae;g__Ilyonectria;s__Ilyonectria_robusta
db115fa0a0d93a6478b20303c1b187e6	0	0	0	0	0	0	0	0	0	0	0	0	0	0	0	0	0	0	d__Fungi;p__Ascomycota;c__Leotiomycetes;o__Helotiales;f__Helotiales_unclassified;g__Helotiales_unclassified;s__Helotiales_unclassified
70c84bf1f11fb87b1ce3f364dac2e707	5	0	6	0	0	7	0	0	0	0	0	0	0	0	0	0	0	0	d__Fungi;p__Ascomycota;c__Saccharomycetes;o__Saccharomycetales;f__Trichomonascaceae;g__Trichomonascus;s__Trichomonascus_ciferrii
e03549ebb37f43aaf90d409983de9d83	0	0	0	0	0	0	0	0	0	11	7	0	0	0	0	0	0	0	d__Fungi;p__Ascomycota;c__Eurotiomycetes;o__Chaetothyriales;f__Herpotrichiellaceae;g__Phialophora;s__Phialophora_cyclaminis
8a326dbe59dc0ce37b3de8d417c66af7	0	0	0	0	0	0	0	0	0	0	0	0	0	0	0	0	0	0	d__Fungi;p__Basidiomycota;c__Ustilaginomycetes;o__Ustilaginales;f__Ustilaginales_Incertae_sedis;g__Farysizyma;s__Farysizyma_itapuensis
31256c42538c42f16ee90b2c5f3d0c98	0	0	0	0	0	0	0	0	0	0	0	0	0	0	0	0	0	0	d__Fungi;p__Ascomycota;c__Sordariomycetes;o__Xylariales;f__Xylariales_unclassified;g__Xylariales_unclassified;s__Xylariales_unclassified
07fbb24ef11b872d365e7212514ff026	0	0	0	0	0	0	0	0	0	0	0	0	0	0	0	0	0	0	d__Fungi;p__Fungi_unclassified;c__Fungi_unclassified;o__Fungi_unclassified;f__Fungi_unclassified;g__Fungi_unclassified;s__Fungi_unclassified
1928e5da5e4e36b3b7e963806a2d8c75	0	0	0	0	0	0	0	0	0	0	0	0	0	0	0	0	0	0	d__Fungi;p__Ascomycota;c__Eurotiomycetes;o__Eurotiales;f__Trichocomaceae;g__Aspergillus;s__Aspergillus_aculeatus
fb1407a5807adc0ec3a312b9366a3b4a	0	0	0	0	0	0	0	0	0	0	0	0	0	0	0	0	0	0	d__Fungi;p__Ascomycota;c__Eurotiomycetes;o__Chaetothyriales;f__Herpotrichiellaceae;g__Phialophora;s__Phialophora_cyclaminis
ea4a0e2e1a85f780fb686cd938c89734	0	0	0	0	0	0	0	0	0	0	0	0	0	0	0	0	0	0	d__Fungi;p__Zygomycota;c__Mucoromycotina_Incertae_sedis;o__Mortierellales;f__Mortierellaceae;g__Mortierella;s__Mortierella_globulifera
94788a1217ec94606edf1cfd4280fbc6	0	0	0	0	0	0	0	0	0	0	0	0	0	0	0	0	0	0	d__Fungi;p__Fungi_unclassified;c__Fungi_unclassified;o__Fungi_unclassified;f__Fungi_unclassified;g__Fungi_unclassified;s__Fungi_unclassified
3750589db2cdc2df16b2b40203f54eb5	0	0	0	0	0	0	0	0	0	0	0	0	0	0	0	0	0	23	d__Fungi;p__Ascomycota;c__Sordariomycetes;o__Chaetosphaeriales;f__Chaetosphaeriaceae;g__Codinaea;s__Codinaea_acaciae
de7c5d253fc83f581a4e57ac0211a952	7	0	0	0	0	16	0	0	0	0	0	0	0	0	0	0	0	0	d__Fungi;p__Basidiomycota;c__Agaricomycetes;o__Agaricomycetes_unclassified;f__Agaricomycetes_unclassified;g__Agaricomycetes_unclassified;s__Agaricomycetes_unclassified
ce31722a984c4c4a123a45b9499fd4b6	16	0	0	0	0	0	0	7	0	0	0	0	0	0	0	0	0	0	d__Fungi;p__Ascomycota;c__Sordariomycetes;o__Hypocreales;f__Nectriaceae;g__Ilyonectria;s__Ilyonectria_robusta
62ae4113194dc94fec21c2ffe246e473	23	0	0	0	0	0	0	0	0	0	0	0	0	0	0	0	0	0	d__Fungi;p__Ascomycota;c__Sordariomycetes;o__Hypocreales;f__Nectriaceae;g__Volutella;s__Volutella_ciliata
3751909f5b25b469c0fefb50831a6149	0	23	0	0	0	0	0	0	0	0	0	0	0	0	0	0	0	0	d__Fungi;p__Ascomycota;c__Sordariomycetes;o__Ophiostomatales;f__Ophiostomataceae;g__Sporothrix;s__Sporothrix_lignivora
9f0791a76d221d23edf848db829c2f86	0	0	0	0	23	0	0	0	0	0	0	0	0	0	0	0	0	0	d__Fungi;p__Ascomycota;c__Sordariomycetes;o__Hypocreales;f__Nectriaceae;g__Ilyonectria;s__Ilyonectria_robusta
2fb4cc32fa78f33b896d42c6d87ac51c	0	0	0	0	0	0	0	0	0	0	0	0	0	0	0	0	0	0	d__Fungi;p__Chytridiomycota;c__Chytridiomycetes;o__Rhizophydiales;f__Rhizophydiaceae;g__Rhizophydium;s__Rhizophydium_brooksianum
552bbc132622fa3af5ba1a2d754e2623	0	0	0	0	0	0	9	0	0	0	0	4	0	0	0	0	0	0	d__Fungi;p__Ascomycota;c__Sordariomycetes;o__Hypocreales;f__Clavicipitaceae;g__Pochonia;s__Pochonia_chlamydosporia_var_catenulata
3ebc9bc8d2788f6bc9c6a19386d79752	0	0	0	0	0	0	0	0	0	0	0	0	0	0	0	0	0	0	d__Fungi;p__Ascomycota;c__Leotiomycetes;o__Leotiomycetes_unclassified;f__Leotiomycetes_unclassified;g__Leotiomycetes_unclassified;s__Leotiomycetes_unclassified
7dd033b393970ca96812fe4d9fc7e209	0	0	0	0	0	0	0	0	0	0	0	0	0	0	0	0	0	0	d__Fungi;p__Fungi_unclassified;c__Fungi_unclassified;o__Fungi_unclassified;f__Fungi_unclassified;g__Fungi_unclassified;s__Fungi_unclassified
a75eb1257ea7c2dfcd1e369df28c11fe	0	0	0	0	0	0	0	23	0	0	0	0	0	0	0	0	0	0	d__Fungi;p__Ascomycota;c__Sordariomycetes;o__Hypocreales;f__Nectriaceae;g__Fusarium;s__Fusarium_merismoides
7d65372d6fffee1107e341d83fed2529	0	0	0	0	0	0	0	0	0	0	0	0	0	0	0	0	0	0	d__Fungi;p__Glomeromycota;c__Glomeromycetes;o__Glomerales;f__Glomeraceae;g__Glomus;s__Glomus_unclassified
ff029910071c7f970c854e0b713fab81	0	0	0	0	0	0	0	0	0	0	0	0	0	0	0	0	0	0	d__Fungi;p__Ascomycota;c__Dothideomycetes;o__Pleosporales;f__Pleosporales_fam_Incertae_sedis;g__Megacapitula;s__Megacapitula_villosa
ad8b1c4bcc1e3166438416120333887d	0	0	0	0	0	0	0	0	0	0	0	0	0	0	0	0	0	0	d__Fungi;p__Ascomycota;c__Sordariomycetes;o__Sordariomycetes_Incertae_sedis;f__Sordariomycetes_Incertae_sedis;g__Eucasphaeria;s__Eucasphaeria_capensis
049b43cdc46a4a4c0aa439817f3b064f	0	0	0	0	0	0	0	0	0	0	0	0	0	0	0	0	0	0	d__Fungi;p__Ascomycota;c__Pezizomycotina_Incertae_sedis;o__Pezizomycotina_Incertae_sedis;f__Pezizomycotina_Incertae_sedis;g__Staphylotrichum;s__Staphylotrichum_coccosporum
7358e2639ba0f9cedd842b705cabe684	0	0	0	0	0	0	3	3	0	0	0	0	0	0	0	6	0	7	d__Fungi;p__Ascomycota;c__Dothideomycetes;o__Dothideomycetes_unclassified;f__Dothideomycetes_unclassified;g__Dothideomycetes_unclassified;s__Dothideomycetes_unclassified
70822c94e7c340d10afe46a88834dd68	0	0	0	0	0	0	0	0	0	0	0	0	0	0	0	0	0	0	d__Fungi;p__Basidiomycota;c__Tremellomycetes;o__Cystofilobasidiales;f__Cystofilobasidiaceae;g__Cystofilobasidium;s__Cystofilobasidium_capitatum
70d61f0335e84fe92952006bf79e3b26	0	0	0	0	0	0	0	0	0	0	0	0	0	0	0	0	0	0	d__Fungi;p__Basidiomycota;c__Microbotryomycetes;o__Microbotryales;f__Microbotryaceae;g__Microbotryum;s__Microbotryum_unclassified
10878fd16c8d4a1cd1b2f55f4bce721b	0	0	0	0	0	0	0	0	0	0	0	0	0	0	0	0	0	0	d__Fungi;p__Fungi_unclassified;c__Fungi_unclassified;o__Fungi_unclassified;f__Fungi_unclassified;g__Fungi_unclassified;s__Fungi_unclassified
c1a93ca903da571c7fd2170c61e8c1d1	0	0	0	0	0	0	3	0	0	3	0	0	0	0	0	0	0	0	d__Fungi;p__Ascomycota;c__Sordariomycetes;o__Sordariales;f__Lasiosphaeriaceae;g__Podospora;s__Podospora_unclassified
bfe4fafcf10754f574463b3d9ce8570c	0	0	0	0	0	0	0	0	0	0	0	0	0	0	0	9	0	0	d__Fungi;p__Ascomycota;c__Sordariomycetes;o__Sordariales;f__Sordariales_fam_Incertae_sedis;g__Conlarium;s__Conlarium_unclassified
cb8ffed82b711eceaf3a238af29a9193	0	0	2	0	0	8	0	0	0	3	2	0	0	0	0	0	0	2	d__Fungi;p__Ascomycota;c__Sordariomycetes;o__Sordariales;f__Sordariales_fam_Incertae_sedis;g__Cordana;s__Cordana_terrestris
c8fed0f870431fe80e5d0fb40d5b8a10	0	0	0	0	0	0	0	0	0	0	0	0	0	0	0	0	0	22	d__Fungi;p__Ascomycota;c__Sordariomycetes;o__Hypocreales;f__Nectriaceae;g__Fusarium;s__Fusarium_solani
a8ff2ab3320f7cbf0fd824e5e4965e75	16	6	0	0	0	0	0	0	0	0	0	0	0	0	0	0	0	0	d__Fungi;p__Ascomycota;c__Ascomycota_unclassified;o__Ascomycota_unclassified;f__Ascomycota_unclassified;g__Ascomycota_unclassified;s__Ascomycota_unclassified
6d2a10f0f5162c603ee11aea77610dfa	0	2	14	6	0	0	0	0	0	0	0	0	0	0	0	0	0	0	d__Fungi;p__Ascomycota;c__Sordariomycetes;o__Hypocreales;f__Hypocreales_Incertae_sedis;g__Myrothecium;s__Myrothecium_roridum
d24b2144e11c3a52231a72e0ea8cc542	0	0	0	0	0	0	0	0	0	0	0	0	0	0	0	0	0	0	d__Fungi;p__Fungi_unclassified;c__Fungi_unclassified;o__Fungi_unclassified;f__Fungi_unclassified;g__Fungi_unclassified;s__Fungi_unclassified
418e4ddb496503ac793e7a4ffc12f81b	0	0	0	0	0	0	0	0	0	0	0	0	0	0	0	0	0	0	d__Fungi;p__Fungi_unclassified;c__Fungi_unclassified;o__Fungi_unclassified;f__Fungi_unclassified;g__Fungi_unclassified;s__Fungi_unclassified
bcf489ef8b710198ac0c628e35920f3e	0	0	0	0	0	0	0	0	0	0	0	0	0	0	0	0	0	0	d__Fungi;p__Basidiomycota;c__Tremellomycetes;o__Tremellales;f__Tremellaceae;g__Cryptococcus;s__Cryptococcus_macerans
5a2e96e3a74f5041150995a5f921e26c	0	0	0	0	0	0	22	0	0	0	0	0	0	0	0	0	0	0	d__Fungi;p__Ascomycota;c__Leotiomycetes;o__Helotiales;f__Sclerotiniaceae;g__Botryotinia;s__Botryotinia_unclassified
87037291448435b9c243ec9d05d48ad3	0	0	0	0	0	0	22	0	0	0	0	0	0	0	0	0	0	0	d__Fungi;p__Zygomycota;c__Mucoromycotina_Incertae_sedis;o__Mortierellales;f__Mortierellaceae;g__Mortierella;s__Mortierella_elongata
85f324dd0149bbac937504996a2c5aaf	0	0	0	0	0	0	0	0	2	20	0	0	0	0	0	0	0	0	d__Fungi;p__Ascomycota;c__Sordariomycetes;o__Hypocreales;f__Hypocreales_Incertae_sedis;g__Sarocladium;s__Sarocladium_oryzae
174ec28cbbb20e835171a26c095ff524	0	0	0	0	0	0	0	0	0	0	22	0	0	0	0	0	0	0	d__Fungi;p__Ascomycota;c__Ascomycota_unclassified;o__Ascomycota_unclassified;f__Ascomycota_unclassified;g__Ascomycota_unclassified;s__Ascomycota_unclassified
d59d1190839bff352baf1466a1d62c4b	0	0	0	0	0	0	0	0	0	0	22	0	0	0	0	0	0	0	d__Fungi;p__Ascomycota;c__Dothideomycetes;o__Pleosporales;f__Pleosporales_unclassified;g__Pleosporales_unclassified;s__Pleosporales_unclassified
e55830674405440bd57a35fa52930cf2	0	0	0	0	0	0	0	0	0	0	0	0	0	0	0	0	0	0	d__Fungi;p__Ascomycota;c__Sordariomycetes;o__Sordariales;f__Chaetomiaceae;g__Chaetomium;s__Chaetomium_unclassified
408b372941e57b56f903f6d48d727c66	0	0	0	0	0	6	0	0	0	0	0	0	0	0	0	2	0	0	d__Fungi;p__Ascomycota;c__Eurotiomycetes;o__Eurotiales;f__Trichocomaceae;g__Talaromyces;s__Talaromyces_emersonii
e2ab191059a815328b4db7b84464fe0c	8	3	0	0	0	0	0	0	0	0	0	0	0	0	0	0	0	0	d__Fungi;p__Basidiomycota;c__Microbotryomycetes;o__Leucosporidiales;f__Leucosporidiaceae;g__Mastigobasidium;s__Mastigobasidium_intermedium
a2e46aebdf1a03f79a83517e72de0865	0	0	0	0	0	0	0	0	0	0	0	0	0	0	0	0	0	0	d__Fungi;p__Basidiomycota;c__Wallemiomycetes;o__Wallemiales;f__Wallemiaceae;g__Wallemia;s__Wallemia_canadensis
52914f816d6537694ef3d599cd545e9c	0	0	0	0	0	0	0	0	0	0	0	0	0	0	0	0	0	0	d__Fungi;p__Glomeromycota;c__Glomeromycetes;o__Glomerales;f__Glomeraceae;g__Glomeraceae_unclassified;s__Glomeraceae_unclassified
1f0577cfb2bba59f746a3b0354e053b9	0	0	0	0	0	0	0	0	0	8	0	0	0	0	0	0	0	0	d__Fungi;p__Ascomycota;c__Sordariomycetes;o__Hypocreales;f__Hypocreaceae;g__Hypocrea;s__Hypocrea_unclassified
409f360c9bf2d5f47943b3bfa7fd7903	0	0	8	3	0	0	0	0	0	0	0	0	0	0	0	0	0	0	d__Fungi;p__Ascomycota;c__Leotiomycetes;o__Helotiales;f__Helotiales_fam_Incertae_sedis;g__Mycoarthris;s__Mycoarthris_corallina
2a0a18f193344eafcef7ef73d956695e	0	0	0	0	0	0	0	0	0	0	0	0	0	0	0	0	0	0	d__Fungi;p__Ascomycota;c__Sordariomycetes;o__Sordariales;f__Chaetomiaceae;g__Trichocladium;s__Trichocladium_opacum
cea2a85d96589a0d2bd7c22e8d7959e9	3	0	0	0	0	2	0	0	0	0	0	0	3	0	0	2	0	0	d__Fungi;p__Ascomycota;c__Eurotiomycetes;o__Onygenales;f__Onygenaceae;g__Arachnotheca;s__Arachnotheca_glomerata
d3bc77d7cf6bb7d8e3198ed3297bfcd8	0	0	0	0	0	0	0	0	0	0	0	0	0	0	0	0	0	0	d__Fungi;p__Ascomycota;c__Leotiomycetes;o__Rhytismatales;f__Rhytismataceae;g__Lophodermium;s__Lophodermium_conigenum
68112dd0fad4d01058a1c3d6e70d42e6	0	0	0	0	0	0	0	0	0	0	0	0	0	0	21	0	0	0	d__Fungi;p__Ascomycota;c__Ascomycota_unclassified;o__Ascomycota_unclassified;f__Ascomycota_unclassified;g__Ascomycota_unclassified;s__Ascomycota_unclassified
ea6089c26d171a16124f119ece115755	0	0	0	0	0	0	0	0	0	0	0	0	0	0	0	21	0	0	d__Fungi;p__Fungi_unclassified;c__Fungi_unclassified;o__Fungi_unclassified;f__Fungi_unclassified;g__Fungi_unclassified;s__Fungi_unclassified
e576a40dbb63637e9b85f6c9d8aed3cb	0	0	0	0	0	0	0	0	0	0	0	0	0	0	0	21	0	0	d__Fungi;p__Fungi_unclassified;c__Fungi_unclassified;o__Fungi_unclassified;f__Fungi_unclassified;g__Fungi_unclassified;s__Fungi_unclassified
cd83c06213d0ce4ec56831bcdca38d37	0	0	0	0	0	5	0	0	0	0	0	0	0	0	0	0	0	9	d__Fungi;p__Ascomycota;c__Dothideomycetes;o__Pleosporales;f__Cucurbitariaceae;g__Pyrenochaeta;s__Pyrenochaeta_inflorescentiae
8b092bad88911de192a77919073ba20b	11	10	0	0	0	0	0	0	0	0	0	0	0	0	0	0	0	0	d__Fungi;p__Ascomycota;c__Eurotiomycetes;o__Eurotiales;f__Trichocomaceae;g__Penicillium;s__Penicillium_unclassified
617a6b4560e4b7f4277161c43fba9a91	6	0	0	0	0	15	0	0	0	0	0	0	0	0	0	0	0	0	d__Fungi;p__Ascomycota;c__Sordariomycetes;o__Hypocreales;f__Nectriaceae;g__Fusarium;s__Fusarium_brachygibbosum
7e6475d4642087ec51c2a38a34ecd041	0	0	0	21	0	0	0	0	0	0	0	0	0	0	0	0	0	0	d__Fungi;p__Basidiomycota;c__Agaricomycetes;o__Cantharellales;f__Ceratobasidiaceae;g__Ceratobasidium;s__Ceratobasidium_unclassified
b54f9958f0eab5ab8f1d87510b7b488e	0	0	0	0	0	0	0	0	0	0	0	0	0	0	0	0	0	0	d__Fungi;p__Ascomycota;c__Sordariomycetes;o__Hypocreales;f__Hypocreales_unclassified;g__Hypocreales_unclassified;s__Hypocreales_unclassified
c19bb1240e339396d8ee4ed7d3673435	0	0	0	0	0	0	0	0	0	0	0	0	0	0	0	0	0	0	d__Fungi;p__Ascomycota;c__Ascomycota_unclassified;o__Ascomycota_unclassified;f__Ascomycota_unclassified;g__Ascomycota_unclassified;s__Ascomycota_unclassified
dda86386cb466182bb8f7e0bad8f9323	0	0	0	0	0	0	0	0	0	0	0	0	0	0	0	0	0	0	d__Fungi;p__Ascomycota;c__Pezizomycetes;o__Pezizales;f__Pezizales_unclassified;g__Pezizales_unclassified;s__Pezizales_unclassified
6c52761de36851a028f971635895fe0f	0	0	0	0	0	0	0	0	0	0	0	0	0	0	0	0	0	0	d__Fungi;p__Ascomycota;c__Dothideomycetes;o__Dothideomycetes_Incertae_sedis;f__Pseudeurotiaceae;g__Teberdinia;s__Teberdinia_unclassified
a6ce9a0eeca2f9ae143047cc3e35fc76	0	0	0	0	0	0	0	0	0	0	21	0	0	0	0	0	0	0	d__Fungi;p__Ascomycota;c__Dothideomycetes;o__Pleosporales;f__Pleosporaceae;g__Cochliobolus;s__Cochliobolus_verruculosus
33f7f9e068de20a1bca96c4ef9a0e96f	0	0	0	0	0	0	0	0	0	0	0	21	0	0	0	0	0	0	d__Fungi;p__Zygomycota;c__Mucoromycotina_Incertae_sedis;o__Mortierellales;f__Mortierellaceae;g__Mortierella;s__Mortierella_elongata
f80e11230f089e292d4eba3480871fff	0	0	0	0	0	0	0	0	0	0	0	0	0	0	0	0	0	0	d__Fungi;p__Ascomycota;c__Dothideomycetes;o__Pleosporales;f__Pleosporales_Incertae_sedis;g__Pyrenochaeta;s__Pyrenochaeta_sp_CF_2008
079abb533c2d085b0ca4dc3b5baef451	0	0	0	0	0	0	0	0	0	0	0	0	0	0	0	0	0	0	d__Fungi;p__Ascomycota;c__Pezizomycotina_Incertae_sedis;o__Pezizomycotina_Incertae_sedis;f__Pezizomycotina_Incertae_sedis;g__Pezizomycotina_Incertae_sedis_unclassified;s__Pezizomycotina_Incertae_sedis_unclassified
ba19315a443af3b9707684f224ca536e	0	0	0	0	0	0	0	0	0	0	0	0	0	0	0	0	0	0	d__Fungi;p__Glomeromycota;c__Glomeromycetes;o__Glomerales;f__Claroideoglomeraceae;g__Claroideoglomus;s__Claroideoglomus_claroideum
0b7dde02e98f95dd0db240878b113320	0	0	0	0	0	0	0	0	0	0	0	0	0	0	0	0	0	0	d__Fungi;p__Glomeromycota;c__Glomeromycetes;o__Glomerales;f__Glomeraceae;g__Glomus;s__Glomus_unclassified
d33562fc6c146502d33f97ebd5ac337b	0	0	0	0	0	0	0	0	0	0	0	0	0	0	0	0	0	0	d__Fungi;p__Ascomycota;c__Sordariomycetes;o__Hypocreales;f__Hypocreales_unclassified;g__Hypocreales_unclassified;s__Hypocreales_unclassified
c5d161b0816798c470002c141f0837d4	0	0	0	0	0	0	0	0	0	0	0	0	0	0	0	0	0	0	d__Fungi;p__Ascomycota;c__Dothideomycetes;o__Pleosporales;f__Montagnulaceae;g__Paraconiothyrium;s__Paraconiothyrium_unclassified
1a75fb9213dea3e70e01b9e24b217090	0	0	0	0	0	0	0	0	0	0	0	0	0	0	0	0	0	0	d__Fungi;p__Ascomycota;c__Sordariomycetes;o__Hypocreales;f__Nectriaceae;g__Fusarium;s__Fusarium_nematophilum
5c3ef0849b394f1c2b8657e0b808f23f	0	0	0	0	0	0	0	0	0	0	0	0	0	0	0	0	0	0	d__Fungi;p__Glomeromycota;c__Glomeromycetes;o__Glomerales;f__Glomeraceae;g__Glomus;s__Glomus_sp_3_SUN_2011
9a123ddd7f1e5ae5163935b06a72c59d	0	0	0	0	0	0	0	0	0	0	0	0	0	0	0	0	0	0	d__Fungi;p__Basidiomycota;c__Ustilaginomycotina_Incertae_sedis;o__Malasseziales;f__Malasseziales_Incertae_sedis;g__Malassezia;s__Malassezia_japonica
d76688f0280a9959406efab3d4f05817	0	0	0	0	0	0	0	0	0	0	0	0	0	0	0	0	0	0	d__Fungi;p__Ascomycota;c__Dothideomycetes;o__Pleosporales;f__Pleosporales_Incertae_sedis;g__Phoma;s__Phoma_unclassified
3915654339de5db1a3523754cd4caba4	11	9	0	0	0	0	0	0	0	0	0	0	0	0	0	0	0	0	d__Fungi;p__Glomeromycota;c__Glomeromycetes;o__Glomerales;f__Glomeraceae;g__Glomeraceae_unclassified;s__Glomeraceae_unclassified
4b756e4bce13788d65074af9e5b474c1	0	20	0	0	0	0	0	0	0	0	0	0	0	0	0	0	0	0	d__Fungi;p__Ascomycota;c__Sordariomycetes;o__Sordariomycetes_Incertae_sedis;f__Sordariomycetes_Incertae_sedis;g__Myrmecridium;s__Myrmecridium_schulzeri
e4c91af5e8e123a480aa30dd45e36a3d	0	0	20	0	0	0	0	0	0	0	0	0	0	0	0	0	0	0	d__Fungi;p__Zygomycota;c__Kickxellomycotina_Incertae_sedis;o__Kickxellales;f__Kickxellaceae;g__Ramicandelaber;s__Ramicandelaber_sp_HMH_2010b
56bfa27d742c60966d60e1fbc959c189	0	0	0	0	0	0	0	7	0	0	0	0	0	0	0	0	0	0	d__Fungi;p__Ascomycota;c__Sordariomycetes;o__Hypocreales;f__Hypocreales_unclassified;g__Hypocreales_unclassified;s__Hypocreales_unclassified
bac92f9913d87e9d1daae5854b6931df	0	0	0	0	0	0	20	0	0	0	0	0	0	0	0	0	0	0	d__Fungi;p__Basidiomycota;c__Tremellomycetes;o__Tremellales;f__Tremellaceae;g__Cryptococcus;s__Cryptococcus_unclassified
6d83ec0d525aea7b4b8b0103640c080e	0	0	0	0	0	0	0	0	0	20	0	0	0	0	0	0	0	0	d__Fungi;p__Basidiomycota;c__Basidiomycota_unclassified;o__Basidiomycota_unclassified;f__Basidiomycota_unclassified;g__Basidiomycota_unclassified;s__Basidiomycota_unclassified
90206d36623d89ddc79fa22dde735e1a	0	0	0	0	0	0	0	0	0	0	20	0	0	0	0	0	0	0	d__Fungi;p__Fungi_unclassified;c__Fungi_unclassified;o__Fungi_unclassified;f__Fungi_unclassified;g__Fungi_unclassified;s__Fungi_unclassified
2a7f420880c05f374192f308be9c17e8	0	0	0	0	0	0	0	0	0	0	20	0	0	0	0	0	0	0	d__Fungi;p__Ascomycota;c__Dothideomycetes;o__Pleosporales;f__Didymellaceae;g__Didymella;s__Didymella_unclassified
bc6d7f81280e771580c15bfeabd425ff	0	0	0	0	0	0	0	0	0	0	0	20	0	0	0	0	0	0	d__Fungi;p__Ascomycota;c__Eurotiomycetes;o__Onygenales;f__Onygenaceae;g__Onygenaceae_unclassified;s__Onygenaceae_unclassified
1e81334a316dc29e77c85db3bcb111cb	0	0	0	0	0	0	0	0	0	0	0	20	0	0	0	0	0	0	d__Fungi;p__Basidiomycota;c__Agaricomycetes;o__Agaricomycetes_unclassified;f__Agaricomycetes_unclassified;g__Agaricomycetes_unclassified;s__Agaricomycetes_unclassified
ceaae2f5f21f1c0537b276f8a5818eb2	0	0	0	0	0	0	0	0	0	0	0	0	0	0	0	0	0	0	d__Fungi;p__Glomeromycota;c__Glomeromycetes;o__Glomerales;f__Glomeraceae;g__Septoglomus;s__Septoglomus_constrictum
2cae17253638c3df14fd0d901b57486b	0	0	0	0	0	0	0	0	0	0	0	0	0	0	0	0	0	0	d__Fungi;p__Ascomycota;c__Dothideomycetes;o__Capnodiales;f__Mycosphaerellaceae;g__Mycosphaerella;s__Mycosphaerella_unclassified
4d1f8565b1fc86381b144995efb50089	9	0	0	0	0	0	5	0	0	0	0	0	0	0	0	0	0	0	d__Fungi;p__Ascomycota;c__Ascomycota_unclassified;o__Ascomycota_unclassified;f__Ascomycota_unclassified;g__Ascomycota_unclassified;s__Ascomycota_unclassified
ecf695c6ab7b3d275ff503d6c4c1e9d3	0	0	0	0	0	0	0	0	0	0	0	0	0	0	0	0	0	0	d__Fungi;p__Ascomycota;c__Sordariomycetes;o__Hypocreales;f__Nectriaceae;g__Nectria;s__Fusarium_oxysporum_f_sp_psidii
663e48eb42bfb59aaad45d89f55c516e	0	0	0	0	0	0	0	0	0	0	0	0	0	0	0	0	0	0	d__Fungi;p__Fungi_unclassified;c__Fungi_unclassified;o__Fungi_unclassified;f__Fungi_unclassified;g__Fungi_unclassified;s__Fungi_unclassified
df1efdbd8d6f698f23ceb9a3dad4d675	0	0	0	0	0	0	0	0	0	0	0	0	0	0	0	0	0	0	d__Fungi;p__Ascomycota;c__Eurotiomycetes;o__Chaetothyriales;f__Herpotrichiellaceae;g__Minimelanolocus;s__Minimelanolocus_asiaticus
3a1270e22f9c44b7f341d7ae6ed89e03	0	0	0	0	0	0	0	0	0	0	0	0	0	0	0	0	0	0	d__Fungi;p__Glomeromycota;c__Glomeromycetes;o__Glomerales;f__Glomeraceae;g__Glomus;s__Glomus_unclassified
00ff3e84c96c28b2b543070914cd135d	0	0	0	0	0	0	0	0	0	0	0	0	0	0	0	0	0	0	d__Fungi;p__Fungi_unclassified;c__Fungi_unclassified;o__Fungi_unclassified;f__Fungi_unclassified;g__Fungi_unclassified;s__Fungi_unclassified
f2159f3c01dbe607facb1ff45e1bf7d7	0	0	0	0	0	0	0	5	0	6	0	0	0	0	0	0	0	0	d__Fungi;p__Basidiomycota;c__Agaricomycetes;o__Agaricomycetes_unclassified;f__Agaricomycetes_unclassified;g__Agaricomycetes_unclassified;s__Agaricomycetes_unclassified
55121221e3aa1a757337268d45041598	0	0	0	0	0	0	0	0	0	0	0	0	0	0	0	0	0	0	d__Fungi;p__Ascomycota;c__Dothideomycetes;o__Dothideomycetes_unclassified;f__Dothideomycetes_unclassified;g__Dothideomycetes_unclassified;s__Dothideomycetes_unclassified
3eb2024e51a11ff36b9b209ffeb88452	0	0	0	0	0	0	0	0	0	0	0	0	0	0	0	0	0	0	d__Fungi;p__Basidiomycota;c__Basidiomycota_unclassified;o__Basidiomycota_unclassified;f__Basidiomycota_unclassified;g__Basidiomycota_unclassified;s__Basidiomycota_unclassified
077a0a0223d6b326ccfd4c362c4ec397	0	0	0	0	0	0	0	0	0	0	0	0	0	0	0	0	0	0	d__Fungi;p__Ascomycota;c__Pezizomycotina_Incertae_sedis;o__Pezizomycotina_Incertae_sedis;f__Pezizomycotina_Incertae_sedis;g__Ochroconis;s__Ochroconis_sp_KL_2011b
2ac3426c0de4d7e289386115b3c41e16	2	0	0	0	0	0	4	0	0	0	0	0	10	0	0	0	0	0	d__Fungi;p__Ascomycota;c__Sordariomycetes;o__Hypocreales;f__Nectriaceae;g__Paracremonium;s__Paracremonium_unclassified
7f83930ef4149123d6954a2072fd1dcd	0	0	0	0	0	0	0	0	0	0	0	0	0	0	0	0	0	0	d__Fungi;p__Ascomycota;c__Leotiomycetes;o__Helotiales;f__Vibrisseaceae;g__Acephala;s__Acephala_sp_4_MV_2011
d27e9be22b49fa67a5e0b47861b77f06	0	0	0	0	0	0	0	0	0	0	0	0	0	0	0	0	0	12	d__Fungi;p__Fungi_unclassified;c__Fungi_unclassified;o__Fungi_unclassified;f__Fungi_unclassified;g__Fungi_unclassified;s__Fungi_unclassified
83763c37ec4ff2364870c302ac58474e	0	0	0	0	0	0	0	0	0	0	0	0	0	0	0	0	0	0	d__Fungi;p__Ascomycota;c__Eurotiomycetes;o__Chaetothyriales;f__Chaetothyriaceae;g__Cyphellophora;s__Cyphellophora_unclassified
2a2d8d7600d0ee8bc34c036d5f8a0f7a	0	0	0	0	0	0	0	0	0	0	0	0	19	0	0	0	0	0	d__Fungi;p__Ascomycota;c__Eurotiomycetes;o__Chaetothyriales;f__Chaetothyriaceae;g__Chaetothyriaceae_unclassified;s__Chaetothyriaceae_unclassified
d40039dab0d0f27b5707759c2a4e382e	0	0	0	0	0	0	0	0	0	0	0	0	0	0	0	19	0	0	d__Fungi;p__Ascomycota;c__Ascomycota_unclassified;o__Ascomycota_unclassified;f__Ascomycota_unclassified;g__Ascomycota_unclassified;s__Ascomycota_unclassified
5a59e2568e76d7881a9108a0afd3f671	0	0	0	0	0	0	0	0	0	0	0	0	0	0	0	0	0	19	d__Fungi;p__Fungi_unclassified;c__Fungi_unclassified;o__Fungi_unclassified;f__Fungi_unclassified;g__Fungi_unclassified;s__Fungi_unclassified
5bb55045e0449fbb468a99726c5d3f2d	0	0	9	10	0	0	0	0	0	0	0	0	0	0	0	0	0	0	d__Fungi;p__Basidiomycota;c__Agaricomycetes;o__Polyporales;f__Ganodermataceae;g__Ganoderma;s__Ganoderma_gibbosum
642f641c99b6b1d3a50bb3366d396734	0	0	7	0	0	12	0	0	0	0	0	0	0	0	0	0	0	0	d__Fungi;p__Ascomycota;c__Saccharomycetes;o__Saccharomycetales;f__Saccharomycetaceae;g__Saccharomyces;s__Saccharomyces_cerevisiae
871ce9fd6bff1f94ab89e88113d96ecd	0	0	0	0	12	7	0	0	0	0	0	0	0	0	0	0	0	0	d__Fungi;p__Ascomycota;c__Sordariomycetes;o__Hypocreales;f__Nectriaceae;g__Gibberella;s__Gibberella_unclassified
99478183bf6ab6c11afbd07ff7abac4c	0	0	0	0	0	0	0	9	0	0	0	0	0	0	0	0	0	0	d__Fungi;p__Ascomycota;c__Pezizomycotina_Incertae_sedis;o__Pezizomycotina_Incertae_sedis;f__Pezizomycotina_Incertae_sedis;g__Torula;s__Torula_caligans
63bb69c2c4b13d4bcc07650b551ac488	0	0	0	0	0	0	0	0	0	0	0	0	0	0	0	0	0	0	d__Fungi;p__Rozellomycota;c__Rozellomycotina_cls_Incertae_sedis;o__GS05;f__GS05_unclassified;g__GS05_unclassified;s__GS05_unclassified
6ca0bfcf19a3e0e902f08ec0083f6c06	0	0	0	0	0	0	14	0	5	0	0	0	0	0	0	0	0	0	d__Fungi;p__Ascomycota;c__Leotiomycetes;o__Helotiales;f__Helotiales_unclassified;g__Helotiales_unclassified;s__Helotiales_unclassified
bafc6962a44ab70f8f8e23b8fd32a311	0	0	0	0	0	0	0	0	0	19	0	0	0	0	0	0	0	0	d__Fungi;p__Basidiomycota;c__Exobasidiomycetes;o__Exobasidiomycetes_unclassified;f__Exobasidiomycetes_unclassified;g__Exobasidiomycetes_unclassified;s__Exobasidiomycetes_unclassified
813ec936226f2d6ffef4dfb652c1f96a	0	0	0	0	0	0	0	0	0	0	19	0	0	0	0	0	0	0	d__Fungi;p__Ascomycota;c__Sordariomycetes;o__Microascales;f__Microascaceae;g__Microascaceae_unclassified;s__Microascaceae_unclassified
637dfc4ab8fea0cadc73af95c759b78b	0	0	0	0	0	0	0	0	0	0	0	0	0	0	0	0	0	0	d__Fungi;p__Glomeromycota;c__Glomeromycetes;o__Glomerales;f__Glomeraceae;g__Glomus;s__Glomus_sp_3_SUN_2011
533a80f9ff3f080c3cf78196ce6a7e85	0	0	0	0	0	0	0	0	0	0	0	0	0	0	0	0	0	0	d__Fungi;p__Ascomycota;c__Ascomycota_unclassified;o__Ascomycota_unclassified;f__Ascomycota_unclassified;g__Ascomycota_unclassified;s__Ascomycota_unclassified
c7935c9d7887cc4772b63c4ce5bdcfdd	4	0	0	0	0	7	0	0	0	0	0	0	0	0	0	0	0	0	d__Fungi;p__Ascomycota;c__Sordariomycetes;o__Hypocreales;f__Nectriaceae;g__Gibberella;s__Gibberella_tricincta
31a4c7923c6c4d89f842a250f7e10ae1	0	0	0	0	0	0	0	0	0	0	0	0	0	0	0	0	0	0	d__Fungi;p__Ascomycota;c__Sordariomycetes;o__Branch06;f__Branch06_unclassified;g__Branch06_unclassified;s__Branch06_unclassified
45446514e4a810b2e88ae4aad4d7f421	0	0	0	0	0	0	0	0	0	0	0	0	0	0	0	0	0	0	d__Fungi;p__Ascomycota;c__Sordariomycetes;o__Sordariomycetes_ord_Incertae_sedis;f__Sordariomycetes_fam_Incertae_sedis;g__Distoseptispora;s__Distoseptispora_submersa
3f283cf2825922a42184b09f7aed2c4c	0	0	0	0	0	0	0	0	0	0	0	0	0	0	0	0	0	0	d__Fungi;p__Ascomycota;c__Dothideomycetes;o__Capnodiales;f__Mycosphaerellaceae;g__Cladosporium;s__Cladosporium_dominicanum
64780fe98b067ec4ec9a38689f29e34c	0	0	0	0	0	0	0	0	0	0	0	0	0	0	0	0	0	0	d__Fungi;p__Ascomycota;c__Ascomycota_unclassified;o__Ascomycota_unclassified;f__Ascomycota_unclassified;g__Ascomycota_unclassified;s__Ascomycota_unclassified
7bcfe79bd60fb989578e1c1b1c7c3db9	0	0	0	0	0	0	0	0	0	0	0	0	0	7	0	0	0	0	d__Fungi;p__Ascomycota;c__Sordariomycetes;o__Sordariales;f__Chaetomiaceae;g__Chaetomium;s__Chaetomium_globosum
aaea26e6808318eb9fa001d4ca66ec76	0	0	0	0	0	0	0	0	0	0	0	0	0	0	0	0	0	0	d__Fungi;p__Basidiomycota;c__Tremellomycetes;o__Tremellales;f__Tremellaceae;g__Cryptococcus;s__Cryptococcus_unclassified
5d7888ee1d87bf6f3b903630e3039bf2	0	0	0	0	0	0	0	0	0	0	0	0	0	0	0	0	0	0	d__Fungi;p__Ascomycota;c__Ascomycota_unclassified;o__Ascomycota_unclassified;f__Ascomycota_unclassified;g__Ascomycota_unclassified;s__Ascomycota_unclassified
5534859bd8b1ef7eb3239889e9a15f74	0	0	0	0	0	0	0	0	0	0	0	0	0	0	0	0	0	0	d__Fungi;p__Ascomycota;c__Pezizomycotina_Incertae_sedis;o__Pezizomycotina_Incertae_sedis;f__Pezizomycotina_Incertae_sedis;g__Torula;s__Torula_caligans
4e4a52214a4284c1ce170aae7b67b611	0	0	0	0	0	0	0	0	0	0	0	0	0	0	0	0	0	0	d__Fungi;p__Ascomycota;c__Saccharomycetes;o__Saccharomycetales;f__Saccharomycetales_Incertae_sedis;g__Cyberlindnera;s__Cyberlindnera_mrakii
04e81dee486f6146450c8018f9569239	0	0	0	0	0	0	0	0	0	0	0	0	0	0	0	0	0	0	d__Fungi;p__Zygomycota;c__Mucoromycotina_Incertae_sedis;o__Mortierellales;f__Mortierellaceae;g__Mortierella;s__Mortierella_elongata
e6d9b345bc82bf0987141d0adf5d30f1	0	0	0	0	0	0	0	0	0	0	0	0	0	0	0	0	0	0	d__Fungi;p__Ascomycota;c__Eurotiomycetes;o__Chaetothyriales;f__Chaetothyriaceae;g__Cyphellophora;s__Cyphellophora_unclassified
774a17b1b5f03aca23d6353fb37b00a1	0	0	0	0	0	0	0	0	0	0	0	0	18	0	0	0	0	0	d__Fungi;p__Ascomycota;c__Pezizomycotina_Incertae_sedis;o__Pezizomycotina_Incertae_sedis;f__Pezizomycotina_Incertae_sedis;g__Dokmaia;s__Dokmaia_monthadangii
9bdb81f3a3015efec2ef3b0058f6522d	0	0	0	0	0	0	9	0	0	0	0	0	0	0	0	0	5	0	d__Fungi;p__Ascomycota;c__Sordariomycetes;o__Hypocreales;f__Nectriaceae;g__Gibberella;s__Fusarium_tricinctum
de542e0bf51fff4e44ec9b71ea734f1d	0	0	0	0	0	18	0	0	0	0	0	0	0	0	0	0	0	0	d__Fungi;p__Ascomycota;c__Sordariomycetes;o__Hypocreales;f__Nectriaceae;g__Ilyonectria;s__Ilyonectria_robusta
fda0b7c9a488a87a0e04fba226d38e15	0	0	0	0	0	18	0	0	0	0	0	0	0	0	0	0	0	0	d__Fungi;p__Ascomycota;c__Sordariomycetes;o__Sordariales;f__Chaetomiaceae;g__Thielavia;s__Thielavia_hyalocarpa
1f3dc5746a1429d4de74db15d7054019	0	0	0	0	0	0	0	0	0	0	0	0	0	0	0	0	0	0	d__Fungi;p__Fungi_unclassified;c__Fungi_unclassified;o__Fungi_unclassified;f__Fungi_unclassified;g__Fungi_unclassified;s__Fungi_unclassified
ac6a47642ac3bbd169334d23ed6d284b	0	0	0	0	0	0	0	0	0	0	0	0	0	0	0	0	0	0	d__Fungi;p__Ascomycota;c__Sordariomycetes;o__Sordariales;f__Chaetomiaceae;g__Chaetomium;s__Chaetomium_unclassified
14c60c116fafad2c7967c68d2ff0db65	0	0	0	0	0	0	18	0	0	0	0	0	0	0	0	0	0	0	d__Fungi;p__Ascomycota;c__Dothideomycetes;o__Pleosporales;f__Pleosporales_unclassified;g__Pleosporales_unclassified;s__Pleosporales_unclassified
65eb331862623a01a1f33dfc06ea5039	0	0	0	0	0	0	18	0	0	0	0	0	0	0	0	0	0	0	d__Fungi;p__Zygomycota;c__Mucoromycotina_Incertae_sedis;o__Mortierellales;f__Mortierellaceae;g__Mortierella;s__Mortierella_unclassified
db33edd203751d11f3bc30164655a367	0	0	0	0	0	0	0	0	18	0	0	0	0	0	0	0	0	0	d__Fungi;p__Ascomycota;c__Sordariomycetes;o__Hypocreales;f__Nectriaceae;g__Gibberella;s__Gibberella_zeae
d1d1479d76d78a918321862809a83d6c	0	0	0	0	0	0	0	0	18	0	0	0	0	0	0	0	0	0	d__Fungi;p__Ascomycota;c__Sordariomycetes;o__Hypocreales;f__Nectriaceae;g__Gibberella;s__Gibberella_unclassified
ea6085d961e070f8e5586c41db15aa5b	0	0	0	0	0	0	0	0	0	18	0	0	0	0	0	0	0	0	d__Fungi;p__Ascomycota;c__Sordariomycetes;o__Xylariales;f__Xylariales_Incertae_sedis;g__Phomatospora;s__Dinemasporium_strigosum
a08d63c7ec514003b7a23d8108974e5b	0	0	0	0	0	0	0	0	0	18	0	0	0	0	0	0	0	0	d__Fungi;p__Basidiomycota;c__Microbotryomycetes;o__Leucosporidiales;f__Leucosporidiaceae;g__Leucosporidiella;s__Leucosporidiella_muscorum
7a7d0878a820df601ba30b8eacc6b42e	0	0	0	0	0	0	0	0	0	0	18	0	0	0	0	0	0	0	d__Fungi;p__Ascomycota;c__Sordariomycetes;o__Xylariales;f__Xylariales_fam_Incertae_sedis;g__Fusidium;s__Fusidium_unclassified
b0aa522ee13e7c55795dd02302bcc1d3	0	0	0	0	0	0	0	0	0	0	0	18	0	0	0	0	0	0	d__Fungi;p__Ascomycota;c__Sordariomycetes;o__Sordariales;f__Lasiosphaeriaceae;g__Podospora;s__Podospora_unclassified
691317c72037e3377ada5752f53e47c4	0	0	0	0	0	0	0	0	0	0	0	0	0	0	0	0	0	0	d__Fungi;p__Glomeromycota;c__Glomeromycetes;o__Glomerales;f__Glomeraceae;g__Glomus;s__Glomus_sp
9ed4981e34dd761f3f089ef516d2bf69	7	0	0	0	0	0	0	0	0	0	0	0	0	0	0	0	0	0	d__Fungi;p__Ascomycota;c__Sordariomycetes;o__Sordariales;f__Sordariales_fam_Incertae_sedis;g__Cordana;s__Cordana_terrestris
1b0ff88bd0aae0920d06fede9d41509b	0	0	0	0	0	0	0	0	0	0	0	0	0	0	0	0	0	0	d__Fungi;p__Ascomycota;c__Pezizomycotina_Incertae_sedis;o__Pezizomycotina_Incertae_sedis;f__Pezizomycotina_Incertae_sedis;g__Knufia;s__Knufia_unclassified
2736e5d99e6d50ef17c14a5c4ff20a11	0	0	0	0	0	0	0	0	0	0	0	0	0	0	0	0	0	0	d__Fungi;p__Glomeromycota;c__Glomeromycetes;o__Glomerales;f__Glomeraceae;g__Glomus;s__Glomus_unclassified
b3523fcaa97aa1b1e84d6865435a0d09	0	0	0	0	0	0	0	0	0	0	0	0	0	0	0	0	0	0	d__Fungi;p__Fungi_unclassified;c__Fungi_unclassified;o__Fungi_unclassified;f__Fungi_unclassified;g__Fungi_unclassified;s__Fungi_unclassified
de931083bea6a7462a7b3fa71cd7212f	0	0	0	0	0	0	0	0	0	0	0	0	0	0	0	0	0	0	d__Fungi;p__Ascomycota;c__Sordariomycetes;o__Sordariomycetes_Incertae_sedis;f__Sordariomycetes_Incertae_sedis;g__Myrmecridium;s__Myrmecridium_schulzeri
ac244da60b8313ace703dccac2c834cc	0	0	0	0	0	0	8	0	0	0	0	0	0	0	0	0	0	0	d__Fungi;p__Ascomycota;c__Eurotiomycetes;o__Chaetothyriales;f__Chaetothyriales_Incertae_sedis;g__Strelitziana;s__Strelitziana_africana
3c065f2c4b4155bcf17d6b9926de19e8	3	0	0	0	0	0	0	0	0	0	0	0	0	0	0	0	0	0	d__Fungi;p__Basidiomycota;c__Agaricomycetes;o__Agaricales;f__Psathyrellaceae;g__Coprinopsis;s__Coprinopsis_unclassified
a8cf472dc3897392b7b8e2937d7e5357	0	0	0	0	0	0	0	0	0	0	0	0	0	0	0	0	0	0	d__Fungi;p__Ascomycota;c__Pezizomycotina_Incertae_sedis;o__Pezizomycotina_Incertae_sedis;f__Pezizomycotina_Incertae_sedis;g__Ochroconis;s__Ochroconis_constricta
b0301c1eb5c7cd2efeaf8cf6c0e7e710	0	0	0	0	0	0	0	0	0	0	0	0	0	0	0	0	0	0	d__Fungi;p__Mucoromycota;c__Endogonomycetes;o__Endogonales;f__Endogonales_unclassified;g__Endogonales_unclassified;s__Endogonales_unclassified
1c4606bf7f74de7e21d6f404798edc3f	0	0	0	0	0	0	0	0	0	2	0	0	3	0	0	4	6	2	d__Fungi;p__Rozellomycota;c__Rozellomycotina_cls_Incertae_sedis;o__GS11;f__GS11_unclassified;g__GS11_unclassified;s__GS11_unclassified
4d2a0e93d2ce228eb8329909d694d0cf	0	0	0	0	0	0	0	0	0	0	0	0	0	0	0	17	0	0	d__Fungi;p__Ascomycota;c__Eurotiomycetes;o__Chaetothyriales;f__Chaetothyriaceae;g__Chaetothyriaceae_unclassified;s__Chaetothyriaceae_unclassified
52767cd9f9755c054b71870ba2a1a4b6	0	0	0	0	0	0	3	0	0	2	0	0	0	0	0	0	5	0	d__Fungi;p__Fungi_unclassified;c__Fungi_unclassified;o__Fungi_unclassified;f__Fungi_unclassified;g__Fungi_unclassified;s__Fungi_unclassified
d4afd82d1bbaf44fcae46a9f447b3df9	0	0	0	0	0	0	0	0	0	0	0	0	0	0	0	0	17	0	d__Fungi;p__Ascomycota;c__Sordariomycetes;o__Sordariales;f__Sordariales_fam_Incertae_sedis;g__Rhexodenticula;s__Rhexodenticula_unclassified
93be1f5355ae57a82814f3397f586190	10	7	0	0	0	0	0	0	0	0	0	0	0	0	0	0	0	0	d__Fungi;p__Ascomycota;c__Sordariomycetes;o__Xylariales;f__Xylariaceae;g__Muscodor;s__Muscodor_unclassified
824b705276dcbbedad0c2534abbee31e	6	11	0	0	0	0	0	0	0	0	0	0	0	0	0	0	0	0	d__Fungi;p__Basidiomycota;c__Ustilaginomycotina_Incertae_sedis;o__Malasseziales;f__Malasseziales_Incertae_sedis;g__Malassezia;s__Malassezia_unclassified
ea1a5890aa56122c8b30f0b34696b12a	7	0	0	0	0	0	0	0	0	0	0	0	0	0	0	0	0	0	d__Fungi;p__Fungi_unclassified;c__Fungi_unclassified;o__Fungi_unclassified;f__Fungi_unclassified;g__Fungi_unclassified;s__Fungi_unclassified
d084106de925f6cd7a8b88c41c7a716f	0	0	0	0	0	0	0	0	0	0	0	0	0	0	0	0	0	0	d__Fungi;p__Ascomycota;c__Sordariomycetes;o__Sordariales;f__Lasiosphaeriaceae;g__Podospora;s__Podospora_communis
1a03f34be722518f07359031c6410976	0	0	0	0	0	0	0	0	0	0	0	0	0	0	0	0	0	0	d__Fungi;p__Ascomycota;c__Ascomycota_unclassified;o__Ascomycota_unclassified;f__Ascomycota_unclassified;g__Ascomycota_unclassified;s__Ascomycota_unclassified
4d78204a40905e2f8dc0d9c462e7d248	0	0	0	0	0	0	17	0	0	0	0	0	0	0	0	0	0	0	d__Fungi;p__Basidiomycota;c__Microbotryomycetes;o__Sporidiobolales;f__Sporidiobolales_Incertae_sedis;g__Rhodotorula;s__Rhodotorula_hordea
0265d8ef3954622a231763e54b980140	0	0	0	0	0	0	17	0	0	0	0	0	0	0	0	0	0	0	d__Fungi;p__Ascomycota;c__Leotiomycetes;o__Helotiales;f__Sclerotiniaceae;g__Botryotinia;s__Botryotinia_unclassified
dd73b2172f4db9ca99818622916b8232	0	0	0	0	0	0	17	0	0	0	0	0	0	0	0	0	0	0	d__Fungi;p__Ascomycota;c__Sordariomycetes;o__Hypocreales;f__Bionectriaceae;g__Bionectria;s__Bionectria_aff_ochroleuca_ROG_2010
125ddf78398ef2106c3bf0626a97bbdc	0	0	0	0	0	0	0	17	0	0	0	0	0	0	0	0	0	0	d__Fungi;p__Ascomycota;c__Dothideomycetes;o__Dothideomycetes_Incertae_sedis;f__Pseudeurotiaceae;g__Pseudeurotiaceae_unclassified;s__Pseudeurotiaceae_unclassified
fca195eb387894561751284d123fda01	0	0	0	0	0	0	0	0	17	0	0	0	0	0	0	0	0	0	d__Fungi;p__Ascomycota;c__Sordariomycetes;o__Hypocreales;f__Nectriaceae;g__Gibberella;s__Gibberella_unclassified
74dc78f1946d45f480f1be4c518511c4	0	0	0	0	0	0	0	0	0	0	0	17	0	0	0	0	0	0	d__Fungi;p__Fungi_unclassified;c__Fungi_unclassified;o__Fungi_unclassified;f__Fungi_unclassified;g__Fungi_unclassified;s__Fungi_unclassified
f319ba95a95e80474f8e88261c1fecae	0	0	0	0	0	0	0	0	0	0	0	0	0	0	0	0	0	0	d__Fungi;p__Basidiomycota;c__Tremellomycetes;o__Tremellales;f__Tremellaceae;g__Cryptococcus;s__Cryptococcus_unclassified
62f210163c428f1db7da8cb54ad99c47	5	8	0	0	0	0	0	0	0	0	0	0	0	0	0	0	0	0	d__Fungi;p__Glomeromycota;c__Glomeromycetes;o__Glomerales;f__Glomeraceae;g__Glomus;s__Glomus_sp_6_SUN_2011
36057b6b895d072cf628683fb190d40c	0	0	0	0	0	0	0	0	0	0	0	0	0	0	0	0	0	0	d__Fungi;p__Glomeromycota;c__Glomeromycetes;o__Glomerales;f__Glomeraceae;g__Glomus;s__Glomus_unclassified
927e0be65ea3f81c30dc0e6806713bc2	0	0	0	0	0	0	0	0	0	0	0	0	0	0	0	0	0	0	d__Fungi;p__Glomeromycota;c__Glomeromycetes;o__Glomerales;f__Glomeraceae;g__Glomeraceae_unclassified;s__Glomeraceae_unclassified
4e0eff2fe229f4c9d684a48c8ed5dfdc	0	0	0	0	0	0	0	0	0	0	0	0	0	0	0	0	0	0	d__Fungi;p__Glomeromycota;c__Glomeromycetes;o__Glomerales;f__Claroideoglomeraceae;g__Claroideoglomus;s__Claroideoglomus_claroideum
3b546f69bce121e66ab380a12b785d63	0	0	0	0	0	0	0	0	0	0	0	0	6	0	0	0	0	0	d__Fungi;p__Ascomycota;c__Sordariomycetes;o__Sordariomycetidae_Incertae_sedis;f__Apiosporaceae;g__Arthrinium;s__Arthrinium_phaeospermum
93e3b8a31bcfe7bf29822dcd5f527df4	0	0	0	0	0	0	0	0	0	0	0	0	0	0	0	0	0	0	d__Fungi;p__Ascomycota;c__Dothideomycetes;o__Pleosporales;f__Lentitheciaceae;g__Murilentithecium;s__Murilentithecium_clematidis
551368ed569c268eebdce203e3ba2857	0	0	0	0	0	0	0	0	0	0	0	0	0	0	0	0	0	0	d__Fungi;p__Ascomycota;c__Pezizomycotina_Incertae_sedis;o__Pezizomycotina_Incertae_sedis;f__Pezizomycotina_Incertae_sedis;g__Ochroconis;s__Ochroconis_constricta
023695a80e66d67327a63c80df5bb3cf	0	0	0	0	0	0	0	0	0	0	0	0	0	0	0	0	0	0	d__Fungi;p__Ascomycota;c__Sordariomycetes;o__Hypocreales;f__Clavicipitaceae;g__Clavicipitaceae_unclassified;s__Clavicipitaceae_unclassified
5c104c8085d3e495eea444069ac8fc9e	0	0	0	0	0	0	0	7	0	0	0	0	0	0	0	0	0	0	d__Fungi;p__Ascomycota;c__Leotiomycetes;o__Helotiales;f__Helotiaceae;g__Calyptrozyma;s__Calyptrozyma_unclassified
121ae7e85be2794fee4ca991eddf28c0	0	0	0	0	0	0	0	0	0	0	0	0	0	0	0	0	0	0	d__Fungi;p__Basidiomycota;c__Agaricomycetes;o__Agaricomycetes_unclassified;f__Agaricomycetes_unclassified;g__Agaricomycetes_unclassified;s__Agaricomycetes_unclassified
942fc27b29d6bc6e4ac3cf6954928ba5	0	0	0	0	0	0	0	0	0	0	0	0	0	0	0	0	0	0	d__Fungi;p__Ascomycota;c__Dothideomycetes;o__Pleosporales;f__Pleosporales_Incertae_sedis;g__Phoma;s__Phoma_cf_nebulosa_JZG_2008
31616ad38a67b2b54168db9d07702574	0	0	0	0	0	0	0	0	0	0	0	0	0	0	0	0	0	0	d__Fungi;p__Ascomycota;c__Leotiomycetes;o__Helotiales;f__Helotiales_unclassified;g__Helotiales_unclassified;s__Helotiales_unclassified
0119f63310c5f2b054dab9c0c2cdebbc	0	0	0	0	0	0	0	0	0	0	14	0	0	0	0	0	0	0	d__Fungi;p__Fungi_unclassified;c__Fungi_unclassified;o__Fungi_unclassified;f__Fungi_unclassified;g__Fungi_unclassified;s__Fungi_unclassified
23d7146c3da821c85359c7620ed6ffde	0	0	0	0	0	0	0	0	0	0	0	0	0	0	0	0	0	0	d__Fungi;p__Ascomycota;c__Leotiomycetes;o__Leotiomycetes_unclassified;f__Leotiomycetes_unclassified;g__Leotiomycetes_unclassified;s__Leotiomycetes_unclassified
a0ea7fda01ea6ca9135db89e7892c864	0	0	0	0	0	0	0	0	0	0	0	0	0	0	0	0	0	0	d__Fungi;p__Basidiomycota;c__Microbotryomycetes;o__Leucosporidiales;f__Leucosporidiaceae;g__Leucosporidium;s__Leucosporidiella_creatinivora
f2401ad7ca48dc1186c9ca1950ff08f0	0	0	0	0	0	0	0	0	0	0	0	0	0	0	0	0	0	0	d__Fungi;p__Ascomycota;c__Eurotiomycetes;o__Chaetothyriales;f__Cyphellophoraceae;g__Anthopsis;s__Anthopsis_deltoidea
f5df5ab968aa19cb45dc37ab50e7913a	0	0	0	0	0	0	0	0	0	0	0	0	0	0	0	0	0	0	d__Fungi;p__Ascomycota;c__Pezizomycetes;o__Pezizales;f__Ascobolaceae;g__Ascobolus;s__Ascobolus_unclassified
081958283237a63d9001f242f571752d	0	0	0	0	0	0	0	0	0	0	0	0	0	16	0	0	0	0	d__Fungi;p__Ascomycota;c__Sordariomycetes;o__Sordariomycetes_unclassified;f__Sordariomycetes_unclassified;g__Sordariomycetes_unclassified;s__Sordariomycetes_unclassified
3f39a3145673404048b1fecf48e73738	10	6	0	0	0	0	0	0	0	0	0	0	0	0	0	0	0	0	d__Fungi;p__Ascomycota;c__Dothideomycetes;o__Capnodiales;f__Mycosphaerellaceae;g__Ramichloridium;s__Ramichloridium_apiculatum
835544197c467aca250a59c2d4eedc34	9	7	0	0	0	0	0	0	0	0	0	0	0	0	0	0	0	0	d__Fungi;p__Ascomycota;c__Orbiliomycetes;o__Orbiliales;f__Orbiliaceae;g__Arthrobotrys;s__Arthrobotrys_gephyropaga
5254a5b241871c8a20a8987992b7da7a	7	9	0	0	0	0	0	0	0	0	0	0	0	0	0	0	0	0	d__Fungi;p__Basidiomycota;c__Agaricomycetes;o__Agaricales;f__Marasmiaceae;g__Marasmius;s__Marasmius_unclassified
8186c69571f70d682027dfd1108ccdb9	4	12	0	0	0	0	0	0	0	0	0	0	0	0	0	0	0	0	d__Fungi;p__Fungi_unclassified;c__Fungi_unclassified;o__Fungi_unclassified;f__Fungi_unclassified;g__Fungi_unclassified;s__Fungi_unclassified
d5ddc0e0c8c3af1b864e319d6a7c09f5	0	0	13	3	0	0	0	0	0	0	0	0	0	0	0	0	0	0	d__Fungi;p__Ascomycota;c__Sordariomycetes;o__Hypocreales;f__Cordycipitaceae;g__Lecanicillium;s__Verticillium_fungicola_var_aleophilum
c69e65536f37bcdc74fa8cfcd60fc268	0	0	9	7	0	0	0	0	0	0	0	0	0	0	0	0	0	0	d__Fungi;p__Ascomycota;c__Ascomycota_unclassified;o__Ascomycota_unclassified;f__Ascomycota_unclassified;g__Ascomycota_unclassified;s__Ascomycota_unclassified
90696d6ace2859bae19df92884ad1304	0	0	0	0	0	8	3	0	0	0	0	5	0	0	0	0	0	0	d__Fungi;p__Ascomycota;c__Sordariomycetes;o__Microascales;f__Microascaceae;g__Pseudallescheria;s__Pseudallescheria_unclassified
d15c98310b6ca9801d9e7e2f38a90621	0	0	0	0	0	0	0	2	0	0	0	0	0	0	0	0	0	0	d__Fungi;p__Fungi_unclassified;c__Fungi_unclassified;o__Fungi_unclassified;f__Fungi_unclassified;g__Fungi_unclassified;s__Fungi_unclassified
1674ca042a55a25bb9d15e3826518d3f	0	0	0	0	0	0	0	0	0	0	0	0	0	0	0	0	0	0	d__Fungi;p__Fungi_unclassified;c__Fungi_unclassified;o__Fungi_unclassified;f__Fungi_unclassified;g__Fungi_unclassified;s__Fungi_unclassified
8b782cfea022e3bc107067f2e9e7400f	0	0	0	0	0	0	0	0	0	0	0	0	0	0	0	0	0	0	d__Fungi;p__Ascomycota;c__Sordariomycetes;o__Sordariomycetes_unclassified;f__Sordariomycetes_unclassified;g__Sordariomycetes_unclassified;s__Sordariomycetes_unclassified
dc1f27b1fc9b2d89b4d8e7bd7fe1791b	0	0	0	0	0	0	0	16	0	0	0	0	0	0	0	0	0	0	d__Fungi;p__Ascomycota;c__Sordariomycetes;o__Branch06;f__Branch06_unclassified;g__Branch06_unclassified;s__Branch06_unclassified
ba8a9b493463fbfa17f98ca8da786a1b	0	0	0	0	0	0	0	0	16	0	0	0	0	0	0	0	0	0	d__Fungi;p__Ascomycota;c__Dothideomycetes;o__Pleosporales;f__Pleosporales_unclassified;g__Pleosporales_unclassified;s__Pleosporales_unclassified
2a0d84ad57907a6a84a802ca00e9aff5	0	0	0	0	0	0	0	0	16	0	0	0	0	0	0	0	0	0	d__Fungi;p__Ascomycota;c__Sordariomycetes;o__Sordariomycetidae_Incertae_sedis;f__Plectosphaerellaceae;g__Plectosphaerella;s__Plectosphaerella_cucumerina
b02249ea0d803257c026b8acd9413150	0	0	0	0	0	0	0	0	0	0	0	16	0	0	0	0	0	0	d__Fungi;p__Fungi_unclassified;c__Fungi_unclassified;o__Fungi_unclassified;f__Fungi_unclassified;g__Fungi_unclassified;s__Fungi_unclassified
97ec948300c4c350ff7142a324e9c504	0	0	0	0	0	0	0	0	0	0	0	0	0	0	0	0	0	0	d__Fungi;p__Glomeromycota;c__Glomeromycetes;o__Glomerales;f__Glomeraceae;g__Glomus;s__Glomus_unclassified
fda1acc1f35b0490b0db91f22466ff92	0	0	0	0	0	0	0	0	0	0	0	0	0	0	0	0	0	0	d__Fungi;p__Ascomycota;c__Ascomycota_unclassified;o__Ascomycota_unclassified;f__Ascomycota_unclassified;g__Ascomycota_unclassified;s__Ascomycota_unclassified
e1315874b2d7a8d084139f74b7384f06	0	0	0	0	0	0	0	0	0	0	0	0	0	0	0	0	0	0	d__Fungi;p__Glomeromycota;c__Glomeromycetes;o__Glomerales;f__Glomeraceae;g__Glomeraceae_unclassified;s__Glomeraceae_unclassified
94e151b4dea7493e277fa227c6fa0afc	0	0	0	0	0	0	0	0	0	0	0	0	0	0	0	0	0	0	d__Fungi;p__Glomeromycota;c__Glomeromycetes;o__Glomerales;f__Glomeraceae;g__Glomus;s__Glomus_unclassified
c27bc722a39ecaa6811d2698c3e0fe49	5	0	0	0	0	7	0	0	0	0	0	0	0	0	0	0	0	0	d__Fungi;p__Ascomycota;c__Sordariomycetes;o__Microascales;f__Microascaceae;g__Microascus;s__Microascus_trigonosporus
11496cdccc119fcbf796e2d492b56413	0	0	0	0	0	0	0	0	0	0	0	0	0	0	0	0	0	0	d__Fungi;p__Basidiomycota;c__Cystobasidiomycetes;o__Erythrobasidiales;f__Erythrobasidiales_Incertae_sedis;g__Erythrobasidium;s__Sporobolomyces_yunnanensis
7732bd9366a8f26ba5c54b6c3d0d3b6d	0	0	0	0	0	0	0	0	0	0	0	0	0	0	0	0	0	0	d__Fungi;p__Glomeromycota;c__Glomeromycetes;o__Glomerales;f__Glomeraceae;g__Glomus;s__Glomus_sp_FO128_131
cbbd7f06d1195734b964552ab4d5b37d	0	10	0	0	0	0	0	0	0	0	0	0	0	0	0	0	0	0	d__Fungi;p__Fungi_unclassified;c__Fungi_unclassified;o__Fungi_unclassified;f__Fungi_unclassified;g__Fungi_unclassified;s__Fungi_unclassified
a77c101ccf8d2f91f9006d145dda439a	0	0	0	0	0	0	0	0	0	0	0	0	0	0	0	0	0	0	d__Fungi;p__Ascomycota;c__Sordariomycetes;o__Hypocreales;f__Nectriaceae;g__Nectriaceae_unclassified;s__Nectriaceae_unclassified
62de091faae562482a05f18c4618eb95	0	0	0	0	0	0	0	0	0	0	0	0	0	0	0	0	0	0	d__Fungi;p__Glomeromycota;c__Glomeromycetes;o__Glomerales;f__Glomeraceae;g__Glomus;s__Glomus_indicum
c62a092200bb552c5d32d9510aa16c1a	0	0	0	0	0	0	0	0	0	0	0	0	0	0	0	0	0	0	d__Fungi;p__Glomeromycota;c__Glomeromycetes;o__Glomerales;f__Glomeraceae;g__Glomus;s__Glomus_sp_6_SUN_2011
3b579093c38d19221498db5f94954985	0	0	0	0	0	0	0	0	0	0	0	0	0	0	0	0	0	0	d__Fungi;p__Ascomycota;c__Ascomycota_unclassified;o__Ascomycota_unclassified;f__Ascomycota_unclassified;g__Ascomycota_unclassified;s__Ascomycota_unclassified
6c2bfb3df41b01ffa37a090825747f5c	0	0	0	0	0	0	0	0	0	0	0	0	0	0	0	0	0	0	d__Fungi;p__Ascomycota;c__Sordariomycetes;o__Diaporthales;f__Diaporthaceae;g__Diaporthe;s__Diaporthe_tectonae
c50ad063d738578a7198309f6d4af4d8	0	0	0	0	0	0	0	0	0	0	0	0	0	0	0	0	0	0	d__Fungi;p__Ascomycota;c__Dothideomycetes;o__Dothideomycetes_Incertae_sedis;f__Pseudeurotiaceae;g__Pseudogymnoascus;s__Pseudogymnoascus_roseus
879c5fdfa4f98eca7422264679db0320	0	0	0	0	0	0	0	0	0	0	0	0	0	0	0	0	0	0	d__Fungi;p__Fungi_unclassified;c__Fungi_unclassified;o__Fungi_unclassified;f__Fungi_unclassified;g__Fungi_unclassified;s__Fungi_unclassified
889f3b04a784d0a0937efcdd3960bbf3	0	0	0	0	0	0	0	0	0	0	0	0	0	0	0	0	0	0	d__Fungi;p__Fungi_unclassified;c__Fungi_unclassified;o__Fungi_unclassified;f__Fungi_unclassified;g__Fungi_unclassified;s__Fungi_unclassified
d2d786bd915b00df1862b597c4d201f7	0	0	0	0	0	0	0	0	0	0	0	0	0	0	0	0	5	0	d__Fungi;p__Mortierellomycota;c__Mortierellomycota_unclassified;o__Mortierellomycota_unclassified;f__Mortierellomycota_unclassified;g__Mortierellomycota_unclassified;s__Mortierellomycota_unclassified
6aec0352eef0d3d5d474065e1317f12d	0	0	0	0	0	0	0	0	0	0	0	0	0	0	0	0	0	0	d__Fungi;p__Ascomycota;c__Sordariomycetes;o__Hypocreales;f__Hypocreales_Incertae_sedis;g__Emericellopsis;s__Emericellopsis_microspora
2fca9c3cce09a0234c5f5c7c3498ede0	0	0	0	0	0	0	0	0	0	0	0	0	0	0	0	0	0	0	d__Fungi;p__Ascomycota;c__Dothideomycetes;o__Pleosporales;f__Corynesporascaceae;g__Corynespora;s__Corynespora_cassiicola
0ab650de7457e8af62d3db18802e1416	0	0	0	0	0	0	0	0	0	0	0	0	0	0	0	0	0	0	d__Fungi;p__Fungi_unclassified;c__Fungi_unclassified;o__Fungi_unclassified;f__Fungi_unclassified;g__Fungi_unclassified;s__Fungi_unclassified
17fbf8f7b4b1192eef37b22e1c93b8ba	0	0	0	0	0	0	0	0	0	0	0	0	15	0	0	0	0	0	d__Fungi;p__Ascomycota;c__Eurotiomycetes;o__Chaetothyriales;f__Chaetothyriales_Incertae_sedis;g__Strelitziana;s__Strelitziana_mali
3972dbbf02959e25dc20f5b299cf0b7d	0	0	0	0	0	0	0	0	0	0	0	0	0	0	0	0	15	0	d__Fungi;p__Fungi_unclassified;c__Fungi_unclassified;o__Fungi_unclassified;f__Fungi_unclassified;g__Fungi_unclassified;s__Fungi_unclassified
78afe87755ecffc446c8f51158edab0a	0	15	0	0	0	0	0	0	0	0	0	0	0	0	0	0	0	0	d__Fungi;p__Fungi_unclassified;c__Fungi_unclassified;o__Fungi_unclassified;f__Fungi_unclassified;g__Fungi_unclassified;s__Fungi_unclassified
2678be960385e13653b274c00baa485a	0	15	0	0	0	0	0	0	0	0	0	0	0	0	0	0	0	0	d__Fungi;p__Ascomycota;c__Sordariomycetes;o__Sordariomycetes_Incertae_sedis;f__Sordariomycetes_Incertae_sedis;g__Myrmecridium;s__Myrmecridium_schulzeri
9f2ee7bbe947070a697b21ad031f06dc	0	0	0	0	0	15	0	0	0	0	0	0	0	0	0	0	0	0	d__Fungi;p__Ascomycota;c__Sordariomycetes;o__Sordariomycetidae_Incertae_sedis;f__Plectosphaerellaceae;g__Gibellulopsis;s__Gibellulopsis_nigrescens
1267158a6c24c8f55d02af5ed8480b68	0	0	0	0	0	0	0	0	0	0	0	0	0	0	0	0	0	0	d__Fungi;p__Fungi_unclassified;c__Fungi_unclassified;o__Fungi_unclassified;f__Fungi_unclassified;g__Fungi_unclassified;s__Fungi_unclassified
270c9cb20db8d4581c7a7744364b6c09	0	0	0	0	0	0	2	0	0	0	0	0	0	0	0	0	0	0	d__Fungi;p__Ascomycota;c__Sordariomycetes;o__Branch06;f__Branch06_unclassified;g__Branch06_unclassified;s__Branch06_unclassified
a6df7cb75f45b1c3d3d6859837d0d847	0	0	0	0	0	0	0	0	2	3	0	0	0	0	0	0	0	0	d__Fungi;p__Ascomycota;c__Leotiomycetes;o__Helotiales;f__Helotiales_fam_Incertae_sedis;g__Helotiales_fam_Incertae_sedis_unclassified;s__Helotiales_fam_Incertae_sedis_unclassified
2cfb864254a052da629d9aaaf19025d1	0	0	0	0	0	0	0	0	0	0	0	0	0	0	0	0	0	0	d__Fungi;p__Basidiomycota;c__Agaricomycetes;o__Agaricales;f__Entolomataceae;g__Entoloma;s__Entoloma_graphitipes_f._cystidiatum
8b6c02b9fbd817701cf8b499b28c3ed7	0	0	0	0	0	0	0	15	0	0	0	0	0	0	0	0	0	0	d__Fungi;p__Ascomycota;c__Sordariomycetes;o__Xylariales;f__Xylariales_fam_Incertae_sedis;g__Fusidium;s__Fusidium_unclassified
74b4541df9cdbb7cb1915db025229fac	0	0	0	0	0	0	0	15	0	0	0	0	0	0	0	0	0	0	d__Fungi;p__Fungi_unclassified;c__Fungi_unclassified;o__Fungi_unclassified;f__Fungi_unclassified;g__Fungi_unclassified;s__Fungi_unclassified
0c94a989bde63962b42533880fdbc169	0	0	0	0	0	0	0	0	0	15	0	0	0	0	0	0	0	0	d__Fungi;p__Zygomycota;c__Mucoromycotina_Incertae_sedis;o__Mortierellales;f__Mortierellaceae;g__Mortierella;s__Mortierella_alpina
1ec9be786bf7535f323114994996e952	0	0	0	0	0	0	0	0	0	0	0	15	0	0	0	0	0	0	d__Fungi;p__Ascomycota;c__Dothideomycetes;o__Pleosporales;f__Phaeosphaeriaceae;g__Ophiosphaerella;s__Ophiosphaerella_agrostis
5ca6df401f6f8d8afed3ec614045cbaa	0	0	0	0	0	10	0	0	0	0	0	0	0	0	0	0	0	0	d__Fungi;p__Fungi_unclassified;c__Fungi_unclassified;o__Fungi_unclassified;f__Fungi_unclassified;g__Fungi_unclassified;s__Fungi_unclassified
dc377cc09cc771a1f1eea14b5697ecf8	0	0	4	0	0	4	0	0	0	0	0	0	0	0	0	0	0	0	d__Fungi;p__Ascomycota;c__Ascomycota_unclassified;o__Ascomycota_unclassified;f__Ascomycota_unclassified;g__Ascomycota_unclassified;s__Ascomycota_unclassified
5487eeaef802fee56b832e34c7b5d57e	0	0	0	0	0	0	0	0	0	0	0	0	0	0	0	0	0	0	d__Fungi;p__Ascomycota;c__Dothideomycetes;o__Capnodiales;f__Mycosphaerellaceae;g__Mycosphaerella;s__Mycosphaerella_unclassified
6d1f7cfcaefcc9543860ed0987851537	0	0	0	0	0	0	0	0	0	0	0	0	0	0	0	0	0	0	d__Fungi;p__Glomeromycota;c__Glomeromycetes;o__Glomerales;f__Glomeraceae;g__Glomus;s__Glomus_unclassified
ff3ecdf5487bb779aae4b69cacefc8f5	0	0	0	0	0	0	0	0	0	0	0	0	0	0	0	0	0	0	d__Fungi;p__Ascomycota;c__Sordariomycetes;o__Hypocreales;f__Clavicipitaceae;g__Pochonia;s__Pochonia_bulbillosa
3d382fe413b713b8ded507cbac27d5d0	0	0	0	0	0	0	0	0	0	0	0	0	0	0	0	0	0	0	d__Fungi;p__Ascomycota;c__Sordariomycetes;o__Xylariales;f__Xylariales_fam_Incertae_sedis;g__Fusidium;s__Fusidium_unclassified
096991be797c25f70fe0440f0d946e06	0	0	0	0	0	0	0	0	0	0	0	0	0	0	0	0	0	0	d__Fungi;p__Glomeromycota;c__Glomeromycetes;o__Glomerales;f__Glomeraceae;g__Glomus;s__Glomus_sp_3_SUN_2011
c69d50b52b668781504be64ae089aa7e	0	0	0	0	0	0	0	0	0	0	0	0	0	0	0	0	0	0	d__Fungi;p__Ascomycota;c__Eurotiomycetes;o__Chaetothyriales;f__Herpotrichiellaceae;g__Rhinocladiella;s__Rhinocladiella_sp_YH_2009a
271b688a004441d32f2d4b50f910adf4	0	0	0	0	0	0	0	0	0	0	0	0	0	0	0	0	0	0	d__Fungi;p__Ascomycota;c__Sordariomycetes;o__Hypocreales;f__Nectriaceae;g__Fusarium;s__Fusarium_nematophilum
97d3cce16e69bcce40a14fe095bf0e4f	0	0	0	0	0	0	0	0	0	0	0	0	0	0	0	0	0	0	d__Fungi;p__Ascomycota;c__Sordariomycetes;o__Hypocreales;f__Hypocreales_unclassified;g__Hypocreales_unclassified;s__Hypocreales_unclassified
3ea419dbd490ca80fff388a5958e5c5d	0	0	0	0	0	0	0	0	0	0	0	0	0	0	0	0	0	0	d__Fungi;p__Ascomycota;c__Sordariomycetes;o__Hypocreales;f__Bionectriaceae;g__Bionectria;s__Bionectria_rossmaniae
d57673d7305e673f9279ddcb5c1f9594	0	0	0	0	0	0	0	0	0	0	0	0	0	0	0	0	0	0	d__Fungi;p__Ascomycota;c__Eurotiomycetes;o__Chaetothyriales;f__Chaetothyriales_unclassified;g__Chaetothyriales_unclassified;s__Chaetothyriales_unclassified
346566707146b70edc476ee8dffa9002	0	0	0	0	0	0	0	0	0	0	0	0	0	0	0	0	0	0	d__Fungi;p__Zygomycota;c__Mucoromycotina_Incertae_sedis;o__Mucorales;f__Umbelopsidaceae;g__Umbelopsis;s__Umbelopsis_unclassified
247dadd1a4e937de0bc2866e2e9f4786	0	0	0	0	0	0	0	0	0	0	0	0	0	0	0	0	0	0	d__Fungi;p__Ascomycota;c__Dothideomycetes;o__Pleosporales;f__Montagnulaceae;g__Paraconiothyrium;s__Paraconiothyrium_cyclothyrioides
0268286ac0641238c91224d94cc48eb4	0	0	0	0	0	0	0	0	0	0	0	0	0	0	0	0	0	0	d__Fungi;p__Ascomycota;c__Dothideomycetes;o__Pleosporales;f__Pleosporales_unclassified;g__Pleosporales_unclassified;s__Pleosporales_unclassified
22edb4ab7fa014fe8b7b15e87335772b	0	0	0	0	0	0	0	0	0	0	0	0	0	0	0	0	0	0	d__Fungi;p__Chytridiomycota;c__Chytridiomycota_unclassified;o__Chytridiomycota_unclassified;f__Chytridiomycota_unclassified;g__Chytridiomycota_unclassified;s__Chytridiomycota_unclassified
cff0005c2ad1eec7ebe68e63889ae832	0	0	0	0	0	0	0	3	0	4	0	0	0	0	0	0	0	0	d__Fungi;p__Ascomycota;c__Ascomycota_unclassified;o__Ascomycota_unclassified;f__Ascomycota_unclassified;g__Ascomycota_unclassified;s__Ascomycota_unclassified
7ccec7e16d90808b7516d68e48684e9d	0	0	0	0	0	0	0	0	0	0	0	0	0	0	0	0	0	0	d__Fungi;p__Basidiomycota;c__Agaricomycetes;o__Polyporales;f__Hapalopilaceae;g__Bjerkandera;s__Bjerkandera_fumosa
c4252407f9a7913f7e32252e6ec0f0de	0	0	0	0	0	0	0	0	0	0	0	0	0	0	0	0	0	0	d__Fungi;p__Ascomycota;c__Dothideomycetes;o__Pleosporales;f__Pleosporales_unclassified;g__Pleosporales_unclassified;s__Pleosporales_unclassified
1d6fa80ef8b674af6c915398b484b568	0	0	2	0	0	0	0	0	0	0	0	0	0	0	6	0	0	0	d__Fungi;p__Ascomycota;c__Sordariomycetes;o__Sordariales;f__Lasiosphaeriaceae;g__Lasiosphaeriaceae_unclassified;s__Lasiosphaeriaceae_unclassified
ca2f794ed16d4e9c05780889a94e178c	0	0	0	0	0	0	0	0	0	0	0	0	0	0	0	14	0	0	d__Fungi;p__Ascomycota;c__Ascomycota_unclassified;o__Ascomycota_unclassified;f__Ascomycota_unclassified;g__Ascomycota_unclassified;s__Ascomycota_unclassified
06133f2294742d936fe52d8b98a2587b	14	0	0	0	0	0	0	0	0	0	0	0	0	0	0	0	0	0	d__Fungi;p__Ascomycota;c__Sordariomycetes;o__Hypocreales;f__Nectriaceae;g__Volutella;s__Volutella_ciliata
81a8feb3a3c4a1e56b54491c6ff82d61	0	0	0	0	0	14	0	0	0	0	0	0	0	0	0	0	0	0	d__Fungi;p__Ascomycota;c__Dothideomycetes;o__Pleosporales;f__Didymellaceae;g__Didymellaceae_unclassified;s__Didymellaceae_unclassified
a404f2f4fa40b262eb72e9ed17682a76	0	0	0	0	0	0	0	0	0	0	0	10	0	0	0	0	0	0	d__Fungi;p__Basidiomycota;c__Basidiomycota_unclassified;o__Basidiomycota_unclassified;f__Basidiomycota_unclassified;g__Basidiomycota_unclassified;s__Basidiomycota_unclassified
1629a32240807786cb4a44827c6a5fb8	0	0	0	0	0	0	0	0	0	0	0	0	0	0	0	0	0	0	d__Fungi;p__Ascomycota;c__Leotiomycetes;o__Helotiales;f__Vibrisseaceae;g__Acephala;s__Acephala_sp_4_MV_2011
528916f6ae09ebc35e57f8e86160b3ee	0	0	0	0	0	0	0	0	0	0	0	0	0	0	0	0	0	0	d__Fungi;p__Ascomycota;c__Dothideomycetes;o__Pleosporales;f__Sporormiaceae;g__Westerdykella;s__Westerdykella_reniformis
d6c0db4064ea3390aa9600b463ef6d27	0	0	0	0	0	0	0	0	0	0	0	0	0	0	0	0	0	0	d__Fungi;p__Ascomycota;c__Dothideomycetes;o__Capnodiales;f__Mycosphaerellaceae;g__Mycosphaerella;s__Cercospora_apii
e85b94bc4edbe45cc0e385a9d1f12749	0	0	0	0	0	0	14	0	0	0	0	0	0	0	0	0	0	0	d__Fungi;p__Zygomycota;c__Mucoromycotina_Incertae_sedis;o__Mortierellales;f__Mortierellaceae;g__Mortierella;s__Mortierella_exigua
a7d22051e9e0f8f7c835a349dc31e90f	0	0	0	0	0	0	14	0	0	0	0	0	0	0	0	0	0	0	d__Fungi;p__Chytridiomycota;c__Chytridiomycota_unclassified;o__Chytridiomycota_unclassified;f__Chytridiomycota_unclassified;g__Chytridiomycota_unclassified;s__Chytridiomycota_unclassified
583d959250fa9b67fc5bf806f68a08f0	0	0	0	0	0	0	14	0	0	0	0	0	0	0	0	0	0	0	d__Fungi;p__Ascomycota;c__Dothideomycetes;o__Pleosporales;f__Massarinaceae;g__Massarina;s__Massarina_unclassified
da261919f04eb2a04e0c5d09d7237c3c	0	0	0	0	0	0	7	0	0	0	7	0	0	0	0	0	0	0	d__Fungi;p__Basidiomycota;c__Microbotryomycetes;o__Microbotryales;f__Microbotryaceae;g__Microbotryum;s__Microbotryum_reticulatum
7e6d4ef0af1d45d5237b76b542f10942	0	0	0	0	0	0	0	0	0	14	0	0	0	0	0	0	0	0	d__Fungi;p__Ascomycota;c__Dothideomycetes;o__Pleosporales;f__Pleosporales_unclassified;g__Pleosporales_unclassified;s__Pleosporales_unclassified
d69e2a3c3386155daced760e76b20275	0	0	0	0	0	0	0	0	0	14	0	0	0	0	0	0	0	0	d__Fungi;p__Ascomycota;c__Dothideomycetes;o__Pleosporales;f__Phaeosphaeriaceae;g__Phaeosphaeriaceae_unclassified;s__Phaeosphaeriaceae_unclassified
59f74b0b8b24027233c36adb9cdf358b	0	0	0	0	0	0	0	0	0	0	14	0	0	0	0	0	0	0	d__Fungi;p__Ascomycota;c__Ascomycota_unclassified;o__Ascomycota_unclassified;f__Ascomycota_unclassified;g__Ascomycota_unclassified;s__Ascomycota_unclassified
983d74b6f6b028f06e15d3760103af05	0	0	0	0	0	0	0	0	0	0	0	0	0	0	0	0	0	0	d__Fungi;p__Ascomycota;c__Dothideomycetes;o__Pleosporales;f__Pleosporales_fam_Incertae_sedis;g__Nigrograna;s__Nigrograna_unclassified
d6b935dda60f2fdb880a453650ff07e1	0	0	0	0	0	0	0	0	0	0	0	0	0	0	0	0	0	0	d__Fungi;p__Basidiomycota;c__Agaricomycetes;o__Agaricomycetes_unclassified;f__Agaricomycetes_unclassified;g__Agaricomycetes_unclassified;s__Agaricomycetes_unclassified
de57e925f4dc351a4df688fb9ae1a47c	0	0	0	0	0	0	0	0	0	6	0	0	0	0	0	0	0	0	d__Fungi;p__Ascomycota;c__Lecanoromycetes;o__Lecanoromycetes_unclassified;f__Lecanoromycetes_unclassified;g__Lecanoromycetes_unclassified;s__Lecanoromycetes_unclassified
dc89df3037e0a92a814516d17a52cfbd	0	0	0	0	0	0	0	0	0	0	0	0	0	0	0	0	0	0	d__Fungi;p__Basidiomycota;c__Microbotryomycetes;o__Leucosporidiales;f__Leucosporidiaceae;g__Leucosporidium;s__Leucosporidium_fellii
c9823713ecf9bc6b88203cf8e72a093d	0	0	0	0	0	0	0	0	0	0	0	0	0	0	0	0	0	0	d__Fungi;p__Glomeromycota;c__Glomeromycetes;o__Glomerales;f__Glomeraceae;g__Septoglomus;s__Septoglomus_unclassified
c68d6863fc7f530f611086ab0faa19a8	0	0	0	0	0	0	0	0	0	0	0	0	0	0	0	0	0	0	d__Fungi;p__Ascomycota;c__Eurotiomycetes;o__Eurotiales;f__Trichocomaceae;g__Eupenicillium;s__Eupenicillium_unclassified
e64c6222b66c1b0bc95bca5869372297	0	0	0	0	0	0	0	0	0	0	0	0	0	0	0	0	0	0	d__Fungi;p__Basidiomycota;c__Cystobasidiomycetes;o__Erythrobasidiales;f__Erythrobasidiales_Incertae_sedis;g__Erythrobasidium;s__Erythrobasidium_unclassified
8352d8ce7a04e1420c765e149bfb5bbd	0	0	0	0	0	0	0	0	0	0	0	0	0	0	0	0	0	0	d__Fungi;p__Ascomycota;c__Leotiomycetes;o__Helotiales;f__Helotiaceae;g__Leptodontidium;s__Leptodontidium_orchidicola
fee079078eac919cef58363cb3e9362b	0	0	0	0	0	0	0	0	0	0	0	0	0	0	0	0	0	0	d__Fungi;p__Ascomycota;c__Sordariomycetes;o__Hypocreales;f__Nectriaceae;g__Haematonectria;s__Fusarium_solani
2c2f0a4042dc9fab691f3987b099ae18	0	0	0	0	0	0	0	0	0	0	0	0	0	0	0	0	0	0	d__Fungi;p__Glomeromycota;c__Glomeromycetes;o__Glomerales;f__Glomerales_unclassified;g__Glomerales_unclassified;s__Glomerales_unclassified
f8be026e0cb52565b40fe1175ce6a451	0	0	0	0	0	0	0	0	0	7	0	0	0	0	0	0	0	0	d__Fungi;p__Ascomycota;c__Ascomycota_unclassified;o__Ascomycota_unclassified;f__Ascomycota_unclassified;g__Ascomycota_unclassified;s__Ascomycota_unclassified
2ec01add46f4ed24126c150e8773f383	0	0	0	0	0	0	0	0	0	0	0	0	0	0	0	0	0	0	d__Fungi;p__Glomeromycota;c__Glomeromycetes;o__Glomerales;f__Glomeraceae;g__Glomus;s__Glomus_unclassified
b7b01c3ccbcf185238fc68599a535a8d	0	0	0	0	0	0	0	0	0	0	0	0	0	0	0	0	0	0	d__Fungi;p__Glomeromycota;c__Glomeromycetes;o__Glomerales;f__Glomeraceae;g__Glomus;s__Glomus_unclassified
7ce8ff9cab097bf74ce3110cf893a7a4	0	0	0	0	0	0	0	0	0	0	0	0	0	0	0	0	0	0	d__Fungi;p__Glomeromycota;c__Glomeromycetes;o__Glomerales;f__Glomeraceae;g__Glomeraceae_unclassified;s__Glomeraceae_unclassified
dc3e17fd214fcce2e6199fff8c61026f	0	0	0	0	0	0	0	0	0	0	0	0	0	0	0	0	0	0	d__Fungi;p__Glomeromycota;c__Glomeromycetes;o__Glomerales;f__Glomeraceae;g__Kamienskia;s__Kamienskia_perpusilla
05c78a5dd47df725bff211252d6b55aa	0	0	0	0	0	0	0	0	0	0	0	0	0	0	0	0	0	0	d__Fungi;p__Zygomycota;c__Kickxellomycotina_Incertae_sedis;o__Kickxellales;f__Kickxellaceae;g__Ramicandelaber;s__Ramicandelaber_sp_HMH_2010a
f3ec6f783c8c3f3a946282fa97905294	0	0	0	0	0	0	0	0	0	0	0	0	0	0	0	0	0	0	d__Fungi;p__Ascomycota;c__Dothideomycetes;o__Pleosporales;f__Pleosporales_unclassified;g__Pleosporales_unclassified;s__Pleosporales_unclassified
abdd734d31170a6917b71b589d62292c	0	0	0	0	0	0	0	0	4	0	0	0	0	0	0	0	0	0	d__Fungi;p__Fungi_unclassified;c__Fungi_unclassified;o__Fungi_unclassified;f__Fungi_unclassified;g__Fungi_unclassified;s__Fungi_unclassified
17b979a899df00ab2b3a6aed7df3cdb5	0	0	0	0	0	0	0	0	0	0	11	0	0	0	0	0	0	0	d__Fungi;p__Ascomycota;c__Dothideomycetes;o__Dothideomycetes_Incertae_sedis;f__Pseudeurotiaceae;g__Pseudeurotiaceae_unclassified;s__Pseudeurotiaceae_unclassified
c9df5451c253cbb290e3228b9958bb83	0	0	0	0	0	0	0	0	0	0	0	0	0	0	0	0	0	0	d__Fungi;p__Basidiomycota;c__Tremellomycetes;o__Tremellales;f__Tremellaceae;g__Cryptococcus;s__Cryptococcus_terreus
4a7e7a5f2bde105d9286695b9a567540	0	0	0	0	0	0	0	0	0	0	0	0	0	0	0	0	0	0	d__Fungi;p__Ascomycota;c__Sordariomycetes;o__Sordariomycetidae_Incertae_sedis;f__Plectosphaerellaceae;g__Lectera;s__Lectera_colletotrichoides
22f8fcb8a32ebc7fd83c014d034d5d7c	0	0	0	0	0	0	0	0	0	0	0	0	0	0	0	0	0	0	d__Fungi;p__Ascomycota;c__Leotiomycetes;o__Helotiales;f__Dermateaceae;g__Mollisia;s__Mollisia_cinerea
bf198436a85b29e7ef9fda81d7816b2d	0	0	0	0	0	0	0	0	0	0	0	0	0	0	0	0	0	0	d__Fungi;p__Basidiomycota;c__Agaricomycetes;o__Cantharellales;f__Cantharellales_fam_Incertae_sedis;g__Minimedusa;s__Minimedusa_polyspora
ca3500a589887f79f715670860811133	0	0	0	0	0	0	0	0	0	0	0	0	0	0	0	0	0	0	d__Fungi;p__Ascomycota;c__Sordariomycetes;o__Sordariales;f__Lasiosphaeriaceae;g__Zopfiella;s__Zopfiella_marina
4e4a3ab2b889a450bae07a57a82152a7	0	0	0	0	0	0	0	0	0	0	0	0	0	0	0	0	0	0	d__Fungi;p__Chytridiomycota;c__Rhizophlyctidomycetes;o__Rhizophlyctidales;f__Rhizophlyctidaceae;g__Rhizophlyctis;s__Rhizophlyctis_rosea
a4c854eade83c76ec633c78b353703a5	0	0	0	0	0	0	0	0	0	0	0	9	2	0	0	0	0	0	d__Fungi;p__Fungi_unclassified;c__Fungi_unclassified;o__Fungi_unclassified;f__Fungi_unclassified;g__Fungi_unclassified;s__Fungi_unclassified
7dd41df4ca85bf0aba551a778eca4f71	0	0	0	0	0	0	0	0	0	0	0	0	0	0	0	0	0	0	d__Fungi;p__Ascomycota;c__Sordariomycetes;o__Hypocreales;f__Nectriaceae;g__Gibberella;s__Fusarium_cf_equiseti_MY_2011
bfd07e291c138debafbe4bec86f614e5	0	0	0	0	0	0	0	0	0	0	0	0	0	0	0	0	0	0	d__Fungi;p__Ascomycota;c__Sordariomycetes;o__Hypocreales;f__Bionectriaceae;g__Bionectria;s__Bionectria_unclassified
50158ef05567b256c6e376337f468e73	0	0	0	0	0	0	0	0	0	0	0	0	0	0	0	0	0	0	d__Fungi;p__Basidiomycota;c__Tremellomycetes;o__Tremellales;f__Tremellales_Incertae_sedis;g__Auriculibuller;s__Auriculibuller_fuscus
c4354d634c648f84a527a941fbf8159f	0	0	0	0	0	0	0	10	0	0	0	0	0	0	0	0	0	0	d__Fungi;p__Ascomycota;c__Dothideomycetes;o__Pleosporales;f__Sporormiaceae;g__Preussia;s__Preussia_aemulans
8961cfc7d83346c6eb9ffc5faedd4563	0	0	0	0	0	0	0	0	0	0	0	0	0	0	0	0	0	0	d__Fungi;p__Ascomycota;c__Dothideomycetes;o__Pleosporales;f__Pleosporales_unclassified;g__Pleosporales_unclassified;s__Pleosporales_unclassified
bbf4280c7145942eb768f76577926f19	0	0	0	0	0	6	0	0	0	0	0	0	3	0	0	0	4	0	d__Fungi;p__Ascomycota;c__Dothideomycetes;o__Tubeufiales;f__Tubeufiaceae;g__Chlamydotubeufia;s__Chlamydotubeufia_khunkornensis
0fbbd1863e0f9fe52693b218f121f298	0	0	0	0	0	0	0	0	0	0	0	0	0	0	13	0	0	0	d__Fungi;p__Ascomycota;c__Sordariomycetes;o__Sordariales;f__Sordariales_fam_Incertae_sedis;g__Rhexodenticula;s__Rhexodenticula_unclassified
8a557321e7894512ed504a039432e99f	0	0	0	0	0	0	0	0	0	0	0	0	0	0	0	0	13	0	d__Fungi;p__Ascomycota;c__Dothideomycetes;o__Dothideomycetes_unclassified;f__Dothideomycetes_unclassified;g__Dothideomycetes_unclassified;s__Dothideomycetes_unclassified
ec5a014cd0098eabee57f69e4070b648	4	0	0	0	0	0	9	0	0	0	0	0	0	0	0	0	0	0	d__Fungi;p__Basidiomycota;c__Tremellomycetes;o__Trichosporonales;f__Trichosporonaceae;g__Trichosporon;s__Trichosporon_unclassified
58f92a6f754356f06c2b0fe3c5a2a485	0	0	6	7	0	0	0	0	0	0	0	0	0	0	0	0	0	0	d__Fungi;p__Ascomycota;c__Leotiomycetes;o__Helotiales;f__Helotiales_unclassified;g__Helotiales_unclassified;s__Helotiales_unclassified
d541a481172f574465ae5903eaf35870	0	0	6	7	0	0	0	0	0	0	0	0	0	0	0	0	0	0	d__Fungi;p__Ascomycota;c__Dothideomycetes;o__Pleosporales;f__Pleosporales_Incertae_sedis;g__Pleosporales_Incertae_sedis_unclassified;s__Pleosporales_Incertae_sedis_unclassified
2d290de755e9952f7730273930d9b57a	0	0	13	0	0	0	0	0	0	0	0	0	0	0	0	0	0	0	d__Fungi;p__Ascomycota;c__Sordariomycetes;o__Hypocreales;f__Nectriaceae;g__Volutella;s__Volutella_ciliata
6be938dba713887006ae95e5375edbcc	0	0	0	13	0	0	0	0	0	0	0	0	0	0	0	0	0	0	d__Fungi;p__Basidiomycota;c__Tremellomycetes;o__Tremellales;f__Tremellaceae;g__Cryptococcus;s__Cryptococcus_macerans
57442b4859b29c92755756609c4bc244	0	0	0	0	0	13	0	0	0	0	0	0	0	0	0	0	0	0	d__Fungi;p__Ascomycota;c__Sordariomycetes;o__Sordariomycetes_unclassified;f__Sordariomycetes_unclassified;g__Sordariomycetes_unclassified;s__Sordariomycetes_unclassified
2e10e4de8a840c59c833cfadf2e8b73f	0	0	0	0	0	0	0	0	0	0	0	0	0	0	0	0	0	0	d__Fungi;p__Fungi_unclassified;c__Fungi_unclassified;o__Fungi_unclassified;f__Fungi_unclassified;g__Fungi_unclassified;s__Fungi_unclassified
fd7c3b3646251594df473513cb5d50ea	0	0	0	0	0	0	13	0	0	0	0	0	0	0	0	0	0	0	d__Fungi;p__Ascomycota;c__Dothideomycetes;o__Pleosporales;f__Tetraplosphaeriaceae;g__Tetraplosphaeria;s__Tetraplosphaeria_unclassified
111f646f5b7cba80c5423ab41f47fe5b	0	0	0	0	0	0	0	0	0	13	0	0	0	0	0	0	0	0	d__Fungi;p__Ascomycota;c__Sordariomycetes;o__Hypocreales;f__Hypocreaceae;g__Hypocrea;s__Hypocrea_lixii
f0d9eb0ba4d25a86c26670af1a625da6	0	0	0	0	0	0	0	0	0	0	0	0	0	0	0	0	0	0	d__Fungi;p__Ascomycota;c__Dothideomycetes;o__Botryosphaeriales;f__Botryosphaeriaceae;g__Botryosphaeria;s__Botryosphaeria_unclassified
8b8974376d9f67a4594c6e509ad394c5	0	0	0	0	0	0	0	0	0	0	0	0	0	0	0	0	0	0	d__Fungi;p__Ascomycota;c__Dothideomycetes;o__Pleosporales;f__Phaeosphaeriaceae;g__Phaeosphaeriopsis;s__Phaeosphaeria_oryzae
93f3d68778dece89b797831e2303fbe7	0	0	0	0	0	0	0	5	0	0	0	0	0	0	0	0	0	0	d__Fungi;p__Ascomycota;c__Sordariomycetes;o__Hypocreales;f__Hypocreales_Incertae_sedis;g__Villosiclava;s__Ustilaginoidea_virens
3a2907956287a49289c48a939f9dc246	0	0	0	0	0	0	0	0	0	0	0	0	0	0	0	0	0	0	d__Fungi;p__Basidiomycota;c__Microbotryomycetes;o__Sporidiobolales;f__Sporidiobolales_Incertae_sedis;g__Sporobolomyces;s__Sporobolomyces_ogasawarensis
6dfd2798b8fae748419f285b0d86c4bf	0	0	0	0	0	0	0	0	0	0	0	0	0	0	0	0	0	0	d__Fungi;p__Ascomycota;c__Sordariomycetes;o__Hypocreales;f__Nectriaceae;g__Ilyonectria;s__Ilyonectria_robusta
f16643c48a5bb9d46589d924a35cfdb2	0	0	0	0	0	0	0	0	0	0	0	0	0	0	0	0	0	0	d__Fungi;p__Ascomycota;c__Leotiomycetes;o__Helotiales;f__Helotiales_Incertae_sedis;g__Tetracladium;s__Tetracladium_furcatum
398b6b48cd7395feaaf76eb63675b85d	0	0	0	0	0	0	0	0	0	0	0	0	0	0	0	0	0	0	d__Fungi;p__Glomeromycota;c__Glomeromycetes;o__Glomerales;f__Glomeraceae;g__Rhizophagus;s__Rhizophagus_intraradices
fef946d0c08519edde77a8e7ec2229e9	0	0	0	0	0	0	0	0	0	0	0	0	0	0	0	0	0	0	d__Fungi;p__Ascomycota;c__Pezizomycotina_Incertae_sedis;o__Pezizomycotina_Incertae_sedis;f__Pezizomycotina_Incertae_sedis;g__Campylospora;s__Campylospora_parvula
63830bf3ff225457fe5f8b84c9650679	0	0	0	0	0	0	0	0	0	0	0	0	0	0	0	0	0	0	d__Fungi;p__Glomeromycota;c__Glomeromycetes;o__Glomerales;f__Glomeraceae;g__Glomeraceae_unclassified;s__Glomeraceae_unclassified
9bf59ba4c8a0672122cad12ab0b952cf	0	0	0	0	0	0	0	0	0	0	0	0	0	0	0	0	0	0	d__Fungi;p__Ascomycota;c__Eurotiomycetes;o__Chaetothyriales;f__Herpotrichiellaceae;g__Phialophora;s__Phialophora_unclassified
1c9f398f21fe16a9d2c3921e9ab58fdc	0	0	0	0	0	0	0	0	0	0	0	0	0	0	0	0	0	0	d__Fungi;p__Glomeromycota;c__Glomeromycetes;o__Glomerales;f__Glomeraceae;g__Glomus;s__Glomus_unclassified
c40fec0ecf277df15418e53c8c959ec6	0	0	0	0	0	0	0	0	0	0	0	0	0	0	0	0	0	0	d__Fungi;p__Chytridiomycota;c__Chytridiomycetes;o__Spizellomycetales;f__Spizellomycetaceae;g__Spizellomyces;s__Spizellomyces_unclassified
c19e975e6fe89c2572bd3a4cf6c088ab	0	0	0	0	0	0	9	0	0	0	0	0	0	0	0	0	0	0	d__Fungi;p__Ascomycota;c__Sordariomycetes;o__Sordariomycetes_unclassified;f__Sordariomycetes_unclassified;g__Sordariomycetes_unclassified;s__Sordariomycetes_unclassified
bde2961c1d2f456ddce806736092ae26	0	0	0	0	0	0	0	0	0	0	0	0	0	0	0	0	0	0	d__Fungi;p__Fungi_unclassified;c__Fungi_unclassified;o__Fungi_unclassified;f__Fungi_unclassified;g__Fungi_unclassified;s__Fungi_unclassified
1517b9756a11c0973008f126dd708eb8	0	0	0	0	0	0	0	0	0	0	0	0	0	0	0	0	0	0	d__Fungi;p__Ascomycota;c__Leotiomycetes;o__Helotiales;f__Helotiales_Incertae_sedis;g__Tetracladium;s__Tetracladium_unclassified
e5c88fb84388329520473a07a0afba19	0	0	0	0	0	0	0	0	0	0	0	0	0	0	0	0	0	0	d__Fungi;p__Ascomycota;c__Sordariomycetes;o__Hypocreales;f__Clavicipitaceae;g__Metacordyceps;s__Metacordyceps_chlamydosporia
4dc0cc59b86d1c64bf2a1749410a8840	0	0	0	0	0	0	0	0	0	0	0	0	0	0	0	0	0	0	d__Fungi;p__Fungi_unclassified;c__Fungi_unclassified;o__Fungi_unclassified;f__Fungi_unclassified;g__Fungi_unclassified;s__Fungi_unclassified
e2019276417e9535a3dbfc792ab1c0ae	0	0	0	0	0	0	0	0	0	0	0	0	0	0	0	0	0	0	d__Fungi;p__Ascomycota;c__Dothideomycetes;o__Pleosporales;f__Pleosporaceae;g__Edenia;s__Edenia_gomezpompae
cce7e8d532995ffeb4b9628bedc1bb89	0	0	0	0	0	0	0	0	0	0	0	0	0	0	0	0	0	0	d__Fungi;p__Fungi_unclassified;c__Fungi_unclassified;o__Fungi_unclassified;f__Fungi_unclassified;g__Fungi_unclassified;s__Fungi_unclassified
70ea7fbc82550c01bb6bc59387ac9806	0	0	0	0	0	0	0	0	0	0	0	0	0	0	0	0	0	0	d__Fungi;p__Ascomycota;c__Sordariomycetes;o__Hypocreales;f__Hypocreales_Incertae_sedis;g__Myrothecium;s__Myrothecium_inundatum
a3ad530ddb8f440ddbe619ad489ab7cb	0	0	0	0	0	0	0	0	0	0	0	0	0	0	0	0	2	7	d__Fungi;p__Ascomycota;c__Sordariomycetes;o__Sordariomycetes_unclassified;f__Sordariomycetes_unclassified;g__Sordariomycetes_unclassified;s__Sordariomycetes_unclassified
3af1c9e37f74c53de4e98c0251362039	0	0	0	0	0	0	0	0	0	0	0	0	0	0	0	0	0	0	d__Fungi;p__Zygomycota;c__Mucoromycotina_Incertae_sedis;o__Mortierellales;f__Mortierellaceae;g__Mortierella;s__Mortierella_chlamydospora
c0bd4a7621239a4331120055c4e60853	0	0	0	0	0	0	0	0	0	0	0	0	0	0	0	0	0	0	d__Fungi;p__Basidiomycota;c__Ustilaginomycetes;o__Ustilaginales;f__Ustilaginales_Incertae_sedis;g__Farysizyma;s__Farysizyma_itapuensis
a3bc8261e47d6a08fd09d1407c2c5ad1	0	0	0	0	0	0	0	0	0	0	0	0	0	0	3	0	0	0	d__Fungi;p__Ascomycota;c__Sordariomycetes;o__Hypocreales;f__Nectriaceae;g__Volutella;s__Volutella_consors
3806cb3ee8a28e94922c09ac5ceb3643	0	0	0	0	0	0	0	0	0	0	0	0	0	0	0	0	0	0	d__Fungi;p__Basidiomycota;c__Tremellomycetes;o__Tremellales;f__Tremellaceae;g__Cryptococcus;s__Cryptococcus_terreus
4fe6fdf874dffd8b982f5ac15f37e118	0	0	0	0	0	0	0	0	0	0	0	0	0	0	0	0	0	0	d__Fungi;p__Zygomycota;c__Mucoromycotina_Incertae_sedis;o__Mortierellales;f__Mortierellaceae;g__Mortierella;s__Mortierella_chlamydospora
128cbee645678e6188454dadbd5df3b9	0	0	0	0	0	0	0	0	0	0	0	0	0	0	0	0	0	0	d__Fungi;p__Zygomycota;c__Mucoromycotina_Incertae_sedis;o__Mortierellales;f__Mortierellaceae;g__Mortierella;s__Mortierella_elongata
341f43299ad82022df5a0b4336cd0600	0	0	0	0	0	0	0	0	0	0	0	10	2	0	0	0	0	0	d__Fungi;p__Ascomycota;c__Ascomycota_unclassified;o__Ascomycota_unclassified;f__Ascomycota_unclassified;g__Ascomycota_unclassified;s__Ascomycota_unclassified
4d375d7afa1cab64fb54ed486707cfe5	0	0	0	0	0	0	0	0	0	0	0	0	0	0	0	12	0	0	d__Fungi;p__Ascomycota;c__Sordariomycetes;o__Microascales;f__Halosphaeriaceae;g__Clavatospora;s__Clavatospora_longibrachiata
7082c1be90bd84c9b139f3c0e6086138	9	0	0	0	0	0	0	0	0	0	0	0	0	0	0	3	0	0	d__Fungi;p__Ascomycota;c__Sordariomycetes;o__Microascales;f__Microascaceae;g__Scedosporium;s__Scedosporium_dehoogii
8f4d9fc2c299d57b986e78ed5cd01b87	10	2	0	0	0	0	0	0	0	0	0	0	0	0	0	0	0	0	d__Fungi;p__Ascomycota;c__Pezizomycotina_Incertae_sedis;o__Pezizomycotina_Incertae_sedis;f__Pezizomycotina_Incertae_sedis;g__Dokmaia;s__Dokmaia_monthadangii
c01c14d71d9c4cf661e0f0fd5fdbac6e	10	2	0	0	0	0	0	0	0	0	0	0	0	0	0	0	0	0	d__Fungi;p__Fungi_unclassified;c__Fungi_unclassified;o__Fungi_unclassified;f__Fungi_unclassified;g__Fungi_unclassified;s__Fungi_unclassified
057f7315b222587879b16bedcfe07492	7	5	0	0	0	0	0	0	0	0	0	0	0	0	0	0	0	0	d__Fungi;p__Ascomycota;c__Ascomycota_unclassified;o__Ascomycota_unclassified;f__Ascomycota_unclassified;g__Ascomycota_unclassified;s__Ascomycota_unclassified
bc9f5c9ff14f3b995e6c71ec9c0d6470	0	0	6	6	0	0	0	0	0	0	0	0	0	0	0	0	0	0	d__Fungi;p__Basidiomycota;c__Agaricomycetes;o__Agaricales;f__Pterulaceae;g__Radulomyces;s__Radulomyces_paumanokensis
9c0e6fb7559db7e218709fd3e232fdaa	0	0	10	0	0	0	0	0	0	0	0	0	0	0	0	0	0	0	d__Fungi;p__Ascomycota;c__Sordariomycetes;o__Hypocreales;f__Nectriaceae;g__Gibberella;s__Gibberella_tricincta
424eee5a473b5626f972e81f43fbb18f	0	0	0	0	10	0	0	0	0	2	0	0	0	0	0	0	0	0	d__Fungi;p__Basidiomycota;c__Tremellomycetes;o__Trichosporonales;f__Trichosporonaceae;g__Trichosporon;s__Trichosporon_asteroides
b563ca559cf192dbf2d0b30677ca64bc	0	0	0	0	0	0	0	0	0	0	0	0	0	0	0	0	0	0	d__Fungi;p__Ascomycota;c__Dothideomycetes;o__Pleosporales;f__Pleosporaceae;g__Edenia;s__Edenia_gomezpompae
524dd6aec363a1cd109ffb3450b4c99a	0	0	0	0	0	0	0	0	0	0	0	0	0	0	0	0	0	0	d__Fungi;p__Ascomycota;c__Sordariomycetes;o__Hypocreales;f__Nectriaceae;g__Fusarium;s__Fusarium_unclassified
aad521137c661a8e8bcaa0d238562238	0	0	0	0	0	0	0	0	0	0	0	0	0	0	0	0	0	0	d__Fungi;p__Fungi_unclassified;c__Fungi_unclassified;o__Fungi_unclassified;f__Fungi_unclassified;g__Fungi_unclassified;s__Fungi_unclassified
e728c67bc630c8f29ff292ac91e6d9a4	0	0	0	0	0	0	0	0	0	0	0	0	0	0	0	0	0	0	d__Fungi;p__Ascomycota;c__Dothideomycetes;o__Pleosporales;f__Pleosporaceae;g__Alternaria;s__Alternaria_longissima
7cf8836bf21fa9a9d7da02e144e6cb37	0	0	0	0	0	0	10	2	0	0	0	0	0	0	0	0	0	0	d__Fungi;p__Ascomycota;c__Dothideomycetes;o__Pleosporales;f__Pleosporales_unclassified;g__Pleosporales_unclassified;s__Pleosporales_unclassified
3586cd4f26fdff1db70f2b5875eb4d43	0	0	0	0	0	0	12	0	0	0	0	0	0	0	0	0	0	0	d__Fungi;p__Fungi_unclassified;c__Fungi_unclassified;o__Fungi_unclassified;f__Fungi_unclassified;g__Fungi_unclassified;s__Fungi_unclassified
158d8ee8d98372740ae2567cde6c5aeb	0	0	0	0	0	0	6	0	0	6	0	0	0	0	0	0	0	0	d__Fungi;p__Ascomycota;c__Orbiliomycetes;o__Orbiliales;f__Orbiliaceae;g__Dactylella;s__Dactylella_xinjiangensis
e6fae744ba2a029d1a04906a8169584a	0	0	0	0	0	0	0	12	0	0	0	0	0	0	0	0	0	0	d__Fungi;p__Ascomycota;c__Sordariomycetes;o__Hypocreales;f__Nectriaceae;g__Ilyonectria;s__Ilyonectria_robusta
c92c763c0fcb6137382efe7f9465e2d4	0	0	0	0	0	0	0	0	12	0	0	0	0	0	0	0	0	0	d__Fungi;p__Ascomycota;c__Sordariomycetes;o__Sordariomycetidae_Incertae_sedis;f__Plectosphaerellaceae;g__Plectosphaerella;s__Plectosphaerella_cucumerina
920ae203c855264b72860876caf53960	0	0	0	0	0	0	0	0	0	12	0	0	0	0	0	0	0	0	d__Fungi;p__Basidiomycota;c__Microbotryomycetes;o__Sporidiobolales;f__Sporidiobolales_Incertae_sedis;g__Rhodotorula;s__Rhodotorula_unclassified
8c850d680a9b30cd182fd7487f340859	0	0	0	0	0	0	0	0	0	0	12	0	0	0	0	0	0	0	d__Fungi;p__Ascomycota;c__Sordariomycetes;o__Sordariomycetidae_Incertae_sedis;f__Plectosphaerellaceae;g__Plectosphaerella;s__Plectosphaerella_cucumerina
4ede6609e0a71d7ae442e7154016c299	0	0	0	0	0	0	0	0	0	0	12	0	0	0	0	0	0	0	d__Fungi;p__Ascomycota;c__Sordariomycetes;o__Hypocreales;f__Nectriaceae;g__Gibberella;s__Gibberella_unclassified
a5fbad05a96c069927f1485e69beeeda	0	0	0	0	0	0	0	0	0	0	0	12	0	0	0	0	0	0	d__Fungi;p__Zygomycota;c__Mucoromycotina_Incertae_sedis;o__Mortierellales;f__Mortierellaceae;g__Mortierella;s__Mortierella_chlamydospora
94f90afb42bad9c7f0775692bcadc434	0	0	0	0	0	0	0	0	0	0	0	0	0	0	0	0	0	0	d__Fungi;p__Ascomycota;c__Sordariomycetes;o__Hypocreales;f__Nectriaceae;g__Fusarium;s__Fusarium_nematophilum
2b05cd02a1a942d945808fd8ab7d2cbc	0	0	0	0	0	0	0	0	0	0	0	0	0	0	0	0	0	0	d__Fungi;p__Ascomycota;c__Ascomycota_unclassified;o__Ascomycota_unclassified;f__Ascomycota_unclassified;g__Ascomycota_unclassified;s__Ascomycota_unclassified
c3382344441764203763dd9f2bc3d815	0	0	0	0	0	0	0	0	0	0	0	0	0	0	0	0	0	0	d__Fungi;p__Ascomycota;c__Eurotiomycetes;o__Chaetothyriales;f__Herpotrichiellaceae;g__Phialophora;s__Phialophora_mustea
f352f492d2f289c96494a02399f49eee	0	0	0	0	0	0	0	0	0	0	0	0	0	0	0	0	0	0	d__Fungi;p__Glomeromycota;c__Glomeromycetes;o__Glomerales;f__Glomeraceae;g__Glomus;s__Glomus_sp_3_SUN_2011
64ceb064bf7604828b8718eb65ae339a	0	0	0	0	0	0	0	0	0	0	0	0	0	0	0	0	0	0	d__Fungi;p__Glomeromycota;c__Glomeromycetes;o__Glomerales;f__Glomeraceae;g__Glomus;s__Glomus_unclassified
1bcb53bf3680a211d54ee27db48876c5	0	0	0	0	0	0	0	0	0	0	0	0	0	0	0	0	0	0	d__Fungi;p__Glomeromycota;c__Glomeromycetes;o__Glomerales;f__Glomeraceae;g__Kamienskia;s__Kamienskia_perpusilla
9115887e186e630ab01dbb0a2d8dc8d9	0	0	0	0	0	0	0	0	0	0	0	0	0	0	0	0	0	0	d__Fungi;p__Ascomycota;c__Dothideomycetes;o__Dothideomycetes_Incertae_sedis;f__Dothideomycetes_Incertae_sedis;g__Rhizopycnis;s__Rhizopycnis_vagum
4be72af964a663f4ee4f69203089ae2d	0	0	0	0	0	0	0	0	0	0	0	0	0	0	0	0	0	0	d__Fungi;p__Basidiomycota;c__Basidiomycota_unclassified;o__Basidiomycota_unclassified;f__Basidiomycota_unclassified;g__Basidiomycota_unclassified;s__Basidiomycota_unclassified
079a4814dce314dcdb8c294bd7690f12	0	0	0	0	0	0	0	0	0	0	0	0	0	0	0	0	0	0	d__Fungi;p__Ascomycota;c__Dothideomycetes;o__Pleosporales;f__Pleosporales_Incertae_sedis;g__Pyrenochaeta;s__Pyrenochaeta_sp_CF_2008
7c4925f185fc5310a1f6b624eed40f80	0	0	0	0	5	0	0	0	0	2	0	0	0	0	0	0	0	0	d__Fungi;p__Ascomycota;c__Eurotiomycetes;o__Eurotiomycetidae_Incertae_sedis;f__Monascaceae;g__Monascus;s__Monascus_kaoliang
c785176a8440a6eadcc1bb1055390573	0	0	0	0	0	0	0	0	0	0	0	0	0	0	0	0	0	0	d__Fungi;p__Ascomycota;c__Eurotiomycetes;o__Chaetothyriales;f__Herpotrichiellaceae;g__Cladophialophora;s__Cladophialophora_chaetospira
eda6eaef21e71c0c2af68936d8c6ae39	0	0	0	0	0	0	0	0	0	0	0	0	0	0	0	0	0	0	d__Fungi;p__Ascomycota;c__Sordariomycetes;o__Sordariomycetes_unclassified;f__Sordariomycetes_unclassified;g__Sordariomycetes_unclassified;s__Sordariomycetes_unclassified
7d68c7929e66a3498e0c342feb01d975	0	0	0	0	0	0	0	0	0	0	0	0	0	0	0	0	0	0	d__Fungi;p__Basidiomycota;c__Tremellomycetes;o__Tremellomycetes_unclassified;f__Tremellomycetes_unclassified;g__Tremellomycetes_unclassified;s__Tremellomycetes_unclassified
9e74765a173ecfb9341e1b520432c17a	0	0	0	0	0	0	0	0	0	5	0	0	0	0	0	0	0	0	d__Fungi;p__Ascomycota;c__Ascomycota_unclassified;o__Ascomycota_unclassified;f__Ascomycota_unclassified;g__Ascomycota_unclassified;s__Ascomycota_unclassified
d03dcd60e87e013943ee71562e08652c	0	0	0	0	0	0	0	0	0	0	0	0	0	0	0	0	0	0	d__Fungi;p__Ascomycota;c__Pezizomycetes;o__Pezizales;f__Ascobolaceae;g__Ascobolus;s__Ascobolus_unclassified
f99d11a4f117eaf4251f8f1d17cc5e7c	0	0	0	0	0	0	0	0	0	0	0	0	0	0	0	0	0	0	d__Fungi;p__Basidiomycota;c__Tremellomycetes;o__Tremellales;f__Tremellaceae;g__Cryptococcus;s__Cryptococcus_aerius
4fdf7334255b8327dd020a245e38c950	0	0	0	0	0	0	0	0	0	0	0	0	0	0	0	0	0	0	d__Fungi;p__Ascomycota;c__Dothideomycetes;o__Dothideomycetes_Incertae_sedis;f__Pseudeurotiaceae;g__Pseudeurotiaceae_unclassified;s__Pseudeurotiaceae_unclassified
1e1c9ab983d6747cc2a1aa05a2b122ba	0	0	0	0	0	0	0	0	0	0	0	0	0	0	0	0	0	0	d__Fungi;p__Ascomycota;c__Dothideomycetes;o__Pleosporales;f__Phaeosphaeriaceae;g__Ophiosphaerella;s__Ophiosphaerella_agrostis
86964fcca213032b2fa6c38b2c6918f5	0	0	0	0	0	0	0	0	0	0	0	0	0	0	0	0	0	0	d__Fungi;p__Ascomycota;c__Sordariomycetes;o__Sordariomycetidae_Incertae_sedis;f__Glomerellaceae;g__Glomerella;s__Colletotrichum_capsici
1f936eec680981758c611afdec9cf70f	0	0	0	0	0	0	0	0	0	0	0	0	0	0	0	0	0	0	d__Fungi;p__Ascomycota;c__Ascomycota_unclassified;o__Ascomycota_unclassified;f__Ascomycota_unclassified;g__Ascomycota_unclassified;s__Ascomycota_unclassified
0cee0a075a4135cf43e549f03ec44c9c	0	0	0	0	0	0	0	0	0	0	0	0	0	0	0	0	0	0	d__Fungi;p__Ascomycota;c__Sordariomycetes;o__Hypocreales;f__Hypocreales_Incertae_sedis;g__Geosmithia;s__Geosmithia_unclassified
703cd869a6254799d75d6f46e0f8b9d7	0	0	0	0	0	0	0	0	0	0	0	0	0	0	11	0	0	0	d__Fungi;p__Ascomycota;c__Ascomycota_Incertae_sedis;o__Ascomycota_Incertae_sedis;f__Ascomycota_Incertae_sedis;g__Minutisphaera;s__Minutisphaera_fimbriatispora
8ee527c92613aeb89e92307529962475	11	0	0	0	0	0	0	0	0	0	0	0	0	0	0	0	0	0	d__Fungi;p__Ascomycota;c__Sordariomycetes;o__Hypocreales;f__Nectriaceae;g__Ilyonectria;s__Ilyonectria_robusta
5e3fcbce8c0d17ce14f4b9d63096c1ef	0	11	0	0	0	0	0	0	0	0	0	0	0	0	0	0	0	0	d__Fungi;p__Ascomycota;c__Sordariomycetes;o__Hypocreales;f__Nectriaceae;g__Volutella;s__Volutella_ciliata
079b2f9e8d1a63329309ca3868ffa4d9	0	0	0	0	11	0	0	0	0	0	0	0	0	0	0	0	0	0	d__Fungi;p__Fungi_unclassified;c__Fungi_unclassified;o__Fungi_unclassified;f__Fungi_unclassified;g__Fungi_unclassified;s__Fungi_unclassified
956bab13b2b2002552bf6c71d68748f7	0	0	0	0	7	4	0	0	0	0	0	0	0	0	0	0	0	0	d__Fungi;p__Ascomycota;c__Sordariomycetes;o__Hypocreales;f__Nectriaceae;g__Ilyonectria;s__Ilyonectria_robusta
d3af30cecb7006b7807858ed2ffc61f0	0	0	0	0	0	0	0	0	0	0	0	0	0	0	0	0	0	0	d__Fungi;p__Ascomycota;c__Sordariomycetes;o__Sordariomycetidae_Incertae_sedis;f__Plectosphaerellaceae;g__Plectosporium;s__Plectosporium_alismatis
11aa5b7a0ec59b79a3d3ab53ffe3b103	0	0	0	0	0	0	0	0	0	0	0	0	0	0	0	0	0	0	d__Fungi;p__Basidiomycota;c__Tremellomycetes;o__Tremellales;f__Tremellaceae;g__Cryptococcus;s__Cryptococcus_chernovii
462372a9368aba677633ef44e7c11b5c	0	0	0	0	0	0	11	0	0	0	0	0	0	0	0	0	0	0	d__Fungi;p__Ascomycota;c__Pezizomycotina_Incertae_sedis;o__Pezizomycotina_Incertae_sedis;f__Pezizomycotina_Incertae_sedis;g__Pezizomycotina_Incertae_sedis_unclassified;s__Pezizomycotina_Incertae_sedis_unclassified
a1691582c3b05d473069897a9144c70a	0	0	0	0	0	0	11	0	0	0	0	0	0	0	0	0	0	0	d__Fungi;p__Fungi_unclassified;c__Fungi_unclassified;o__Fungi_unclassified;f__Fungi_unclassified;g__Fungi_unclassified;s__Fungi_unclassified
f34f30fc1795a7a4cda442f3013e6b48	0	0	0	0	0	0	0	11	0	0	0	0	0	0	0	0	0	0	d__Fungi;p__Ascomycota;c__Sordariomycetes;o__Sordariales;f__Chaetomiaceae;g__Mycothermus;s__Mycothermus_thermophilus
f6594739464c5f503f7218a1d8ad5262	0	0	0	0	0	0	0	0	0	11	0	0	0	0	0	0	0	0	d__Fungi;p__Ascomycota;c__Sordariomycetes;o__Microascales;f__Microascaceae;g__Cephalotrichum;s__Doratomyces_microsporus
cc235d921e208e3131706b836522c73e	0	0	0	0	0	0	0	0	0	0	11	0	0	0	0	0	0	0	d__Fungi;p__Ascomycota;c__Sordariomycetes;o__Hypocreales;f__Bionectriaceae;g__Bionectria;s__Bionectria_unclassified
9df0577fc761a74e3461e7680c355c45	0	0	0	0	0	0	0	0	0	0	11	0	0	0	0	0	0	0	d__Fungi;p__Ascomycota;c__Ascomycota_unclassified;o__Ascomycota_unclassified;f__Ascomycota_unclassified;g__Ascomycota_unclassified;s__Ascomycota_unclassified
4ebf364fb491745177fc1c37a3c5bafc	0	0	0	0	0	0	0	0	0	0	0	0	0	0	0	0	0	0	d__Fungi;p__Ascomycota;c__Eurotiomycetes;o__Chaetothyriales;f__Herpotrichiellaceae;g__Herpotrichiellaceae_unclassified;s__Herpotrichiellaceae_unclassified
269e7946fd42495c08a3e08d9fb520b3	0	0	0	0	0	0	0	0	0	0	0	0	0	0	0	0	0	0	d__Fungi;p__Ascomycota;c__Dothideomycetes;o__Pleosporales;f__Biatriosporaceae;g__Biatriospora;s__Biatriospora_unclassified
6b2a1534967a04ec75415e4358931404	0	0	0	0	0	0	0	0	0	0	0	0	0	0	0	0	0	0	d__Fungi;p__Glomeromycota;c__Glomeromycetes;o__Glomerales;f__Glomeraceae;g__Glomeraceae_unclassified;s__Glomeraceae_unclassified
d520127a994d97b7468ea1195e91b44e	0	0	0	0	0	0	0	0	0	0	0	0	0	0	0	0	0	0	d__Fungi;p__Ascomycota;c__Saccharomycetes;o__Saccharomycetales;f__Saccharomycetaceae;g__Saccharomyces;s__Saccharomyces_cerevisiae
fc1cb50febc026ebfb59e6e795406010	0	0	0	0	0	0	0	0	0	0	0	0	0	0	0	0	0	0	d__Fungi;p__Ascomycota;c__Sordariomycetes;o__Sordariales;f__Chaetomiaceae;g__Thielavia;s__Thielavia_hyalocarpa
f5fb271b1c1460f9e738ed5ea998e51b	0	0	0	0	0	0	0	0	0	0	0	0	0	0	0	0	0	0	d__Fungi;p__Ascomycota;c__Sordariomycetes;o__Hypocreales;f__Nectriaceae;g__Ilyonectria;s__Ilyonectria_robusta
2cc2df022c7788774c755ec04cb78a8a	0	0	0	0	0	0	0	0	0	0	0	0	0	0	0	0	0	0	d__Fungi;p__Ascomycota;c__Ascomycota_unclassified;o__Ascomycota_unclassified;f__Ascomycota_unclassified;g__Ascomycota_unclassified;s__Ascomycota_unclassified
4464522ecdf479e7909e1c161f9e7a92	0	0	0	0	0	0	0	0	0	0	0	0	0	0	0	0	0	0	d__Fungi;p__Basidiomycota;c__Tremellomycetes;o__Cystofilobasidiales;f__Cystofilobasidiaceae;g__Guehomyces;s__Guehomyces_pullulans
a5da72948025920b17a8b1aa2e7bbccb	0	0	0	0	0	0	0	0	0	0	0	0	0	0	0	0	0	0	d__Fungi;p__Ascomycota;c__Sordariomycetes;o__Sordariomycetes_unclassified;f__Sordariomycetes_unclassified;g__Sordariomycetes_unclassified;s__Sordariomycetes_unclassified
fb39eb691d072b6d9816672097850646	0	0	0	0	0	0	0	0	0	0	0	0	0	0	0	0	0	0	d__Fungi;p__Fungi_unclassified;c__Fungi_unclassified;o__Fungi_unclassified;f__Fungi_unclassified;g__Fungi_unclassified;s__Fungi_unclassified
028cdf231799eea70b0fe4ead8ddd9e4	0	0	0	0	0	0	0	0	0	0	0	0	0	0	0	0	0	0	d__Fungi;p__Basidiomycota;c__Agaricomycetes;o__Agaricales;f__Psathyrellaceae;g__Psathyrella;s__Psathyrella_candolleana
5bc6505cded47825e45db409b9201c29	0	0	0	0	0	0	0	0	0	0	0	0	0	0	0	0	0	0	d__Fungi;p__Glomeromycota;c__Glomeromycetes;o__Glomerales;f__Glomeraceae;g__Glomus;s__Glomus_sp_8_SUN_2011
2430ac385712b3e2f2f8cd61fc23e3b1	0	0	0	0	0	0	0	0	0	0	0	0	0	0	0	0	0	0	d__Fungi;p__Glomeromycota;c__Glomeromycetes;o__Glomerales;f__Glomeraceae;g__Glomus;s__Glomus_indicum
cfb81f02b7595d6cbfdc5bcba0d2e180	0	0	0	0	0	0	0	0	0	0	0	0	0	0	0	0	0	0	d__Fungi;p__Ascomycota;c__Ascomycota_unclassified;o__Ascomycota_unclassified;f__Ascomycota_unclassified;g__Ascomycota_unclassified;s__Ascomycota_unclassified
bc770ee726ceeb762387ad3e2829a5f9	0	0	0	0	0	0	0	0	0	0	0	0	0	0	0	0	0	0	d__Fungi;p__Ascomycota;c__Ascomycota_unclassified;o__Ascomycota_unclassified;f__Ascomycota_unclassified;g__Ascomycota_unclassified;s__Ascomycota_unclassified
5bed7cda345280f97b3d5b8a333b66eb	0	0	0	0	0	0	0	0	0	0	0	0	0	0	0	0	0	0	d__Fungi;p__Ascomycota;c__Ascomycota_unclassified;o__Ascomycota_unclassified;f__Ascomycota_unclassified;g__Ascomycota_unclassified;s__Ascomycota_unclassified
1bfb291c8b65bdae061c98ca0b642bf4	0	0	0	0	0	0	0	0	0	0	0	0	0	0	0	0	0	0	d__Fungi;p__Ascomycota;c__Pezizomycetes;o__Pezizales;f__Ascobolaceae;g__Ascobolus;s__Ascobolus_unclassified
34e2753ecc07a27086eb4fd90319b8ab	0	0	0	0	0	0	0	0	0	0	0	0	0	0	0	0	0	0	d__Fungi;p__Basidiomycota;c__Tremellomycetes;o__Tremellales;f__Tremellales_Incertae_sedis;g__Tremellales_Incertae_sedis_unclassified;s__Tremellales_Incertae_sedis_unclassified
892c1b7809271abf05a7bf45fb796f0f	0	0	0	0	0	0	0	0	0	0	0	0	0	0	0	0	0	0	d__Fungi;p__Ascomycota;c__Dothideomycetes;o__Pleosporales;f__Thyridariaceae;g__Thyridariaceae_unclassified;s__Thyridariaceae_unclassified
dea6c4b899eef44b6a6563869b6c5af2	0	0	0	0	0	0	0	0	0	0	0	0	0	0	0	0	0	0	d__Fungi;p__Ascomycota;c__Sordariomycetes;o__Sordariales;f__Lasiosphaeriaceae;g__Podospora;s__Podospora_communis
1fe80b96335726ad6aaf062719f4fc72	0	0	0	0	0	0	0	0	0	0	0	0	0	0	0	0	0	0	d__Fungi;p__Ascomycota;c__Leotiomycetes;o__Helotiales;f__Helotiaceae;g__Hymenoscyphus;s__Hymenoscyphus_immutabilis
498ff3a3769806803a18d27381a083cb	0	0	0	0	0	0	0	0	0	0	0	0	0	0	0	0	0	0	d__Fungi;p__Ascomycota;c__Sordariomycetes;o__Hypocreales;f__Ophiocordycipitaceae;g__Ophiocordycipitaceae_unclassified;s__Ophiocordycipitaceae_unclassified
1341369c5968a57f1abf5886825f6212	0	0	0	0	0	0	0	0	0	0	0	0	0	0	0	0	0	0	d__Fungi;p__Fungi_unclassified;c__Fungi_unclassified;o__Fungi_unclassified;f__Fungi_unclassified;g__Fungi_unclassified;s__Fungi_unclassified
22eb70dd4b9d0527e2427f70c5de93bc	0	0	0	0	0	0	0	0	0	0	0	0	0	0	0	0	0	0	d__Fungi;p__Ascomycota;c__Pezizomycetes;o__Pezizales;f__Ascodesmidaceae;g__Cephaliophora;s__Cephaliophora_unclassified
ba1958ccde7c8ea57fd651731f59e8a8	0	0	0	0	0	0	7	0	0	0	0	0	0	0	0	0	0	0	d__Fungi;p__Basidiomycota;c__Agaricomycetes;o__Polyporales;f__Polyporaceae;g__Trametes;s__Trametes_pubescens
dfaa1923f9b37d2f4c6c1cdb6d419706	0	0	0	0	0	0	0	0	0	0	0	0	0	0	0	0	0	0	d__Fungi;p__Ascomycota;c__Pezizomycotina_Incertae_sedis;o__Pezizomycotina_Incertae_sedis;f__Pezizomycotina_Incertae_sedis;g__Ochroconis;s__Ochroconis_sp_KL_2011b
3d534d44ce242f28bbdee29cb2a424b2	0	0	0	0	0	0	0	0	0	0	0	0	0	0	0	0	0	0	d__Fungi;p__Ascomycota;c__Sordariomycetes;o__Sordariales;f__Lasiosphaeriaceae;g__Podospora;s__Podospora_tetraspora
29e3db91d82470ada061ea8402a9f62f	0	0	0	0	0	0	0	0	0	0	0	0	0	0	0	0	0	0	d__Fungi;p__Basidiomycota;c__Tremellomycetes;o__Tremellales;f__Tremellaceae;g__Cryptococcus;s__Cryptococcus_unclassified
99fbfb89807c5b7a577c427dd6b068ee	0	0	0	0	0	0	0	0	0	0	0	0	0	0	0	0	0	0	d__Fungi;p__Ascomycota;c__Dothideomycetes;o__Pleosporales;f__Montagnulaceae;g__Paraconiothyrium;s__Paraconiothyrium_sporulosum
3ba54632fcc39456853111583448a58c	0	0	0	0	0	0	0	0	0	0	0	0	10	0	0	0	0	0	d__Fungi;p__Ascomycota;c__Saccharomycetes;o__Saccharomycetales;f__Saccharomycetales_unclassified;g__Saccharomycetales_unclassified;s__Saccharomycetales_unclassified
183ec1f498110c3c6e8df9240794a04f	0	0	0	0	0	0	0	0	0	0	0	0	8	0	0	0	2	0	d__Fungi;p__Basidiomycota;c__Tremellomycetes;o__Tremellomycetes_unclassified;f__Tremellomycetes_unclassified;g__Tremellomycetes_unclassified;s__Tremellomycetes_unclassified
33b4376c454566bd97266bd1af607256	0	0	0	0	0	0	0	0	0	0	0	0	0	0	0	0	10	0	d__Fungi;p__Ascomycota;c__Dothideomycetes;o__Dothideomycetes_Incertae_sedis;f__Dothideomycetes_Incertae_sedis_unclassified;g__Dothideomycetes_Incertae_sedis_unclassified;s__Dothideomycetes_Incertae_sedis_unclassified
e4461a3a73de674605543aa41d1e4046	0	0	0	0	0	0	0	0	0	0	0	0	0	0	0	0	10	0	d__Fungi;p__Ascomycota;c__Ascomycota_unclassified;o__Ascomycota_unclassified;f__Ascomycota_unclassified;g__Ascomycota_unclassified;s__Ascomycota_unclassified
8519b115e5544f9894d084566bf34cb8	0	10	0	0	0	0	0	0	0	0	0	0	0	0	0	0	0	0	d__Fungi;p__Zygomycota;c__Mucoromycotina_Incertae_sedis;o__Mortierellales;f__Mortierellaceae;g__Mortierella;s__Mortierella_exigua
529dcec5b346b436856668261595549b	0	0	0	0	10	0	0	0	0	0	0	0	0	0	0	0	0	0	d__Fungi;p__Basidiomycota;c__Microbotryomycetes;o__Sporidiobolales;f__Sporidiobolales_Incertae_sedis;g__Rhodotorula;s__Rhodotorula_nothofagi
ef5f3e80e371f309b4221a9bc72b1559	0	0	0	0	10	0	0	0	0	0	0	0	0	0	0	0	0	0	d__Fungi;p__Ascomycota;c__Sordariomycetes;o__Hypocreales;f__Nectriaceae;g__Ilyonectria;s__Ilyonectria_robusta
7a26dc1e0d30345b3e25a4bb20e1d2e8	0	0	0	0	0	0	0	0	0	0	0	0	0	0	0	0	0	0	d__Fungi;p__Ascomycota;c__Dothideomycetes;o__Pleosporales;f__Leptosphaeriaceae;g__Plenodomus;s__Plenodomus_biglobosus
dab18a51814880b1fc47af202455ce14	0	0	0	0	0	0	0	0	0	0	0	0	0	0	0	0	0	0	d__Fungi;p__Fungi_unclassified;c__Fungi_unclassified;o__Fungi_unclassified;f__Fungi_unclassified;g__Fungi_unclassified;s__Fungi_unclassified
0abbe15dbb25d2748219c97f410e1c9b	0	0	0	0	0	0	0	0	0	0	0	0	0	0	0	0	0	0	d__Fungi;p__Fungi_unclassified;c__Fungi_unclassified;o__Fungi_unclassified;f__Fungi_unclassified;g__Fungi_unclassified;s__Fungi_unclassified
72fd60683a8a7e7d8eca9b47d8bcd062	0	0	0	0	0	0	0	0	0	0	0	0	0	0	0	0	0	0	d__Fungi;p__Basidiomycota;c__Tremellomycetes;o__Tremellales;f__Tremellaceae;g__Cryptococcus;s__Cryptococcus_unclassified
f02b4212c346e43ed7ba5833963d3409	0	0	0	0	0	0	0	0	0	0	0	0	0	0	0	0	0	0	d__Fungi;p__Ascomycota;c__Sordariomycetes;o__Sordariales;f__Lasiosphaeriaceae;g__Arnium;s__Arnium_unclassified
def4a22e09ad06ac152c8667fa281c0b	0	0	0	0	0	0	0	0	0	0	0	0	0	0	0	0	0	0	d__Fungi;p__Ascomycota;c__Sordariomycetes;o__Sordariomycetes_unclassified;f__Sordariomycetes_unclassified;g__Sordariomycetes_unclassified;s__Sordariomycetes_unclassified
11cd60452fc5d4e634fbffe859894fd2	0	0	0	0	0	0	10	0	0	0	0	0	0	0	0	0	0	0	d__Fungi;p__Zygomycota;c__Mucoromycotina_Incertae_sedis;o__Mucorales;f__Mucoraceae;g__Mucor;s__Mucor_racemosus
3e145303f968bab6ff5152550ee965f2	0	0	0	0	0	0	10	0	0	0	0	0	0	0	0	0	0	0	d__Fungi;p__Ascomycota;c__Sordariomycetes;o__Microascales;f__Microascaceae;g__Cephalotrichum;s__Doratomyces_microsporus
745017a9a218ef9c4e1bfe06f1d4e728	0	0	0	0	0	0	0	10	0	0	0	0	0	0	0	0	0	0	d__Fungi;p__Ascomycota;c__Pezizomycetes;o__Pezizales;f__Pezizales_unclassified;g__Pezizales_unclassified;s__Pezizales_unclassified
2b1a115ca6de70169bffdf76dba6a489	0	0	0	0	0	0	0	0	10	0	0	0	0	0	0	0	0	0	d__Fungi;p__Ascomycota;c__Dothideomycetes;o__Pleosporales;f__Pleosporaceae;g__Edenia;s__Edenia_gomezpompae
aabc623318ec2c4eb1e4227257c4c42d	0	0	0	0	0	0	0	0	10	0	0	0	0	0	0	0	0	0	d__Fungi;p__Ascomycota;c__Sordariomycetes;o__Hypocreales;f__Nectriaceae;g__Gibberella;s__Fusarium_cerealis
a81aa2c39a53aa12d648ef88367399b6	0	0	0	0	0	0	0	0	0	0	7	0	0	0	0	0	0	0	d__Fungi;p__Basidiomycota;c__Microbotryomycetes;o__Sporidiobolales;f__Sporidiobolaceae;g__Sporidiobolus;s__Sporidiobolus_pararoseus
d09655cd94f44a94b4a1c5126af0ecb4	0	0	0	0	0	0	0	0	0	0	0	0	0	0	0	0	0	0	d__Fungi;p__Basidiomycota;c__Agaricomycetes;o__Polyporales;f__Meruliaceae;g__Ceriporia;s__Ceriporia_viridans
2f4264447a896264ff85042b7be554f2	0	0	0	0	0	0	0	0	0	0	0	0	0	0	0	0	0	0	d__Fungi;p__Basidiomycota;c__Wallemiomycetes;o__Wallemiales;f__Wallemiaceae;g__Wallemia;s__Wallemia_canadensis
73fe7005ab5b5cd3662cf0f48549113e	0	0	0	0	0	0	0	0	0	0	0	0	0	0	0	0	0	0	d__Fungi;p__Ascomycota;c__Eurotiomycetes;o__Eurotiomycetes_unclassified;f__Eurotiomycetes_unclassified;g__Eurotiomycetes_unclassified;s__Eurotiomycetes_unclassified
29b238afeeb5eb0fffa1a4a12b03976a	0	0	0	0	0	0	0	0	0	0	0	0	0	0	0	0	0	0	d__Fungi;p__Ascomycota;c__Eurotiomycetes;o__Chaetothyriales;f__Herpotrichiellaceae;g__Cladophialophora;s__Cladophialophora_unclassified
5fadecce1ec09418f6ca12bd7b3a37cf	0	0	0	0	0	0	0	0	0	0	0	0	0	0	0	0	0	0	d__Fungi;p__Basidiomycota;c__Agaricomycetes;o__Polyporales;f__Polyporales_unclassified;g__Polyporales_unclassified;s__Polyporales_unclassified
1b4e1d5ac2f431b258b7c45e7c202b94	0	0	0	0	0	0	0	0	0	0	0	0	0	0	0	0	0	0	d__Fungi;p__Glomeromycota;c__Glomeromycetes;o__Diversisporales;f__Diversisporaceae;g__Diversispora;s__Diversispora_unclassified
3ab6004eeba120286be33235be8b8ab3	0	0	0	0	0	0	0	0	0	0	0	0	0	0	0	0	0	0	d__Fungi;p__Ascomycota;c__Sordariomycetes;o__Hypocreales;f__Nectriaceae;g__Neonectria;s__Ilyonectria_macrodidyma
7f39207120420e48e0770f819fbd472c	0	0	0	0	0	0	0	0	0	0	0	0	0	0	0	0	0	0	d__Fungi;p__Glomeromycota;c__Glomeromycetes;o__Glomeromycetes_unclassified;f__Glomeromycetes_unclassified;g__Glomeromycetes_unclassified;s__Glomeromycetes_unclassified
0fe189917d53fa6214815c4089ad78e6	0	0	0	0	0	0	0	0	0	0	0	0	0	0	0	0	0	0	d__Fungi;p__Basidiomycota;c__Wallemiomycetes;o__Wallemiales;f__Wallemiaceae;g__Wallemia;s__Wallemia_canadensis
48b80831609592586b756431d9aa3773	0	0	0	0	0	0	0	0	0	6	0	0	0	0	0	0	0	0	d__Fungi;p__Ascomycota;c__Ascomycota_unclassified;o__Ascomycota_unclassified;f__Ascomycota_unclassified;g__Ascomycota_unclassified;s__Ascomycota_unclassified
2b8e371c23e859564ac6f7c7302f7144	0	0	0	0	0	0	2	0	0	2	0	0	0	0	0	0	0	0	d__Fungi;p__Ascomycota;c__Sordariomycetes;o__Microascales;f__Microascaceae;g__Microascus;s__Microascus_unclassified
f171d66364aed261db4ec8448d4d1afa	0	0	0	0	0	0	0	0	0	0	0	0	0	0	0	0	0	0	d__Fungi;p__Ascomycota;c__Sordariomycetes;o__Sordariomycetes_unclassified;f__Sordariomycetes_unclassified;g__Sordariomycetes_unclassified;s__Sordariomycetes_unclassified
56f6c726a1e84c0d6ce8fe124b67841b	0	0	0	0	0	0	0	0	0	0	0	0	0	0	0	0	0	0	d__Fungi;p__Basidiomycota;c__Basidiomycota_unclassified;o__Basidiomycota_unclassified;f__Basidiomycota_unclassified;g__Basidiomycota_unclassified;s__Basidiomycota_unclassified
e159996593cfad86f2824a147543708f	0	0	0	0	0	0	0	0	0	0	0	0	0	0	0	0	0	0	d__Fungi;p__Ascomycota;c__Eurotiomycetes;o__Eurotiales;f__Trichocomaceae;g__Trichocomaceae_unclassified;s__Trichocomaceae_unclassified
70f1c21501e540f055d3f53fac8534bc	0	0	0	0	0	0	0	0	0	0	0	0	0	0	0	0	0	0	d__Fungi;p__Basidiomycota;c__Tremellomycetes;o__Tremellomycetes_unclassified;f__Tremellomycetes_unclassified;g__Tremellomycetes_unclassified;s__Tremellomycetes_unclassified
fc0f8e6d3023e7a4a606c045809a14a7	0	0	0	0	0	0	0	0	0	0	0	0	0	0	0	0	0	0	d__Fungi;p__Ascomycota;c__Sordariomycetes;o__Sordariales;f__Chaetomiaceae;g__Chaetomiaceae_unclassified;s__Chaetomiaceae_unclassified
89c16894ae4e98f505152d13237715b8	0	0	0	0	0	0	0	0	0	0	0	0	0	0	0	0	0	0	d__Fungi;p__Ascomycota;c__Sordariomycetes;o__Hypocreales;f__Nectriaceae;g__Fusicolla;s__Fusicolla_unclassified
d64d99146ed8f73a24747a8059b9fdbc	0	0	0	0	0	0	0	0	0	0	0	0	0	0	0	0	0	0	d__Fungi;p__Ascomycota;c__Sordariomycetes;o__Hypocreales;f__Nectriaceae;g__Gibberella;s__Gibberella_unclassified
4c40e805e7b4492b22cae8745d7d9adb	0	0	0	0	0	0	0	0	0	0	0	0	0	0	0	0	0	0	d__Fungi;p__Ascomycota;c__Dothideomycetes;o__Pleosporales;f__Lophiostomataceae;g__Tetraploa;s__Tetraploa_aristata
d890371c9f648b86a14a6f049c0857f5	0	0	0	0	0	0	0	0	0	4	0	0	5	0	0	0	0	0	d__Fungi;p__Basidiomycota;c__Agaricomycetes;o__Cantharellales;f__Ceratobasidiaceae;g__Thanatephorus;s__Rhizoctonia_sp_AG_4
4d8224ea9dcaddab7e4f2ccd9c6cb96e	0	0	0	0	0	5	0	0	0	0	0	0	0	4	0	0	0	0	d__Fungi;p__Ascomycota;c__Sordariomycetes;o__Hypocreales;f__Clavicipitaceae;g__Metarhizium;s__Metarhizium_carneum
693cfc17df8fbf2b9ee760b18bbce187	3	6	0	0	0	0	0	0	0	0	0	0	0	0	0	0	0	0	d__Fungi;p__Ascomycota;c__Sordariomycetes;o__Sordariomycetes_unclassified;f__Sordariomycetes_unclassified;g__Sordariomycetes_unclassified;s__Sordariomycetes_unclassified
27cdb8b0b1ed87272043110db158f616	6	3	0	0	0	0	0	0	0	0	0	0	0	0	0	0	0	0	d__Fungi;p__Ascomycota;c__Eurotiomycetes;o__Eurotiales;f__Trichocomaceae;g__Aspergillus;s__Aspergillus_unclassified
9377573126704ee3dd74b00d275a06cc	9	0	0	0	0	0	0	0	0	0	0	0	0	0	0	0	0	0	d__Fungi;p__Ascomycota;c__Sordariomycetes;o__Hypocreales;f__Hypocreales_Incertae_sedis;g__Acremonium;s__Acremonium_furcatum
cf2b3c1c15990cbdf4a2075f7243a8ca	3	0	0	0	6	0	0	0	0	0	0	0	0	0	0	0	0	0	d__Fungi;p__Ascomycota;c__Ascomycota_unclassified;o__Ascomycota_unclassified;f__Ascomycota_unclassified;g__Ascomycota_unclassified;s__Ascomycota_unclassified
9ff30bfe7c79f079b5558cc6235153c9	0	9	0	0	0	0	0	0	0	0	0	0	0	0	0	0	0	0	d__Fungi;p__Basidiomycota;c__Tremellomycetes;o__Tremellales;f__Tremellales_Incertae_sedis;g__Tremellales_Incertae_sedis_unclassified;s__Tremellales_Incertae_sedis_unclassified
febac0868864d40432ad66b4230a7240	0	9	0	0	0	0	0	0	0	0	0	0	0	0	0	0	0	0	d__Fungi;p__Mucoromycota;c__Umbelopsidomycetes;o__GS23;f__GS23_unclassified;g__GS23_unclassified;s__GS23_unclassified
ab68a2c5cb421c9a1cc67603a8c21d17	0	9	0	0	0	0	0	0	0	0	0	0	0	0	0	0	0	0	d__Fungi;p__Fungi_unclassified;c__Fungi_unclassified;o__Fungi_unclassified;f__Fungi_unclassified;g__Fungi_unclassified;s__Fungi_unclassified
8f846d49cec34312cbeae49c653dc2b5	0	0	0	0	9	0	0	0	0	0	0	0	0	0	0	0	0	0	d__Fungi;p__Ascomycota;c__Sordariomycetes;o__Hypocreales;f__Nectriaceae;g__Ilyonectria;s__Ilyonectria_robusta
e3edaa4118551c4c390510c4ec33cdc0	0	0	0	0	0	0	0	0	0	0	0	0	0	0	0	0	0	0	d__Fungi;p__Ascomycota;c__Dothideomycetes;o__Pleosporales;f__Sporormiaceae;g__Preussia;s__Preussia_pilosella
5edeaf27439a607066c031503b3a0285	0	0	0	0	0	0	0	0	0	0	0	0	0	0	0	0	0	0	d__Fungi;p__Glomeromycota;c__Glomeromycetes;o__Glomerales;f__Glomeraceae;g__Glomus;s__Glomus_irregulare
730d3de130683b326aa9c2cf262c5d64	0	0	0	0	0	0	0	0	0	0	0	0	0	0	0	0	0	0	d__Fungi;p__Fungi_unclassified;c__Fungi_unclassified;o__Fungi_unclassified;f__Fungi_unclassified;g__Fungi_unclassified;s__Fungi_unclassified
c23d6f72c66def6bdbc688a607724042	0	0	0	0	0	0	0	0	0	0	0	0	0	0	0	0	0	0	d__Fungi;p__Basidiomycota;c__Agaricomycetes;o__Auriculariales;f__Auriculariales_Incertae_sedis;g__Auricularia;s__Auricularia_unclassified
f0ccf93c2212efcac86c372d897d7dd7	0	0	0	0	0	0	0	0	0	0	2	0	0	0	0	0	0	0	d__Fungi;p__Basidiomycota;c__Microbotryomycetes;o__Sporidiobolales;f__Sporidiobolales_Incertae_sedis;g__Rhodotorula;s__Rhodotorula_hordea
104bb6ade0dd4859a4096e49c01f45e1	0	0	0	0	0	0	3	0	0	0	0	0	0	0	0	0	0	0	d__Fungi;p__Ascomycota;c__Sordariomycetes;o__Sordariomycetidae_Incertae_sedis;f__Plectosphaerellaceae;g__Verticillium;s__Verticillium_unclassified
6247fc08b7c32c94988a94025d658e97	0	0	0	0	0	0	0	0	0	0	0	0	0	0	0	0	0	0	d__Fungi;p__Ascomycota;c__Sordariomycetes;o__Sordariomycetes_unclassified;f__Sordariomycetes_unclassified;g__Sordariomycetes_unclassified;s__Sordariomycetes_unclassified
b78d0791ae617d2c63f2c978b87ecdc1	0	0	0	0	0	0	0	9	0	0	0	0	0	0	0	0	0	0	d__Fungi;p__Ascomycota;c__Sordariomycetes;o__Microascales;f__Halosphaeriaceae;g__Clavatospora;s__Clavatospora_longibrachiata
81d5227f819e6b56c8ca80d903b19187	0	0	0	0	0	0	0	0	9	0	0	0	0	0	0	0	0	0	d__Fungi;p__Ascomycota;c__Dothideomycetes;o__Pleosporales;f__Leptosphaeriaceae;g__Paraphoma;s__Paraphoma_chrysanthemicola
7a9d89f3ee9e96723cbfc2030a131055	0	0	0	0	0	0	0	0	9	0	0	0	0	0	0	0	0	0	d__Fungi;p__Ascomycota;c__Sordariomycetes;o__Sordariomycetidae_Incertae_sedis;f__Plectosphaerellaceae;g__Plectosphaerella;s__Plectosphaerella_cucumerina
aedfe0e0e2b7cb6c581cbb4a5eff501e	0	0	0	0	0	0	0	0	0	0	9	0	0	0	0	0	0	0	d__Fungi;p__Ascomycota;c__Dothideomycetes;o__Tubeufiales;f__Tubeufiaceae;g__Tubeufiaceae_unclassified;s__Tubeufiaceae_unclassified
9813ac1ec99639486fd6a384a63ac4f3	0	0	0	0	0	0	0	0	0	0	9	0	0	0	0	0	0	0	d__Fungi;p__Ascomycota;c__Dothideomycetes;o__Pleosporales;f__Pleosporales_unclassified;g__Pleosporales_unclassified;s__Pleosporales_unclassified
767a7dcaba26b5cef68e7ba8a6faab6e	0	0	0	0	0	0	0	0	0	0	9	0	0	0	0	0	0	0	d__Fungi;p__Ascomycota;c__Dothideomycetes;o__Tubeufiales;f__Tubeufiaceae;g__Tubeufiaceae_unclassified;s__Tubeufiaceae_unclassified
25ccbb18d83582d8b7cef92007b54aa5	0	0	0	0	0	0	0	0	0	0	0	9	0	0	0	0	0	0	d__Fungi;p__Fungi_unclassified;c__Fungi_unclassified;o__Fungi_unclassified;f__Fungi_unclassified;g__Fungi_unclassified;s__Fungi_unclassified
1ead2fb7690acce9a5100b1a65ed8c35	0	0	0	0	0	0	0	0	0	0	0	0	0	0	0	0	0	0	d__Fungi;p__Basidiomycota;c__Tremellomycetes;o__Tremellales;f__Tremellales_unclassified;g__Tremellales_unclassified;s__Tremellales_unclassified
76c9756582250e8a766a8ecf5cd34c40	0	0	0	0	0	0	0	0	0	0	0	0	0	0	0	0	0	0	d__Fungi;p__Zygomycota;c__Mucoromycotina_Incertae_sedis;o__Mortierellales;f__Mortierellaceae;g__Mortierella;s__Mortierella_unclassified
2d9c34cd17f10f8c096b48f173787172	0	0	0	0	0	0	0	0	0	0	0	0	0	0	0	0	0	0	d__Fungi;p__Basidiomycota;c__Microbotryomycetes;o__Sporidiobolales;f__Sporidiobolales_Incertae_sedis;g__Sporobolomyces;s__Sporobolomyces_unclassified
936c073b929643bcbc89cfb4fdcf4abe	0	0	0	0	0	0	0	0	0	0	0	0	0	0	0	0	0	0	d__Fungi;p__Ascomycota;c__Dothideomycetes;o__Pleosporales;f__Phaeosphaeriaceae;g__Phaeosphaeriaceae_unclassified;s__Phaeosphaeriaceae_unclassified
2d844c07368ba9a3c8c356e05b4cdb74	0	0	0	0	0	0	0	0	0	0	0	0	0	0	0	0	0	0	d__Fungi;p__Ascomycota;c__Sordariomycetes;o__Hypocreales;f__Nectriaceae;g__Cylindrodendrum;s__Cylindrodendrum_album
603230dd9fab6a20bdc1c52a93e49200	0	0	0	0	0	0	0	0	0	3	0	0	0	0	0	0	2	0	d__Fungi;p__Zygomycota;c__Mucoromycotina_Incertae_sedis;o__Mortierellales;f__Mortierellaceae;g__Mortierella;s__Mortierella_wolfii
21f726fd0ddd4320506ee60f0808e2af	0	0	0	0	0	0	0	0	0	0	0	0	0	0	0	0	0	0	d__Fungi;p__Zygomycota;c__Kickxellomycotina_Incertae_sedis;o__Kickxellales;f__Kickxellaceae;g__Ramicandelaber;s__Ramicandelaber_sp_HMH_2010b
21b55b5a238fd38e0e2420f1fa14dbaf	0	0	0	0	0	0	0	0	0	0	0	0	0	0	0	0	0	0	d__Fungi;p__Fungi_unclassified;c__Fungi_unclassified;o__Fungi_unclassified;f__Fungi_unclassified;g__Fungi_unclassified;s__Fungi_unclassified
176c9b6268fc48c94af70733acd6affc	0	0	0	0	0	0	0	0	0	0	0	0	0	0	0	0	0	0	d__Fungi;p__Basidiomycota;c__Tremellomycetes;o__Tremellales;f__Tremellales_Incertae_sedis;g__Dioszegia;s__Dioszegia_unclassified
adac544b955bbd515003890ef06cfab5	0	0	0	0	0	0	0	0	0	0	0	0	0	0	0	0	0	0	d__Fungi;p__Glomeromycota;c__Glomeromycetes;o__Glomerales;f__Glomerales_unclassified;g__Glomerales_unclassified;s__Glomerales_unclassified
5c135f62de193dce60c06c922db6b624	0	0	0	0	0	0	0	0	0	0	0	0	0	0	0	0	0	0	d__Fungi;p__Ascomycota;c__Sordariomycetes;o__Hypocreales;f__Hypocreales_unclassified;g__Hypocreales_unclassified;s__Hypocreales_unclassified
331016ec3a6ad82d67ea806f673b853d	0	0	0	0	0	0	0	0	0	0	0	0	0	0	0	0	0	0	d__Fungi;p__Ascomycota;c__Eurotiomycetes;o__Chaetothyriales;f__Herpotrichiellaceae;g__Herpotrichiellaceae_unclassified;s__Herpotrichiellaceae_unclassified
0d3619a14cb62bf287b48d759f3c5047	0	0	0	0	0	0	0	0	0	0	0	0	0	0	0	0	0	0	d__Fungi;p__Glomeromycota;c__Glomeromycetes;o__Glomeromycetes_unclassified;f__Glomeromycetes_unclassified;g__Glomeromycetes_unclassified;s__Glomeromycetes_unclassified
a1e6f4147df1113556d560c6261982b0	0	0	0	0	0	0	0	0	0	0	0	0	0	0	0	0	0	0	d__Fungi;p__Glomeromycota;c__Glomeromycetes;o__Glomerales;f__Glomeraceae;g__Glomeraceae_unclassified;s__Glomeraceae_unclassified
bd596ec11c2a5fdde63241a0f25eb5fe	0	0	0	0	0	0	0	0	0	0	0	0	0	0	0	0	0	0	d__Fungi;p__Ascomycota;c__Dothideomycetes;o__Pleosporales;f__Pleosporales_fam_Incertae_sedis;g__Shiraia;s__Shiraia_bambusicola
ceed58d3f5480a68653ee6eb13772a93	0	0	0	0	0	0	0	0	0	0	0	0	0	0	0	0	0	0	d__Fungi;p__Fungi_unclassified;c__Fungi_unclassified;o__Fungi_unclassified;f__Fungi_unclassified;g__Fungi_unclassified;s__Fungi_unclassified
78c8797f1eeca100600a520bb9359d04	0	0	0	0	0	0	2	0	0	0	0	0	0	0	0	0	0	0	d__Fungi;p__Ascomycota;c__Sordariomycetes;o__Sordariales;f__Sordariales_unclassified;g__Sordariales_unclassified;s__Sordariales_unclassified
3720fac8906d5bf75d683a6c811cb906	0	0	0	0	0	0	0	0	0	0	0	0	0	0	0	0	0	0	d__Fungi;p__Basidiomycota;c__Cystobasidiomycetes;o__Cystobasidiales;f__Cystobasidiaceae;g__Occultifur;s__Occultifur_externus
23dc32cd1944865499de399386c605ed	0	0	0	0	0	0	0	0	0	0	0	0	0	0	0	0	0	0	d__Fungi;p__Ascomycota;c__Sordariomycetes;o__Sordariales;f__Lasiosphaeriaceae;g__Cercophora;s__Cercophora_coprophila
f0a34083abd2be63a174044ecd4a11ba	0	0	0	0	0	0	0	0	0	0	0	0	0	0	0	0	0	0	d__Fungi;p__Ascomycota;c__Eurotiomycetes;o__Chaetothyriales;f__Herpotrichiellaceae;g__Cladophialophora;s__Cladophialophora_chaetospira
4d338b4c9ebb67663e5a4a3179378107	0	0	0	0	0	0	0	0	0	0	0	0	0	0	0	0	0	0	d__Fungi;p__Ascomycota;c__Eurotiomycetes;o__Chaetothyriales;f__Herpotrichiellaceae;g__Phialophora;s__Phialophora_cyclaminis
0d5a50422068bd7b9c668e89d38f7b1d	0	0	0	0	0	0	0	0	0	0	0	0	0	0	0	0	0	0	d__Fungi;p__Ascomycota;c__Eurotiomycetes;o__Eurotiales;f__Trichocomaceae;g__Paecilomyces;s__Paecilomyces_aerugineus
32f443878e61c677c4e6d42f63308e47	0	0	0	0	0	0	0	0	0	0	0	0	0	0	0	0	0	0	d__Fungi;p__Ascomycota;c__Ascomycota_unclassified;o__Ascomycota_unclassified;f__Ascomycota_unclassified;g__Ascomycota_unclassified;s__Ascomycota_unclassified
5a77e5f265faa55bd99c242f8fe2a543	0	0	0	0	0	0	0	0	0	0	0	0	0	0	0	0	0	0	d__Fungi;p__Fungi_unclassified;c__Fungi_unclassified;o__Fungi_unclassified;f__Fungi_unclassified;g__Fungi_unclassified;s__Fungi_unclassified
d30d6a446640e5740df3d5af14689644	0	0	0	0	0	0	0	0	0	0	0	0	0	0	0	0	0	0	d__Fungi;p__Ascomycota;c__Sordariomycetes;o__Coniochaetales;f__Coniochaetaceae;g__Lecythophora;s__Lecythophora_fasciculata
dfa5cc1c54ed309efd956b4a2712d52a	0	0	0	0	0	0	0	0	0	0	0	0	0	0	0	0	0	0	d__Fungi;p__Basidiomycota;c__Tremellomycetes;o__Cystofilobasidiales;f__Cystofilobasidiaceae;g__Guehomyces;s__Guehomyces_pullulans
17ab4a239ec66c505bcd24ce58366006	0	0	0	0	0	0	0	0	0	0	0	0	0	0	0	0	0	0	d__Fungi;p__Ascomycota;c__Sordariomycetes;o__Microascales;f__Microascaceae;g__Microascus;s__Microascus_manginii
0d6c5a5ff6d3ed170e88d29c5cbe4cbd	0	0	0	0	0	0	0	0	0	0	0	0	0	0	0	0	0	0	d__Fungi;p__Ascomycota;c__Ascomycota_unclassified;o__Ascomycota_unclassified;f__Ascomycota_unclassified;g__Ascomycota_unclassified;s__Ascomycota_unclassified
76259794cd88015f3fe86aca09d7a2ad	0	0	0	0	0	0	0	0	0	0	0	0	8	0	0	0	0	0	d__Fungi;p__Ascomycota;c__Pezizomycotina_Incertae_sedis;o__Pezizomycotina_Incertae_sedis;f__Pezizomycotina_Incertae_sedis;g__Ochroconis;s__Ochroconis_sp_KL_2011a
6a7b40298062d8f9fbabfb8ce1584932	0	0	0	0	0	0	0	0	0	0	0	0	8	0	0	0	0	0	d__Fungi;p__Basidiomycota;c__Ustilaginomycotina_Incertae_sedis;o__Malasseziales;f__Malasseziales_Incertae_sedis;g__Malassezia;s__Malassezia_japonica
57b320963fa51cff07ac0d6b28c7c211	0	0	0	0	0	0	0	0	0	0	0	0	0	8	0	0	0	0	d__Fungi;p__Ascomycota;c__Orbiliomycetes;o__Orbiliales;f__Orbiliaceae;g__Monacrosporium;s__Monacrosporium_thaumasium
ad2c1a0f1925881dfd9e28cce890e9fd	0	0	0	0	0	0	0	0	0	0	0	0	0	3	5	0	0	0	d__Fungi;p__Fungi_unclassified;c__Fungi_unclassified;o__Fungi_unclassified;f__Fungi_unclassified;g__Fungi_unclassified;s__Fungi_unclassified
15e7b7dec7ac36bfdbbd47cc813adec3	0	0	0	0	0	0	0	0	0	0	0	0	0	0	5	0	0	3	d__Fungi;p__Ascomycota;c__Ascomycota_unclassified;o__Ascomycota_unclassified;f__Ascomycota_unclassified;g__Ascomycota_unclassified;s__Ascomycota_unclassified
33ca3308d842e54061a489a971f28a1b	0	0	0	0	0	0	0	0	0	0	0	0	0	0	8	0	0	0	d__Fungi;p__Ascomycota;c__Ascomycota_unclassified;o__Ascomycota_unclassified;f__Ascomycota_unclassified;g__Ascomycota_unclassified;s__Ascomycota_unclassified
e350a44c34fb3a7ae15346d9623d9dda	0	0	0	0	0	0	0	0	0	0	0	0	0	0	8	0	0	0	d__Fungi;p__Ascomycota;c__Ascomycota_unclassified;o__Ascomycota_unclassified;f__Ascomycota_unclassified;g__Ascomycota_unclassified;s__Ascomycota_unclassified
24d9a6e1f25e89fbf7af29cf93a0e000	0	0	0	0	0	0	0	0	0	0	0	0	0	0	0	0	8	0	d__Fungi;p__Ascomycota;c__Dothideomycetes;o__Dothideomycetes_Incertae_sedis;f__Dothideomycetes_Incertae_sedis_unclassified;g__Dothideomycetes_Incertae_sedis_unclassified;s__Dothideomycetes_Incertae_sedis_unclassified
142ad99db7883aeefd210429ee3112fd	0	0	0	0	0	0	0	0	0	0	0	0	0	0	0	0	0	8	d__Fungi;p__Fungi_unclassified;c__Fungi_unclassified;o__Fungi_unclassified;f__Fungi_unclassified;g__Fungi_unclassified;s__Fungi_unclassified
8feecfabf09754bc402c5bc937ebc565	0	0	0	0	0	0	0	0	0	0	0	0	0	0	0	0	0	8	d__Fungi;p__Fungi_unclassified;c__Fungi_unclassified;o__Fungi_unclassified;f__Fungi_unclassified;g__Fungi_unclassified;s__Fungi_unclassified
a78e0b0960cdd98443265cc7f1a3ef00	3	0	0	0	0	0	0	0	0	0	0	0	0	0	0	0	0	0	d__Fungi;p__Ascomycota;c__Ascomycota_unclassified;o__Ascomycota_unclassified;f__Ascomycota_unclassified;g__Ascomycota_unclassified;s__Ascomycota_unclassified
f9e83fadbdf5bd3b83074ba8ad040896	0	0	4	4	0	0	0	0	0	0	0	0	0	0	0	0	0	0	d__Fungi;p__Glomeromycota;c__Glomeromycetes;o__Glomerales;f__Glomeraceae;g__Glomus;s__Glomus_sp_6_SUN_2011
ecbb7015396e49d10c1761f5a5251c12	0	0	0	8	0	0	0	0	0	0	0	0	0	0	0	0	0	0	d__Fungi;p__Ascomycota;c__Dothideomycetes;o__Capnodiales;f__Mycosphaerellaceae;g__Cladosporium;s__Cladosporium_halotolerans
72dc2d390049a2e91d8287207350a36a	0	0	0	0	8	0	0	0	0	0	0	0	0	0	0	0	0	0	d__Fungi;p__Ascomycota;c__Ascomycota_unclassified;o__Ascomycota_unclassified;f__Ascomycota_unclassified;g__Ascomycota_unclassified;s__Ascomycota_unclassified
45efbeb3ebffd3196d124e9eebcacd56	0	0	0	0	0	8	0	0	0	0	0	0	0	0	0	0	0	0	d__Fungi;p__Ascomycota;c__Sordariomycetes;o__Sordariales;f__Chaetomiaceae;g__Chaetomium;s__Chaetomium_unclassified
03e5cbfdba477f71543d358e380d96a3	0	0	0	0	0	0	0	0	0	0	0	0	0	0	0	0	0	0	d__Fungi;p__Ascomycota;c__Dothideomycetes;o__Pleosporales;f__Phaeosphaeriaceae;g__Phaeosphaeria;s__Phaeosphaeria_fuckelii
ffab06273692f638e9728126928def16	0	0	0	0	0	0	0	0	0	0	0	0	0	0	0	0	0	0	d__Fungi;p__Ascomycota;c__Sordariomycetes;o__Xylariales;f__Xylariales_fam_Incertae_sedis;g__Fusidium;s__Fusidium_unclassified
d6786ef6f30ef87df54ec72492b65ba2	0	0	0	0	0	0	0	0	0	0	0	0	0	0	0	0	0	0	d__Fungi;p__Ascomycota;c__Dothideomycetes;o__Pleosporales;f__Pleosporales_unclassified;g__Pleosporales_unclassified;s__Pleosporales_unclassified
ce9c806134cdf184a64f8fdc22679be0	0	0	0	0	0	0	0	0	0	0	0	0	0	0	0	0	0	0	d__Fungi;p__Chytridiomycota;c__Rhizophlyctidomycetes;o__Rhizophlyctidales;f__Rhizophlyctidaceae;g__Rhizophlyctis;s__Rhizophlyctis_rosea
784433e6ce91731727ea80e6190a083e	0	0	0	0	0	0	0	0	0	0	0	0	0	0	0	0	0	0	d__Fungi;p__Ascomycota;c__Dothideomycetes;o__Dothideomycetes_unclassified;f__Dothideomycetes_unclassified;g__Dothideomycetes_unclassified;s__Dothideomycetes_unclassified
22c39041ccb281063031b0f656e56076	0	0	0	0	0	0	0	0	0	0	0	0	0	0	0	0	0	0	d__Fungi;p__Ascomycota;c__Sordariomycetes;o__Sordariomycetidae_Incertae_sedis;f__Plectosphaerellaceae;g__Verticillium;s__Verticillium_leptobactrum
1c837850b2ffe86f4251e2cfc8130233	0	0	0	0	0	0	0	0	0	0	0	0	0	0	0	0	0	0	d__Fungi;p__Ascomycota;c__Dothideomycetes;o__Pleosporales;f__Phaeosphaeriaceae;g__Phaeosphaeria;s__Phaeosphaeria_sp_1_MM_2012
417ec7cfaf983f8e933e8c068e5dcd34	0	0	0	0	0	0	8	0	0	0	0	0	0	0	0	0	0	0	d__Fungi;p__Ascomycota;c__Leotiomycetes;o__Helotiales;f__Helotiales_unclassified;g__Helotiales_unclassified;s__Helotiales_unclassified
aed3ef809221b9175bb4fafcbf9eb8fe	0	0	0	0	0	0	8	0	0	0	0	0	0	0	0	0	0	0	d__Fungi;p__Basidiomycota;c__Ustilaginomycotina_Incertae_sedis;o__Malasseziales;f__Malasseziales_Incertae_sedis;g__Malassezia;s__Malassezia_restricta
beb1a5af1c0b56d347dff105af2d2dc7	0	0	0	0	0	0	8	0	0	0	0	0	0	0	0	0	0	0	d__Fungi;p__Zygomycota;c__Mucoromycotina_Incertae_sedis;o__Mortierellales;f__Mortierellaceae;g__Mortierella;s__Mortierella_chlamydospora
1737944c7cf4e4069c88978fb7ca7071	0	0	0	0	0	0	8	0	0	0	0	0	0	0	0	0	0	0	d__Fungi;p__Ascomycota;c__Sordariomycetes;o__Hypocreales;f__Hypocreales_unclassified;g__Hypocreales_unclassified;s__Hypocreales_unclassified
495729be048fb9e07d91e6accd4acd82	0	0	0	0	0	0	0	8	0	0	0	0	0	0	0	0	0	0	d__Fungi;p__Chytridiomycota;c__Chytridiomycetes;o__Rhizophlyctidales;f__Rhizophlyctidaceae;g__Rhizophlyctis;s__Rhizophlyctis_rosea
bb0ea3f48b4dab3bf30561141a9b1c18	0	0	0	0	0	0	0	8	0	0	0	0	0	0	0	0	0	0	d__Fungi;p__Fungi_unclassified;c__Fungi_unclassified;o__Fungi_unclassified;f__Fungi_unclassified;g__Fungi_unclassified;s__Fungi_unclassified
aa2fc4ceb0d4868e4ae281e863051785	0	0	0	0	0	0	0	0	0	8	0	0	0	0	0	0	0	0	d__Fungi;p__Fungi_unclassified;c__Fungi_unclassified;o__Fungi_unclassified;f__Fungi_unclassified;g__Fungi_unclassified;s__Fungi_unclassified
5a66cd986f72dfe3b21fccb3d2226950	0	0	0	0	0	0	0	0	0	0	8	0	0	0	0	0	0	0	d__Fungi;p__Fungi_unclassified;c__Fungi_unclassified;o__Fungi_unclassified;f__Fungi_unclassified;g__Fungi_unclassified;s__Fungi_unclassified
579b0893f01ea5f7706cb400832682dd	0	0	0	0	0	0	0	0	0	0	0	0	0	0	0	0	0	0	d__Fungi;p__Ascomycota;c__Sordariomycetes;o__Hypocreales;f__Bionectriaceae;g__Bionectria;s__Bionectria_rossmaniae
de20c7d6ea4aa7f1175ad54cf12336aa	0	0	0	0	0	0	0	0	0	0	0	0	0	0	0	0	0	0	d__Fungi;p__Ascomycota;c__Pezizomycotina_Incertae_sedis;o__Pezizomycotina_Incertae_sedis;f__Pezizomycotina_Incertae_sedis;g__Dokmaia;s__Dokmaia_monthadangii
c907b7ed18ac0aab2e8a0ddf03c1fc32	0	0	0	0	0	0	0	0	0	0	0	0	0	0	0	0	0	0	d__Fungi;p__Glomeromycota;c__Glomeromycota_unclassified;o__Glomeromycota_unclassified;f__Glomeromycota_unclassified;g__Glomeromycota_unclassified;s__Glomeromycota_unclassified
14b2e3bd24f2b5a7f03635589a49ad7f	0	0	0	0	0	3	0	2	0	0	0	0	0	0	0	0	0	0	d__Fungi;p__Ascomycota;c__Eurotiomycetes;o__Eurotiales;f__Eurotiales_unclassified;g__Eurotiales_unclassified;s__Eurotiales_unclassified
4346db6424bc3ffd8a97d92a86a2e528	0	0	0	0	0	0	0	0	0	2	0	0	0	0	0	0	0	0	d__Fungi;p__Ascomycota;c__Sordariomycetes;o__Hypocreales;f__Hypocreales_fam_Incertae_sedis;g__Fusariella;s__Fusariella_unclassified
eedee884ed70a101ce243b4c07696cef	0	0	0	0	0	0	0	0	0	0	0	0	0	0	0	0	0	0	d__Fungi;p__Ascomycota;c__Eurotiomycetes;o__Chaetothyriales;f__Herpotrichiellaceae;g__Cladophialophora;s__Cladophialophora_chaetospira
dac7ca86ba2a0fa163a565bf6eca676c	0	0	0	0	0	0	0	0	0	0	0	0	0	0	0	0	0	0	d__Fungi;p__Basidiomycota;c__Tremellomycetes;o__Tremellales;f__Tremellales_unclassified;g__Tremellales_unclassified;s__Tremellales_unclassified
d28413aaca9b804c5462d93329ace672	0	0	0	0	0	0	0	0	0	0	0	0	0	0	0	0	0	0	d__Fungi;p__Ascomycota;c__Sordariomycetes;o__Hypocreales;f__Ophiocordycipitaceae;g__Ophiocordyceps;s__Ophiocordyceps_unclassified
23440c83fa217f938faa300e3eab250f	0	0	0	0	0	0	0	0	0	0	0	0	0	0	0	0	0	0	d__Fungi;p__Glomeromycota;c__Glomeromycetes;o__Glomeromycetes_unclassified;f__Glomeromycetes_unclassified;g__Glomeromycetes_unclassified;s__Glomeromycetes_unclassified
e84ac216543703cdba92890a55fdf6eb	0	0	0	0	0	0	0	0	0	0	0	0	0	0	0	0	0	0	d__Fungi;p__Basidiomycota;c__Tremellomycetes;o__Tremellales;f__Tremellaceae;g__Cryptococcus;s__Cryptococcus_unclassified
40b7f8f0bf835289c704b3c54f5e330d	0	0	0	0	0	0	0	0	0	0	0	0	0	0	0	0	0	0	d__Fungi;p__Ascomycota;c__Dothideomycetes;o__Pleosporales;f__Pleosporales_Incertae_sedis;g__Pleosporales_Incertae_sedis_unclassified;s__Pleosporales_Incertae_sedis_unclassified
f56035ba4241bd20c23c3392fd709e3d	0	0	0	0	0	0	0	0	0	0	0	0	0	0	0	0	0	0	d__Fungi;p__Glomeromycota;c__Glomeromycetes;o__Glomerales;f__Glomeraceae;g__Glomus;s__Glomus_unclassified
1624722d9dcd171cf7e9386d9b42f50b	0	0	0	0	0	0	0	0	0	0	0	0	0	0	0	0	0	0	d__Fungi;p__Ascomycota;c__Sordariomycetes;o__Hypocreales;f__Nectriaceae;g__Paracremonium;s__Paracremonium_unclassified
f9b0d3284a1ba0ace3648fe65999a56b	0	0	0	0	0	0	0	0	0	0	0	0	0	0	0	0	0	0	d__Fungi;p__Ascomycota;c__Archaeorhizomycetes;o__Archaeorhizomycetales;f__Archaeorhizomycetaceae;g__Archaeorhizomyces;s__Archaeorhizomyces_unclassified
e6f1455b6e3090932c6bf99197abefcb	0	0	0	0	0	0	0	0	0	0	0	0	0	0	0	0	0	0	d__Fungi;p__Ascomycota;c__Dothideomycetes;o__Pleosporales;f__Thyridariaceae;g__Thyridariaceae_unclassified;s__Thyridariaceae_unclassified
2b12347ee28a342bc268d9bd8473361a	0	0	0	0	0	0	0	0	0	0	0	0	0	0	0	0	0	0	d__Fungi;p__Fungi_unclassified;c__Fungi_unclassified;o__Fungi_unclassified;f__Fungi_unclassified;g__Fungi_unclassified;s__Fungi_unclassified
2d1f19beaf56e1bdbb3e064e5e208327	0	0	0	0	0	0	0	0	0	0	0	0	0	0	0	0	0	0	d__Fungi;p__Ascomycota;c__Sordariomycetes;o__Hypocreales;f__Hypocreales_unclassified;g__Hypocreales_unclassified;s__Hypocreales_unclassified
3fb65ad196fb9496e6c054c9621abd95	0	0	0	0	0	0	0	0	0	0	0	0	0	0	0	0	0	0	d__Fungi;p__Ascomycota;c__Sordariomycetes;o__Trichosphaeriales;f__Trichosphaeriales_Incertae_sedis;g__Khuskia;s__Nigrospora_oryzae
c182e1e8d35b6e50bd329bd3ecf1dee3	0	0	0	0	0	0	0	0	0	0	0	0	0	0	0	0	0	0	d__Fungi;p__Fungi_unclassified;c__Fungi_unclassified;o__Fungi_unclassified;f__Fungi_unclassified;g__Fungi_unclassified;s__Fungi_unclassified
2eba01fec18a502b02443f668ea7092b	0	0	0	0	0	0	0	0	0	0	0	0	0	0	0	0	0	0	d__Fungi;p__Fungi_unclassified;c__Fungi_unclassified;o__Fungi_unclassified;f__Fungi_unclassified;g__Fungi_unclassified;s__Fungi_unclassified
3e0977189815baf2dc881d8d77b433fc	0	0	0	0	0	0	0	0	0	0	0	0	0	0	0	0	0	0	d__Fungi;p__Ascomycota;c__Dothideomycetes;o__Dothideales;f__Dothioraceae;g__Kabatiella;s__Aureobasidium_pullulans
58799fec1eb0e5d4c185e22005c09f2d	0	0	0	0	0	0	0	0	0	0	0	0	0	0	0	0	0	0	d__Fungi;p__Fungi_unclassified;c__Fungi_unclassified;o__Fungi_unclassified;f__Fungi_unclassified;g__Fungi_unclassified;s__Fungi_unclassified
434f13de44deaec87d34306b828db345	0	0	0	0	0	0	0	0	0	0	0	0	0	0	0	0	0	0	d__Fungi;p__Fungi_unclassified;c__Fungi_unclassified;o__Fungi_unclassified;f__Fungi_unclassified;g__Fungi_unclassified;s__Fungi_unclassified
d6e8a804496a4b385c8ad48c1878e921	0	0	0	0	0	0	0	0	0	3	0	0	0	0	0	0	0	0	d__Fungi;p__Ascomycota;c__Sordariomycetes;o__Hypocreales;f__Cordycipitaceae;g__Lecanicillium;s__Lecanicillium_primulinum
4255594a1d31a85dcba31ab802addfbf	0	0	0	0	0	0	0	0	0	0	0	0	0	0	0	0	0	0	d__Fungi;p__Fungi_unclassified;c__Fungi_unclassified;o__Fungi_unclassified;f__Fungi_unclassified;g__Fungi_unclassified;s__Fungi_unclassified
5f5d4194d8b618e636e72a93573491c6	0	0	0	0	0	0	0	0	0	0	0	0	0	0	0	0	0	0	d__Fungi;p__Ascomycota;c__Leotiomycetes;o__Helotiales;f__Helotiales_Incertae_sedis;g__Tetracladium;s__Tetracladium_apiense
babbfc6d7f16c247020326f31059e560	0	0	0	0	0	0	0	0	0	0	0	0	0	0	0	0	0	0	d__Fungi;p__Ascomycota;c__Sordariomycetes;o__Sordariales;f__Cephalothecaceae;g__Cephalotheca;s__Cephalotheca_sulfurea
4765f411d461e48bf393a25f7681d7ac	0	0	0	0	0	0	0	0	0	0	0	0	0	0	0	0	0	0	d__Fungi;p__Ascomycota;c__Eurotiomycetes;o__Chaetothyriales;f__Chaetothyriaceae;g__Cyphellophora;s__Cyphellophora_unclassified
55576659c3345c8582e8c36c76a0f1b4	2	0	0	0	0	0	0	0	0	0	0	2	0	0	0	0	0	0	d__Fungi;p__Ascomycota;c__Ascomycota_unclassified;o__Ascomycota_unclassified;f__Ascomycota_unclassified;g__Ascomycota_unclassified;s__Ascomycota_unclassified
4240f5e15aaf0d961438af9f4a127180	0	0	0	0	0	0	0	0	0	0	0	0	0	0	0	0	0	0	d__Fungi;p__Ascomycota;c__Eurotiomycetes;o__Chaetothyriales;f__Chaetothyriaceae;g__Cyphellophora;s__Cyphellophora_unclassified
72f468b5980438f20a48d766f6db8f9e	0	0	0	0	0	0	0	0	0	0	0	0	0	0	0	0	0	0	d__Fungi;p__Ascomycota;c__Sordariomycetes;o__Sordariomycetes_unclassified;f__Sordariomycetes_unclassified;g__Sordariomycetes_unclassified;s__Sordariomycetes_unclassified
24cd26e686ce3d97e66c63568dab08ef	0	0	0	0	0	0	0	0	0	0	0	0	0	0	0	0	0	0	d__Fungi;p__Basidiomycota;c__Tremellomycetes;o__Tremellales;f__Tremellales_Incertae_sedis;g__Bulleromyces;s__Bulleromyces_albus
5eebd0c37eb3d771d204542e3d602c86	0	0	0	0	0	0	0	0	0	0	0	0	0	0	0	0	0	0	d__Fungi;p__Basidiomycota;c__Microbotryomycetes;o__Sporidiobolales;f__Sporidiobolales_Incertae_sedis;g__Rhodotorula;s__Rhodotorula_ingeniosa
55532eb42371fd06b2dd8584a5983267	0	0	0	0	0	0	0	0	0	0	0	0	0	0	0	0	0	0	d__Fungi;p__Ascomycota;c__Sordariomycetes;o__Hypocreales;f__Hypocreaceae;g__Hypocrea;s__Hypocrea_unclassified
b8ce9576e9560269300efae06d794784	0	0	0	0	0	0	0	0	0	0	0	0	0	0	0	0	0	0	d__Fungi;p__Ascomycota;c__Sordariomycetes;o__Sordariomycetidae_Incertae_sedis;f__Plectosphaerellaceae;g__Plectosphaerella;s__Plectosphaerella_cucumerina
f0ca91dbef4c306798350ca8140f07f6	0	0	0	0	0	0	0	0	0	0	0	0	0	0	0	0	0	0	d__Fungi;p__Fungi_unclassified;c__Fungi_unclassified;o__Fungi_unclassified;f__Fungi_unclassified;g__Fungi_unclassified;s__Fungi_unclassified
0db0b9599c256fe5e7a580ac3918593a	0	0	0	0	0	0	0	0	0	0	0	0	0	0	0	0	0	0	d__Fungi;p__Ascomycota;c__Leotiomycetes;o__Helotiales;f__Helotiaceae;g__Articulospora;s__Articulospora_unclassified
fe75de79a31c505633b0957836989d8a	0	0	0	0	0	0	0	0	0	0	0	0	0	0	0	0	0	0	d__Fungi;p__Ascomycota;c__Sordariomycetes;o__Sordariales;f__Lasiosphaeriaceae;g__Cladorrhinum;s__Cladorrhinum_bulbillosum
02fd13dec6caf0c86bcf3d3c2476a582	0	0	0	0	0	0	0	0	0	0	0	0	0	0	0	0	0	0	d__Fungi;p__Basidiomycota;c__Agaricomycetes;o__Cantharellales;f__Cantharellales_fam_Incertae_sedis;g__Sistotrema;s__Sistotrema_coronilla
5d8c3378fbc6d505dd21cba5804fd2b5	0	0	0	0	0	0	0	0	0	0	0	0	0	0	0	0	0	0	d__Fungi;p__Ascomycota;c__Leotiomycetes;o__Helotiales;f__Helotiales_unclassified;g__Helotiales_unclassified;s__Helotiales_unclassified
a2f8716d3967dc712e8824bb9bb5094b	0	0	0	0	0	0	0	0	0	0	0	0	0	0	0	0	0	0	d__Fungi;p__Basidiomycota;c__Basidiomycota_unclassified;o__Basidiomycota_unclassified;f__Basidiomycota_unclassified;g__Basidiomycota_unclassified;s__Basidiomycota_unclassified
b6c833a318103c8fc747360e0804e471	0	0	0	0	0	0	0	0	0	0	0	0	0	0	0	0	0	0	d__Fungi;p__Ascomycota;c__Dothideomycetes;o__Capnodiales;f__Capnodiales_unclassified;g__Capnodiales_unclassified;s__Capnodiales_unclassified
82fed34d4e15985d546bf7d5d2a178ac	0	0	0	0	0	0	0	0	0	0	0	0	7	0	0	0	0	0	d__Fungi;p__Fungi_unclassified;c__Fungi_unclassified;o__Fungi_unclassified;f__Fungi_unclassified;g__Fungi_unclassified;s__Fungi_unclassified
c692048fabd5e977cc572542ba1887fd	0	0	0	0	0	0	0	0	0	0	0	0	0	0	0	7	0	0	d__Fungi;p__Ascomycota;c__Orbiliomycetes;o__Orbiliales;f__Orbiliaceae;g__Monacrosporium;s__Monacrosporium_thaumasium
b9710ef0f529a0ad0d2465838d7060a7	0	0	0	0	0	0	0	0	0	0	0	0	0	0	0	0	0	7	d__Fungi;p__Ascomycota;c__Eurotiomycetes;o__Chaetothyriales;f__Herpotrichiellaceae;g__Cladophialophora;s__Cladophialophora_chaetospira
135475a4d9387014deb0570af06d5c0f	0	0	0	0	0	0	0	0	0	0	0	0	0	0	0	0	0	7	d__Fungi;p__Fungi_unclassified;c__Fungi_unclassified;o__Fungi_unclassified;f__Fungi_unclassified;g__Fungi_unclassified;s__Fungi_unclassified
3d4cee5e305f3e9c767a556b56336887	0	0	0	0	0	0	0	0	0	0	0	0	0	0	0	0	0	2	d__Fungi;p__Fungi_unclassified;c__Fungi_unclassified;o__Fungi_unclassified;f__Fungi_unclassified;g__Fungi_unclassified;s__Fungi_unclassified
db53c3a4d3dea805bc9e6f0f1f0194f7	0	7	0	0	0	0	0	0	0	0	0	0	0	0	0	0	0	0	d__Fungi;p__Fungi_unclassified;c__Fungi_unclassified;o__Fungi_unclassified;f__Fungi_unclassified;g__Fungi_unclassified;s__Fungi_unclassified
71eec431bc30792554de4cd8118fa365	0	7	0	0	0	0	0	0	0	0	0	0	0	0	0	0	0	0	d__Fungi;p__Ascomycota;c__Sordariomycetes;o__Ophiostomatales;f__Ophiostomataceae;g__Ophiostomataceae_unclassified;s__Ophiostomataceae_unclassified
338cfab83880054068666a12b9651b7e	0	7	0	0	0	0	0	0	0	0	0	0	0	0	0	0	0	0	d__Fungi;p__Mucoromycota;c__Umbelopsidomycetes;o__GS23;f__GS23_unclassified;g__GS23_unclassified;s__GS23_unclassified
af81b757c079bb92129f194974439825	0	7	0	0	0	0	0	0	0	0	0	0	0	0	0	0	0	0	d__Fungi;p__Zygomycota;c__Mucoromycotina_Incertae_sedis;o__Mortierellales;f__Mortierellaceae;g__Mortierella;s__Mortierella_unclassified
8954478d3d1b8152458306b22ea0da24	0	0	7	0	0	0	0	0	0	0	0	0	0	0	0	0	0	0	d__Fungi;p__Fungi_unclassified;c__Fungi_unclassified;o__Fungi_unclassified;f__Fungi_unclassified;g__Fungi_unclassified;s__Fungi_unclassified
1afaed9c2d62c54569307d2c305b91aa	0	0	2	5	0	0	0	0	0	0	0	0	0	0	0	0	0	0	d__Fungi;p__Ascomycota;c__Sordariomycetes;o__Sordariomycetidae_Incertae_sedis;f__Plectosphaerellaceae;g__Verticillium;s__Verticillium_leptobactrum
1fa8ae92477df879aaa7320873912af5	0	0	0	0	7	0	0	0	0	0	0	0	0	0	0	0	0	0	d__Fungi;p__Ascomycota;c__Sordariomycetes;o__Hypocreales;f__Nectriaceae;g__Ilyonectria;s__Ilyonectria_robusta
c2dcf4ab5f46fc1bfa8ac47a0b7f5452	0	0	0	0	0	7	0	0	0	0	0	0	0	0	0	0	0	0	d__Fungi;p__Ascomycota;c__Ascomycota_unclassified;o__Ascomycota_unclassified;f__Ascomycota_unclassified;g__Ascomycota_unclassified;s__Ascomycota_unclassified
1c79472d0be77c21d4c27e79503cd185	0	0	0	0	0	4	0	0	0	0	0	0	0	0	0	0	0	0	d__Fungi;p__Fungi_unclassified;c__Fungi_unclassified;o__Fungi_unclassified;f__Fungi_unclassified;g__Fungi_unclassified;s__Fungi_unclassified
a1dfc19d8ed3b021aa193b75490e5f28	0	0	0	0	0	0	0	0	0	0	0	0	0	0	0	0	0	0	d__Fungi;p__Fungi_unclassified;c__Fungi_unclassified;o__Fungi_unclassified;f__Fungi_unclassified;g__Fungi_unclassified;s__Fungi_unclassified
fc9e1001217f83067ce23b47dc350099	0	0	0	0	0	0	0	0	0	0	0	0	0	0	0	0	0	0	d__Fungi;p__Basidiomycota;c__Agaricomycetes;o__Agaricales;f__Psathyrellaceae;g__Coprinopsis;s__Coprinopsis_urticicola
eb3ff27996da7abbd6a3315bb6d8eeb7	0	0	0	0	0	0	0	0	0	0	0	0	0	0	0	0	0	0	d__Fungi;p__Ascomycota;c__Pezizomycotina_Incertae_sedis;o__Pezizomycotina_Incertae_sedis;f__Pezizomycotina_Incertae_sedis;g__Torula;s__Torula_caligans
2d283b9afeec31caf38fe874e35840e6	0	0	0	0	0	0	0	0	0	0	0	0	0	0	0	0	0	0	d__Fungi;p__Fungi_unclassified;c__Fungi_unclassified;o__Fungi_unclassified;f__Fungi_unclassified;g__Fungi_unclassified;s__Fungi_unclassified
83b0393369f75f350fbca8a4a7f1cf3e	0	0	0	0	0	0	7	0	0	0	0	0	0	0	0	0	0	0	d__Fungi;p__Ascomycota;c__Sordariomycetes;o__Hypocreales;f__Hypocreales_Incertae_sedis;g__Myrothecium;s__Myrothecium_inundatum
3c777533da6e61d5fa8d968de54e8d4a	0	0	0	0	0	0	7	0	0	0	0	0	0	0	0	0	0	0	d__Fungi;p__Zygomycota;c__Mucoromycotina_Incertae_sedis;o__Mucorales;f__Mucoraceae;g__Mucor;s__Mucor_unclassified
77390c651de27ff24de77d3426620df9	0	0	0	0	0	0	7	0	0	0	0	0	0	0	0	0	0	0	d__Fungi;p__Ascomycota;c__Ascomycota_unclassified;o__Ascomycota_unclassified;f__Ascomycota_unclassified;g__Ascomycota_unclassified;s__Ascomycota_unclassified
7e443d9c87385b344736146406cea41d	0	0	0	0	0	0	7	0	0	0	0	0	0	0	0	0	0	0	d__Fungi;p__Ascomycota;c__Sordariomycetes;o__Hypocreales;f__Hypocreaceae;g__Hypocrea;s__Trichoderma_evansii
aa25f6fad611e4cf59d085d39f4623bf	0	0	0	0	0	0	7	0	0	0	0	0	0	0	0	0	0	0	d__Fungi;p__Ascomycota;c__Leotiomycetes;o__Helotiales;f__Sclerotiniaceae;g__Botryotinia;s__Botryotinia_unclassified
9fc6a632c357fddfcafe660e5f713eb0	0	0	0	0	0	0	7	0	0	0	0	0	0	0	0	0	0	0	d__Fungi;p__Zygomycota;c__Mucoromycotina_Incertae_sedis;o__Mortierellales;f__Mortierellaceae;g__Mortierella;s__Mortierella_unclassified
36c4fa3ad60dab47e9fc024751b6bf3a	0	0	0	0	0	0	0	7	0	0	0	0	0	0	0	0	0	0	d__Fungi;p__Basidiomycota;c__Ustilaginomycotina_Incertae_sedis;o__Malasseziales;f__Malasseziales_Incertae_sedis;g__Malassezia;s__Malassezia_restricta
0a68ad4c34679f75eaeb80b8f314e29e	0	0	0	0	0	0	0	7	0	0	0	0	0	0	0	0	0	0	d__Fungi;p__Fungi_unclassified;c__Fungi_unclassified;o__Fungi_unclassified;f__Fungi_unclassified;g__Fungi_unclassified;s__Fungi_unclassified
8ab7e434d31236c4190c0a8409339fbc	0	0	0	0	0	0	0	0	7	0	0	0	0	0	0	0	0	0	d__Fungi;p__Ascomycota;c__Sordariomycetes;o__Hypocreales;f__Hypocreaceae;g__Hypocrea;s__Hypocrea_lixii
59af0603fd4fcb92365a82b932d346cc	0	0	0	0	0	0	0	0	7	0	0	0	0	0	0	0	0	0	d__Fungi;p__Ascomycota;c__Sordariomycetes;o__Hypocreales;f__Hypocreaceae;g__Gliocladium;s__Acremonium_nepalense
c4296e3171eece86731c01d14dabf02d	0	0	0	0	0	0	0	0	0	7	0	0	0	0	0	0	0	0	d__Fungi;p__Basidiomycota;c__Agaricomycetes;o__Agaricales;f__Strophariaceae;g__Psilocybe;s__Psilocybe_unclassified
83a7e30eee1ec2e614619893574760ee	0	0	0	0	0	0	0	0	0	7	0	0	0	0	0	0	0	0	d__Fungi;p__Fungi_unclassified;c__Fungi_unclassified;o__Fungi_unclassified;f__Fungi_unclassified;g__Fungi_unclassified;s__Fungi_unclassified
be4e94dd0874091041c7772383ffa922	0	0	0	0	0	0	0	0	0	0	7	0	0	0	0	0	0	0	d__Fungi;p__Ascomycota;c__Dothideomycetes;o__Dothideomycetes_unclassified;f__Dothideomycetes_unclassified;g__Dothideomycetes_unclassified;s__Dothideomycetes_unclassified
c5f7b663d70d6ac2fdf15c419fd92ad9	0	0	0	0	0	0	0	0	0	0	7	0	0	0	0	0	0	0	d__Fungi;p__Ascomycota;c__Sordariomycetes;o__Hypocreales;f__Hypocreaceae;g__Gliocladium;s__Acremonium_nepalense
02356ffb2236e93782a84a4417d0ffc2	0	0	0	0	0	0	0	0	0	0	0	7	0	0	0	0	0	0	d__Fungi;p__Fungi_unclassified;c__Fungi_unclassified;o__Fungi_unclassified;f__Fungi_unclassified;g__Fungi_unclassified;s__Fungi_unclassified
000aa2aad556bca0deddce615bcbc24b	0	0	0	0	0	0	0	0	0	0	0	0	0	0	0	0	0	0	d__Fungi;p__Glomeromycota;c__Glomeromycetes;o__Glomerales;f__Glomeraceae;g__Glomeraceae_unclassified;s__Glomeraceae_unclassified
0c54889dcb5a91e18940af665396f9ec	0	0	0	0	0	0	0	0	0	0	0	0	0	0	0	0	0	0	d__Fungi;p__Ascomycota;c__Sordariomycetes;o__Sordariomycetes_unclassified;f__Sordariomycetes_unclassified;g__Sordariomycetes_unclassified;s__Sordariomycetes_unclassified
79f8cc12fb3ec81436decefeb107e637	0	0	0	0	0	0	0	0	0	0	0	0	0	0	0	0	0	0	d__Fungi;p__Zygomycota;c__Kickxellomycotina_Incertae_sedis;o__Kickxellales;f__Kickxellaceae;g__Ramicandelaber;s__Ramicandelaber_sp_HMH_2010b
4981ada73aaaf7831547404a81fef40f	0	0	0	0	0	0	0	0	0	0	0	0	0	0	0	0	0	0	d__Fungi;p__Basidiomycota;c__Microbotryomycetes;o__Leucosporidiales;f__Leucosporidiaceae;g__Mastigobasidium;s__Mastigobasidium_intermedium
3a8431a3c80d54657a62aaacc9993c17	0	0	0	0	0	0	0	0	0	0	0	0	0	0	0	2	0	0	d__Fungi;p__Fungi_unclassified;c__Fungi_unclassified;o__Fungi_unclassified;f__Fungi_unclassified;g__Fungi_unclassified;s__Fungi_unclassified
a8a495cc10c35c09a2bd8e1f76d0a8ad	0	0	0	0	0	0	0	0	0	0	0	0	0	0	0	0	0	0	d__Fungi;p__Glomeromycota;c__Glomeromycetes;o__Glomerales;f__Glomeraceae;g__Glomus;s__Glomus_sp_3_SUN_2011
40471fe5966bd7b2131c3a35364ae6e9	0	0	0	0	0	0	0	0	0	0	0	0	0	0	0	0	0	0	d__Fungi;p__Glomeromycota;c__Glomeromycetes;o__Glomerales;f__Glomeraceae;g__Glomus;s__Glomus_unclassified
419ae7e1a57556ecc62941475ccd7e1d	0	0	0	0	0	0	0	0	0	0	0	0	0	0	0	0	0	0	d__Fungi;p__Ascomycota;c__Ascomycota_unclassified;o__Ascomycota_unclassified;f__Ascomycota_unclassified;g__Ascomycota_unclassified;s__Ascomycota_unclassified
a45a0544b97f78634bef8c0e0cae910f	0	0	0	0	0	0	0	0	0	0	0	0	0	0	0	0	0	0	d__Fungi;p__Fungi_unclassified;c__Fungi_unclassified;o__Fungi_unclassified;f__Fungi_unclassified;g__Fungi_unclassified;s__Fungi_unclassified
41eed5797764bca5221513b814719010	0	0	0	0	0	0	0	0	0	0	0	0	0	0	0	0	0	0	d__Fungi;p__Ascomycota;c__Sordariomycetes;o__Hypocreales;f__Nectriaceae;g__Microcera;s__Microcera_rubra
f5e8403c38f5c9af7545234823c7f209	0	0	0	0	0	0	0	0	0	0	0	0	0	0	0	0	0	0	d__Fungi;p__Ascomycota;c__Ascomycota_unclassified;o__Ascomycota_unclassified;f__Ascomycota_unclassified;g__Ascomycota_unclassified;s__Ascomycota_unclassified
23d00262beab339aa81a23a00e736566	0	0	0	0	0	0	0	0	0	0	0	0	0	0	0	0	0	0	d__Fungi;p__Glomeromycota;c__Glomeromycetes;o__Glomerales;f__Glomeraceae;g__Glomus;s__Glomus_indicum
003079ed4d7f0b0ba298d43444bf439d	0	0	0	0	0	0	0	0	0	0	0	0	0	0	0	0	0	0	d__Fungi;p__Basidiomycota;c__Agaricomycetes;o__Hymenochaetales;f__Hymenochaetales_unclassified;g__Hymenochaetales_unclassified;s__Hymenochaetales_unclassified
e7372a49f52d582faa6be15ca03a57ce	0	0	0	0	0	0	0	0	0	0	0	0	0	0	0	0	0	0	d__Fungi;p__Ascomycota;c__Dothideomycetes;o__Pleosporales;f__Leptosphaeriaceae;g__Subplenodomus;s__Subplenodomus_iridicola
2b042f08a66ceba7fb183ea7c341fbbe	0	0	0	0	0	0	0	0	0	0	0	0	0	0	0	0	0	0	d__Fungi;p__Basidiomycota;c__Agaricomycetes;o__Agaricomycetes_unclassified;f__Agaricomycetes_unclassified;g__Agaricomycetes_unclassified;s__Agaricomycetes_unclassified
37bb2d42e26e36ad5a6d8ca8b8fe2775	0	0	0	0	0	0	0	0	0	0	0	0	0	0	0	0	0	0	d__Fungi;p__Ascomycota;c__Sordariomycetes;o__Hypocreales;f__Nectriaceae;g__Gibberella;s__Gibberella_unclassified
8c3b78d550677fe10919f31663b7d2e4	0	0	0	0	0	0	0	0	0	0	0	0	0	0	0	0	0	0	d__Fungi;p__Basidiomycota;c__Agaricomycetes;o__Trechisporales;f__Trechisporales_unclassified;g__Trechisporales_unclassified;s__Trechisporales_unclassified
8e1cc53b171d8c9b54c96886c3630a5c	0	0	0	0	0	0	0	0	0	0	0	0	0	0	0	0	0	0	d__Fungi;p__Fungi_unclassified;c__Fungi_unclassified;o__Fungi_unclassified;f__Fungi_unclassified;g__Fungi_unclassified;s__Fungi_unclassified
206e269ce0aa6869bb94c56ab3d5460f	0	0	0	0	0	0	0	0	0	0	0	0	0	0	0	0	0	0	d__Fungi;p__Basidiomycota;c__Agaricomycetes;o__Agaricales;f__Lycoperdaceae;g__Vascellum;s__Vascellum_curtisii
587ca7e91927fb1aca27284e27630907	0	0	0	0	0	0	0	0	0	0	0	0	0	0	0	0	0	3	d__Fungi;p__Basidiomycota;c__Agaricomycetes;o__Agaricales;f__Psathyrellaceae;g__Psathyrella;s__Psathyrella_pygmaea
86c3060688e1730bc775de5c5bfa63bf	0	0	0	0	0	0	2	0	0	0	0	0	0	0	0	0	0	0	d__Fungi;p__Ascomycota;c__Leotiomycetes;o__Helotiales;f__Helotiaceae;g__Scytalidium;s__Scytalidium_lignicola
2e32ef8443d75ce9c9139ef13906e454	0	0	0	0	0	0	0	0	0	0	0	0	0	0	0	0	0	0	d__Fungi;p__Ascomycota;c__Dothideomycetes;o__Dothideomycetidae_Incertae_sedis;f__Eremomycetaceae;g__Arthrographis;s__Arthrographis_kalrae
84eca268ca988c58a78177eef8d88327	0	0	0	0	0	0	0	0	0	0	0	0	0	0	0	0	0	0	d__Fungi;p__Ascomycota;c__Pezizomycotina_Incertae_sedis;o__Pezizomycotina_Incertae_sedis;f__Pezizomycotina_Incertae_sedis;g__Knufia;s__Knufia_unclassified
14c09d6d878fc123596a67a3aa729805	0	0	0	0	0	0	0	0	0	0	0	0	0	0	0	0	0	0	d__Fungi;p__Ascomycota;c__Eurotiomycetes;o__Eurotiales;f__Trichocomaceae;g__Emericella;s__Emericella_nidulans
45d147b6500f1110669044e572aa8813	0	0	0	0	0	0	0	0	0	0	0	0	0	0	0	0	0	0	d__Fungi;p__Ascomycota;c__Leotiomycetes;o__Helotiales;f__Helotiales_unclassified;g__Helotiales_unclassified;s__Helotiales_unclassified
0c2f332d63ba377c201bc600713be073	0	0	0	0	0	0	0	0	0	0	0	0	0	0	0	0	0	0	d__Fungi;p__Ascomycota;c__Pezizomycotina_Incertae_sedis;o__Pezizomycotina_Incertae_sedis;f__Pezizomycotina_Incertae_sedis;g__Ochroconis;s__Ochroconis_unclassified
d06bd618d185877e11c1bf2f27b154fd	0	0	0	0	0	0	0	0	0	0	0	0	0	0	0	0	0	0	d__Fungi;p__Zygomycota;c__Mucoromycotina_Incertae_sedis;o__Mortierellales;f__Mortierellaceae;g__Mortierella;s__Mortierella_elongata
9dc1ce43ce7c1e6ca9cf27ca1528915c	0	0	0	0	0	0	0	0	0	0	0	0	0	0	0	0	0	0	d__Fungi;p__Basidiomycota;c__Tremellomycetes;o__Trichosporonales;f__Trichosporonaceae;g__Trichosporon;s__Trichosporon_laibachii
90806df7c7cf845f6df6e552c7097e45	0	0	0	0	0	0	0	0	0	0	0	0	0	0	0	0	0	0	d__Fungi;p__Ascomycota;c__Sordariomycetes;o__Sordariales;f__Sordariales_fam_Incertae_sedis;g__Conlarium;s__Conlarium_unclassified
1e062a8ba3400eabdab8fbda7d44d22f	0	0	0	0	0	0	0	0	0	0	0	0	0	0	0	0	0	0	d__Fungi;p__Fungi_unclassified;c__Fungi_unclassified;o__Fungi_unclassified;f__Fungi_unclassified;g__Fungi_unclassified;s__Fungi_unclassified
1d5652df3bc7ee1ed81d63ce0d1ce5f5	0	0	0	0	0	0	0	0	0	0	0	0	0	0	0	0	0	0	d__Fungi;p__Fungi_unclassified;c__Fungi_unclassified;o__Fungi_unclassified;f__Fungi_unclassified;g__Fungi_unclassified;s__Fungi_unclassified
eb7481f1716349d297c06472fbf56c95	0	0	0	0	0	3	0	0	0	0	0	0	0	0	0	0	0	0	d__Fungi;p__Ascomycota;c__Dothideomycetes;o__Pleosporales;f__Pleosporales_unclassified;g__Pleosporales_unclassified;s__Pleosporales_unclassified
3275f6fb1dbbc36dc2526ceb5a4a40a1	0	0	0	0	0	0	0	0	0	0	0	0	0	0	0	0	0	0	d__Fungi;p__Chytridiomycota;c__Chytridiomycota_unclassified;o__Chytridiomycota_unclassified;f__Chytridiomycota_unclassified;g__Chytridiomycota_unclassified;s__Chytridiomycota_unclassified
c9706d66ee08de3cc55026b04bf662dd	0	0	0	0	0	0	0	0	0	0	0	0	0	0	0	0	0	0	d__Fungi;p__Ascomycota;c__Dothideomycetes;o__Pleosporales;f__Pleosporales_unclassified;g__Pleosporales_unclassified;s__Pleosporales_unclassified
dc448393aef3030a04e459a99040726b	0	0	0	0	0	0	0	0	0	0	0	0	0	0	0	0	0	0	d__Fungi;p__Ascomycota;c__Pezizomycotina_Incertae_sedis;o__Pezizomycotina_Incertae_sedis;f__Pezizomycotina_Incertae_sedis;g__Ochroconis;s__Ochroconis_sp_KL_2011a
20d14436de150ed68d3695f6d536eb96	0	0	0	0	0	0	0	0	0	0	0	0	0	0	0	0	0	0	d__Fungi;p__Fungi_unclassified;c__Fungi_unclassified;o__Fungi_unclassified;f__Fungi_unclassified;g__Fungi_unclassified;s__Fungi_unclassified
a1f548faf66fa5d24c468136d8fff3a2	0	0	0	0	0	0	0	0	0	0	0	0	0	0	0	0	0	0	d__Fungi;p__Fungi_unclassified;c__Fungi_unclassified;o__Fungi_unclassified;f__Fungi_unclassified;g__Fungi_unclassified;s__Fungi_unclassified
aba29d92540615fde84b6c4030b68cc8	0	0	0	0	0	0	0	0	0	0	0	0	0	0	0	0	0	0	d__Fungi;p__Ascomycota;c__Dothideomycetes;o__Pleosporales;f__Lophiostomataceae;g__Massarina;s__Massarina_corticola
f634c2138056a26899e96b3045cb48c1	0	0	0	0	0	0	0	0	0	0	0	0	0	0	0	0	0	0	d__Fungi;p__Ascomycota;c__Pezizomycetes;o__Pezizales;f__Tuberaceae;g__Tuberaceae_unclassified;s__Tuberaceae_unclassified
54dc932539d03f551d2746a047155b93	0	0	0	0	0	0	0	0	0	0	0	0	0	0	0	0	0	0	d__Fungi;p__Basidiomycota;c__Agaricomycetes;o__Agaricomycetes_unclassified;f__Agaricomycetes_unclassified;g__Agaricomycetes_unclassified;s__Agaricomycetes_unclassified
93133a54a2107713338dcd046418dc88	0	0	0	0	0	0	0	0	0	0	0	0	0	0	0	0	0	0	d__Fungi;p__Ascomycota;c__Eurotiomycetes;o__Chaetothyriales;f__Herpotrichiellaceae;g__Phialophora;s__Phialophora_unclassified
b5d01359eabcd98a2c44b5d6bccf806f	0	0	0	0	0	0	0	0	0	0	0	0	0	0	0	0	0	0	d__Fungi;p__Fungi_unclassified;c__Fungi_unclassified;o__Fungi_unclassified;f__Fungi_unclassified;g__Fungi_unclassified;s__Fungi_unclassified
efc40f649fe1fd8a9a81110e76f05dd6	0	0	0	0	0	0	0	0	0	0	0	0	0	0	0	0	0	0	d__Fungi;p__Basidiomycota;c__Microbotryomycetes;o__Sporidiobolales;f__Sporidiobolaceae;g__Sporidiobolus;s__Sporobolomyces_carnicolor
0a247e09396dc0581dcb5ad7abf6fa92	0	0	0	0	0	0	0	0	0	0	0	0	0	0	0	0	0	0	d__Fungi;p__Ascomycota;c__Sordariomycetes;o__Hypocreales;f__Hypocreales_Incertae_sedis;g__Sarocladium;s__Sarocladium_oryzae
336782c06c34772e690371c266860568	0	0	0	0	0	0	0	0	0	0	0	2	0	0	0	0	0	0	d__Fungi;p__Fungi_unclassified;c__Fungi_unclassified;o__Fungi_unclassified;f__Fungi_unclassified;g__Fungi_unclassified;s__Fungi_unclassified
259a993093d86c2506b0b1e7c789ebd9	0	0	0	0	0	0	0	0	0	0	0	0	0	0	0	0	0	0	d__Fungi;p__Zygomycota;c__Mucoromycotina_Incertae_sedis;o__Mortierellales;f__Mortierellaceae;g__Mortierella;s__Mortierella_alpina
b92c5ea6fd5545c28237122aaccf21b2	0	0	0	0	0	2	0	0	0	0	0	0	2	0	0	0	0	2	d__Fungi;p__Ascomycota;c__Dothideomycetes;o__Pleosporales;f__Pleosporales_unclassified;g__Pleosporales_unclassified;s__Pleosporales_unclassified
46c8d13471a1340f43b605271f598c29	0	0	0	0	0	0	0	0	0	0	0	0	0	3	0	0	0	0	d__Fungi;p__Ascomycota;c__Eurotiomycetes;o__Eurotiales;f__Trichocomaceae;g__Aspergillus;s__Aspergillus_sp_FLS_2010
92b4b69259e191750a7e7630ba3c71a9	0	0	0	0	0	0	0	0	0	0	0	0	0	0	0	6	0	0	d__Fungi;p__Fungi_unclassified;c__Fungi_unclassified;o__Fungi_unclassified;f__Fungi_unclassified;g__Fungi_unclassified;s__Fungi_unclassified
68b7414a844700a0314bfe3b84ef5261	0	0	0	0	0	0	0	0	0	0	0	0	0	0	0	6	0	0	d__Fungi;p__Ascomycota;c__Sordariomycetes;o__Hypocreales;f__Hypocreales_Incertae_sedis;g__Acremonium;s__Acremonium_furcatum
93246aab98a522dd48d994a564683fe9	0	0	0	0	0	0	0	0	0	0	0	0	0	0	0	0	6	0	d__Fungi;p__Fungi_unclassified;c__Fungi_unclassified;o__Fungi_unclassified;f__Fungi_unclassified;g__Fungi_unclassified;s__Fungi_unclassified
3bcb3ed3610974108cb0ec07724d5c5d	0	0	0	0	0	0	0	0	0	0	0	0	0	0	0	0	6	0	d__Fungi;p__Ascomycota;c__Ascomycota_unclassified;o__Ascomycota_unclassified;f__Ascomycota_unclassified;g__Ascomycota_unclassified;s__Ascomycota_unclassified
b4c19595642cf0000e40d74dcead07b5	0	0	0	0	0	0	0	0	0	0	0	0	0	0	0	0	0	6	d__Fungi;p__Ascomycota;c__Ascomycota_unclassified;o__Ascomycota_unclassified;f__Ascomycota_unclassified;g__Ascomycota_unclassified;s__Ascomycota_unclassified
a18ca145e919011fec185c4c9175995a	0	0	0	0	0	0	0	0	0	0	0	0	0	0	0	0	0	6	d__Fungi;p__Ascomycota;c__Sordariomycetes;o__Hypocreales;f__Nectriaceae;g__Ilyonectria;s__Ilyonectria_robusta
4f0c9fa640ef677f997368ba3489dd3b	6	0	0	0	0	0	0	0	0	0	0	0	0	0	0	0	0	0	d__Fungi;p__Ascomycota;c__Eurotiomycetes;o__Chaetothyriales;f__Herpotrichiellaceae;g__Minimelanolocus;s__Minimelanolocus_asiaticus
0ecbdf86287fa85a9db73bace1ab2d50	0	6	0	0	0	0	0	0	0	0	0	0	0	0	0	0	0	0	d__Fungi;p__Mucoromycota;c__Umbelopsidomycetes;o__GS23;f__GS23_unclassified;g__GS23_unclassified;s__GS23_unclassified
4a6e13a58b0a5bf9528d094c90737899	0	6	0	0	0	0	0	0	0	0	0	0	0	0	0	0	0	0	d__Fungi;p__Ascomycota;c__Eurotiomycetes;o__Eurotiales;f__Trichocomaceae;g__Aspergillus;s__Aspergillus_dimorphicus
40349695ad244a7b945f8fc7bc629097	0	0	6	0	0	0	0	0	0	0	0	0	0	0	0	0	0	0	d__Fungi;p__Basidiomycota;c__Ustilaginomycotina_Incertae_sedis;o__Malasseziales;f__Malasseziales_Incertae_sedis;g__Malassezia;s__Malassezia_globosa
32128d79cc5397535e76edb1130ba69c	0	0	6	0	0	0	0	0	0	0	0	0	0	0	0	0	0	0	d__Fungi;p__Ascomycota;c__Sordariomycetes;o__Hypocreales;f__Nectriaceae;g__Ilyonectria;s__Ilyonectria_robusta
b1d920c8cfcd31c55f04ddcd7819436f	0	0	0	0	6	0	0	0	0	0	0	0	0	0	0	0	0	0	d__Fungi;p__Ascomycota;c__Dothideomycetes;o__Pleosporales;f__Phaeosphaeriaceae;g__Phaeosphaeria;s__Phaeosphaeria_unclassified
86ac75c60863532d65e00bf9b51e75ba	0	0	0	0	6	0	0	0	0	0	0	0	0	0	0	0	0	0	d__Fungi;p__Ascomycota;c__Ascomycota_unclassified;o__Ascomycota_unclassified;f__Ascomycota_unclassified;g__Ascomycota_unclassified;s__Ascomycota_unclassified
5d5a4d536273f39fd1f429af667ea498	0	0	0	0	0	0	0	0	0	0	0	0	0	0	0	0	0	0	d__Fungi;p__Ascomycota;c__Sordariomycetes;o__Sordariales;f__Lasiosphaeriaceae;g__Podospora;s__Podospora_unclassified
6d2ba72577557ecaca2637459bf3dbc8	0	0	0	0	0	0	0	0	0	0	0	0	0	0	0	0	0	0	d__Fungi;p__Fungi_unclassified;c__Fungi_unclassified;o__Fungi_unclassified;f__Fungi_unclassified;g__Fungi_unclassified;s__Fungi_unclassified
1bcdeb1cfa6933aae50323c99b0c38d0	0	0	0	0	0	0	0	0	0	0	0	0	0	0	0	0	0	0	d__Fungi;p__Ascomycota;c__Sordariomycetes;o__Hypocreales;f__Hypocreales_unclassified;g__Hypocreales_unclassified;s__Hypocreales_unclassified
a91b295f714d3f9556de748564e3f0c6	0	0	0	0	0	0	0	0	0	0	0	0	0	0	0	0	0	0	d__Fungi;p__Fungi_unclassified;c__Fungi_unclassified;o__Fungi_unclassified;f__Fungi_unclassified;g__Fungi_unclassified;s__Fungi_unclassified
a0e8a8839fb2ed1470d075810ef51a8e	0	0	0	0	0	0	0	0	0	0	0	0	0	0	0	0	0	0	d__Fungi;p__Ascomycota;c__Pezizomycotina_Incertae_sedis;o__Pezizomycotina_Incertae_sedis;f__Pezizomycotina_Incertae_sedis;g__Ochroconis;s__Ochroconis_tshawytschae
ded1a4d041828d2631435e34c59a82f4	0	0	0	0	0	0	0	0	0	0	0	0	0	0	0	0	0	0	d__Fungi;p__Ascomycota;c__Sordariomycetes;o__Sordariales;f__Lasiosphaeriaceae;g__Arnium;s__Arnium_unclassified
1c2177a27e19e4dcdd11501370ff1c9e	0	0	0	0	0	0	0	0	0	0	0	0	0	0	0	0	0	0	d__Fungi;p__Fungi_unclassified;c__Fungi_unclassified;o__Fungi_unclassified;f__Fungi_unclassified;g__Fungi_unclassified;s__Fungi_unclassified
b3712e2b5566a0af6eb0dca7091c2619	0	0	0	0	0	0	0	0	0	0	0	0	0	0	0	0	0	0	d__Fungi;p__Fungi_unclassified;c__Fungi_unclassified;o__Fungi_unclassified;f__Fungi_unclassified;g__Fungi_unclassified;s__Fungi_unclassified
c0e68dcdf98842f3b3bc4ad38fef5c98	0	0	0	0	0	0	0	0	0	0	0	0	0	0	0	0	0	0	d__Fungi;p__Fungi_unclassified;c__Fungi_unclassified;o__Fungi_unclassified;f__Fungi_unclassified;g__Fungi_unclassified;s__Fungi_unclassified
9bbaa78389d23fde8f07d02d486fc11b	0	0	0	0	0	0	0	0	0	0	0	0	0	0	0	0	0	0	d__Fungi;p__Zygomycota;c__Mucoromycotina_Incertae_sedis;o__Mortierellales;f__Mortierellaceae;g__Mortierella;s__Mortierella_wolfii
9555c0a7d30f359126cda4bc55c551af	0	0	0	0	0	0	0	0	0	0	2	0	0	0	0	0	0	0	d__Fungi;p__Ascomycota;c__Sordariomycetes;o__Sordariomycetes_unclassified;f__Sordariomycetes_unclassified;g__Sordariomycetes_unclassified;s__Sordariomycetes_unclassified
a009a9a8fa29629f2ffb56a05341a2d0	0	0	0	0	0	0	6	0	0	0	0	0	0	0	0	0	0	0	d__Fungi;p__Basidiomycota;c__Tremellomycetes;o__Tremellales;f__Tremellaceae;g__Cryptococcus;s__Cryptococcus_flavus
4a8555d4d5d76b1ef96afe6f12934910	0	0	0	0	0	0	6	0	0	0	0	0	0	0	0	0	0	0	d__Fungi;p__Basidiomycota;c__Agaricomycetes;o__Agaricomycetes_unclassified;f__Agaricomycetes_unclassified;g__Agaricomycetes_unclassified;s__Agaricomycetes_unclassified
9b4dd47aa1d02f90ec6f86969a39c422	0	0	0	0	0	0	6	0	0	0	0	0	0	0	0	0	0	0	d__Fungi;p__Ascomycota;c__Dothideomycetes;o__Tubeufiales;f__Tubeufiaceae;g__Tubeufiaceae_unclassified;s__Tubeufiaceae_unclassified
8302985c87b52a7995c4ed931a89e44a	0	0	0	0	0	0	6	0	0	0	0	0	0	0	0	0	0	0	d__Fungi;p__Zygomycota;c__Mucoromycotina_Incertae_sedis;o__Mucorales;f__Mucoraceae;g__Mucor;s__Mucor_racemosus
fecc9281fff48d9d3d9167ab4e7178b0	0	0	0	0	0	0	0	3	0	3	0	0	0	0	0	0	0	0	d__Fungi;p__Ascomycota;c__Eurotiomycetes;o__Onygenales;f__Onygenaceae;g__Onygenaceae_unclassified;s__Onygenaceae_unclassified
282d51709998530b3db708f0a7ad8d6f	0	0	0	0	0	0	0	6	0	0	0	0	0	0	0	0	0	0	d__Fungi;p__Ascomycota;c__Sordariomycetes;o__Sordariales;f__Lasiosphaeriaceae;g__Arnium;s__Arnium_unclassified
5590c6094a68946fc44b4b1670e031ad	0	0	0	0	0	0	0	6	0	0	0	0	0	0	0	0	0	0	d__Fungi;p__Ascomycota;c__Sordariomycetes;o__Hypocreales;f__Nectriaceae;g__Nectria;s__Fusarium_oxysporum_f_sp_psidii
ff2a82b1a6afc7572077b2f88b718bf4	0	0	0	0	0	0	0	0	6	0	0	0	0	0	0	0	0	0	d__Fungi;p__Ascomycota;c__Sordariomycetes;o__Trichosphaeriales;f__Trichosphaeriales_Incertae_sedis;g__Nigrospora;s__Nigrospora_sphaerica
7d5ea7d5588a0b5ee60a7c7fc13b2a53	0	0	0	0	0	0	0	0	6	0	0	0	0	0	0	0	0	0	d__Fungi;p__Ascomycota;c__Eurotiomycetes;o__Chaetothyriales;f__Herpotrichiellaceae;g__Phialophora;s__Phialophora_sessilis
0d80e573e1859546d94b1ca9cdcb417d	0	0	0	0	0	0	0	0	0	6	0	0	0	0	0	0	0	0	d__Fungi;p__Ascomycota;c__Sordariomycetes;o__Hypocreales;f__Hypocreales_unclassified;g__Hypocreales_unclassified;s__Hypocreales_unclassified
513b101ae66b12fc81b4498d91b0203d	0	0	0	0	0	0	0	0	0	6	0	0	0	0	0	0	0	0	d__Fungi;p__Ascomycota;c__Saccharomycetes;o__Saccharomycetales;f__Saccharomycetales_Incertae_sedis;g__Cyberlindnera;s__Cyberlindnera_unclassified
f769ffc014efa76678d33a45f9c607a4	0	0	0	0	0	0	0	0	0	6	0	0	0	0	0	0	0	0	d__Fungi;p__Fungi_unclassified;c__Fungi_unclassified;o__Fungi_unclassified;f__Fungi_unclassified;g__Fungi_unclassified;s__Fungi_unclassified
9487c676fdf06c736f30814ceec2fb22	0	0	0	0	0	0	0	0	0	6	0	0	0	0	0	0	0	0	d__Fungi;p__Fungi_unclassified;c__Fungi_unclassified;o__Fungi_unclassified;f__Fungi_unclassified;g__Fungi_unclassified;s__Fungi_unclassified
7a69a37d57e2a9d9b68dfccb4219653b	0	0	0	0	0	0	0	0	0	0	6	0	0	0	0	0	0	0	d__Fungi;p__Basidiomycota;c__Agaricomycetes;o__Cantharellales;f__Ceratobasidiaceae;g__Ceratobasidium;s__Ceratobasidium_sp_AG_Fb
ce854728ecb540f9c82caa06a0b41e35	0	0	0	0	0	0	0	0	0	0	0	0	0	0	0	0	0	0	d__Fungi;p__Ascomycota;c__Ascomycota_unclassified;o__Ascomycota_unclassified;f__Ascomycota_unclassified;g__Ascomycota_unclassified;s__Ascomycota_unclassified
522b1a84581c471f1a61dd71636a51c7	0	0	0	0	0	0	0	0	0	0	0	0	0	0	0	0	0	0	d__Fungi;p__Ascomycota;c__Sordariomycetes;o__Microascales;f__Microascaceae;g__Microascus;s__Microascus_trigonosporus
f920b0673861be5ea2ec4082607d5964	0	0	0	0	0	0	0	0	0	0	0	0	0	0	0	0	0	0	d__Fungi;p__Glomeromycota;c__Glomeromycetes;o__Glomerales;f__Glomeraceae;g__Glomus;s__Glomus_indicum
1265063055f89d2791059fa1ffc0fb22	0	0	0	0	0	0	0	0	0	0	0	0	0	0	0	0	0	0	d__Fungi;p__Fungi_unclassified;c__Fungi_unclassified;o__Fungi_unclassified;f__Fungi_unclassified;g__Fungi_unclassified;s__Fungi_unclassified
45cdab3236410461fef5c245fdcdf742	0	0	0	0	0	0	0	0	0	0	0	0	0	0	0	0	0	0	d__Fungi;p__Ascomycota;c__Dothideomycetes;o__Capnodiales;f__Capnodiaceae;g__Capnodium;s__Capnodium_coffeae
37fa351fc5354fcae385568f4526107a	0	0	0	0	0	0	0	0	0	0	0	0	0	0	0	0	0	0	d__Fungi;p__Ascomycota;c__Sordariomycetes;o__Hypocreales;f__Hypocreales_Incertae_sedis;g__Hypocreales_Incertae_sedis_unclassified;s__Hypocreales_Incertae_sedis_unclassified
f2b36dcd560904409013f79836030f94	0	0	0	0	0	0	0	0	0	0	0	0	0	0	0	0	0	0	d__Fungi;p__Ascomycota;c__Sordariomycetes;o__Hypocreales;f__Nectriaceae;g__Nectriaceae_unclassified;s__Nectriaceae_unclassified
2283bc8b73c20676c10e4b71b036bac1	0	0	0	0	0	0	0	0	0	0	0	0	0	0	0	0	0	0	d__Fungi;p__Ascomycota;c__Dothideomycetes;o__Capnodiales;f__Mycosphaerellaceae;g__Zasmidium;s__Zasmidium_syzygii
30a5907e78a506ef096259c090a7bfb5	0	0	0	0	0	0	0	0	0	0	0	0	0	0	0	0	0	0	d__Fungi;p__Ascomycota;c__Eurotiomycetes;o__Eurotiales;f__Trichocomaceae;g__Paecilomyces;s__Paecilomyces_marquandii
f7a1fb89e50d584a66fdb9252f152891	0	0	0	0	0	0	0	0	0	0	0	0	0	0	0	0	0	0	d__Fungi;p__Basidiomycota;c__Basidiomycota_unclassified;o__Basidiomycota_unclassified;f__Basidiomycota_unclassified;g__Basidiomycota_unclassified;s__Basidiomycota_unclassified
daf2f431fbfda663b572bbe9bf0dd8a5	0	0	0	0	0	0	0	0	0	0	0	0	0	0	0	0	0	0	d__Fungi;p__Ascomycota;c__Ascomycota_unclassified;o__Ascomycota_unclassified;f__Ascomycota_unclassified;g__Ascomycota_unclassified;s__Ascomycota_unclassified
ec2c0930b94fe6f772a433c699df9692	0	0	0	0	0	0	0	0	0	0	0	0	0	0	0	0	0	0	d__Fungi;p__Ascomycota;c__Sordariomycetes;o__Hypocreales;f__Nectriaceae;g__Fusarium;s__Fusarium_brachygibbosum
43872c5054d214cd6b7015bff4b0816d	0	0	0	0	0	0	0	0	0	0	0	0	0	0	0	0	0	0	d__Fungi;p__Ascomycota;c__Dothideomycetes;o__Pleosporales;f__Teichosporaceae;g__Teichospora;s__Teichospora_mariae
195441acce2f2b5e2c09a55403297c41	0	0	0	0	0	0	0	0	0	0	0	0	0	0	0	0	0	0	d__Fungi;p__Ascomycota;c__Sordariomycetes;o__Hypocreales;f__Ophiocordycipitaceae;g__Ophiocordycipitaceae_unclassified;s__Ophiocordycipitaceae_unclassified
6e03becfd3cff8b91f4a315830ed3aaf	0	0	0	0	0	0	0	0	0	0	0	0	0	0	0	0	0	0	d__Fungi;p__Basidiomycota;c__Agaricomycetes;o__Agaricales;f__Agaricales_unclassified;g__Agaricales_unclassified;s__Agaricales_unclassified
b326d674b7a0bffff4025e8dce608b89	0	0	0	0	0	0	0	0	0	0	0	0	0	0	0	0	0	0	d__Fungi;p__Ascomycota;c__Sordariomycetes;o__Hypocreales;f__Hypocreales_fam_Incertae_sedis;g__Acremonium;s__Acremonium_spinosum
6be6625139e4b084065d27bba0344c1e	0	0	0	0	0	0	0	0	0	0	0	0	0	0	0	0	0	0	d__Fungi;p__Zygomycota;c__Mucoromycotina_Incertae_sedis;o__Mortierellales;f__Mortierellaceae;g__Mortierella;s__Mortierella_minutissima
4f1f621d6cf2d372a77198fca89474e1	0	0	0	0	0	0	0	0	0	0	0	0	0	0	0	0	0	0	d__Fungi;p__Glomeromycota;c__Glomeromycetes;o__Glomerales;f__Glomeraceae;g__Glomus;s__Glomus_indicum
c89134d57a1bb38b3aced86c523a1020	0	0	0	0	0	0	0	0	0	0	0	0	0	0	0	0	0	0	d__Fungi;p__Ascomycota;c__Ascomycota_unclassified;o__Ascomycota_unclassified;f__Ascomycota_unclassified;g__Ascomycota_unclassified;s__Ascomycota_unclassified
db74da8bbe854e6640d49f4f842c0783	0	0	0	0	0	0	0	0	0	0	0	0	0	0	0	0	0	0	d__Fungi;p__Glomeromycota;c__Glomeromycetes;o__Glomerales;f__Glomeraceae;g__Glomus;s__Glomus_sp_6_SUN_2011
aa88be51c423bc1c26d84d1beda6775c	0	0	0	0	0	0	0	0	0	0	0	0	0	0	0	0	0	0	d__Fungi;p__Chytridiomycota;c__Chytridiomycetes;o__Rhizophydiales;f__Rhizophydiaceae;g__Rhizophydium;s__Rhizophydium_unclassified
714054043992855104aa616ff9d97e4d	0	0	0	0	0	0	0	0	0	0	0	0	0	0	0	0	0	0	d__Fungi;p__Ascomycota;c__Ascomycota_unclassified;o__Ascomycota_unclassified;f__Ascomycota_unclassified;g__Ascomycota_unclassified;s__Ascomycota_unclassified
4cc41ea1e34184a77b558c13caa8bd3d	0	0	0	0	0	0	0	0	0	0	0	0	0	0	0	0	0	0	d__Fungi;p__Glomeromycota;c__Glomeromycetes;o__Glomeromycetes_unclassified;f__Glomeromycetes_unclassified;g__Glomeromycetes_unclassified;s__Glomeromycetes_unclassified
454c1f6dcda54341968b596805c41338	0	0	0	0	0	0	0	0	0	0	0	0	0	0	0	0	0	0	d__Fungi;p__Fungi_unclassified;c__Fungi_unclassified;o__Fungi_unclassified;f__Fungi_unclassified;g__Fungi_unclassified;s__Fungi_unclassified
53cc83e835674ea3ecb106a5272d3611	0	0	0	0	0	0	0	0	0	0	0	0	0	0	0	0	0	0	d__Fungi;p__Ascomycota;c__Ascomycota_unclassified;o__Ascomycota_unclassified;f__Ascomycota_unclassified;g__Ascomycota_unclassified;s__Ascomycota_unclassified
53df11d88671b0268453612bd5c07006	0	0	0	0	0	0	0	0	0	3	0	0	0	0	0	0	0	0	d__Fungi;p__Fungi_unclassified;c__Fungi_unclassified;o__Fungi_unclassified;f__Fungi_unclassified;g__Fungi_unclassified;s__Fungi_unclassified
3deea79704e723e9442ed3df6b9e607c	0	0	0	0	0	0	0	0	0	0	0	0	0	0	0	0	0	0	d__Fungi;p__Basidiomycota;c__Cystobasidiomycetes;o__Erythrobasidiales;f__Erythrobasidiales_Incertae_sedis;g__Erythrobasidium;s__Sporobolomyces_yunnanensis
07d80408b3b64e2e04f7ae0bc3825c54	0	0	0	0	0	0	0	0	0	0	0	0	0	0	0	0	0	0	d__Fungi;p__Ascomycota;c__Sordariomycetes;o__Hypocreales;f__Hypocreales_Incertae_sedis;g__Myrothecium;s__Myrothecium_prestonii
6e90eb910004443e0c89f7c751b7d4f9	0	0	0	0	0	0	0	0	0	0	0	0	0	0	0	0	0	0	d__Fungi;p__Basidiomycota;c__Agaricomycetes;o__Agaricales;f__Agaricales_unclassified;g__Agaricales_unclassified;s__Agaricales_unclassified
c8c884bf181e4ca93ec4deb19268a3e7	0	0	0	0	0	0	0	0	0	0	0	0	0	0	0	0	0	0	d__Fungi;p__Fungi_unclassified;c__Fungi_unclassified;o__Fungi_unclassified;f__Fungi_unclassified;g__Fungi_unclassified;s__Fungi_unclassified
ff76fb26b2d027eb4f195bbc04f12d5a	0	0	0	0	0	0	0	0	0	0	0	0	0	0	0	0	0	0	d__Fungi;p__Basidiomycota;c__Tremellomycetes;o__Cystofilobasidiales;f__Cystofilobasidiaceae;g__Guehomyces;s__Guehomyces_pullulans
729261f3fc131adc79f65dda971d6e88	0	0	0	0	0	0	0	0	0	0	0	0	0	0	0	0	0	0	d__Fungi;p__Fungi_unclassified;c__Fungi_unclassified;o__Fungi_unclassified;f__Fungi_unclassified;g__Fungi_unclassified;s__Fungi_unclassified
32df078f782181e054e8d97934b51cb7	0	0	0	0	0	0	0	0	0	0	0	0	0	0	0	0	0	0	d__Fungi;p__Fungi_unclassified;c__Fungi_unclassified;o__Fungi_unclassified;f__Fungi_unclassified;g__Fungi_unclassified;s__Fungi_unclassified
dd491d2f6e14c6b5b2cc31fd25a098e4	0	0	0	0	0	0	0	0	0	0	0	0	0	0	0	0	0	0	d__Fungi;p__Fungi_unclassified;c__Fungi_unclassified;o__Fungi_unclassified;f__Fungi_unclassified;g__Fungi_unclassified;s__Fungi_unclassified
abe22cec3e496c20f56263e41eff4dc6	0	0	0	0	0	0	0	0	0	0	0	0	0	0	0	0	0	0	d__Fungi;p__Ascomycota;c__Saccharomycetes;o__Saccharomycetales;f__Saccharomycetaceae;g__Kazachstania;s__Kazachstania_barnettii
8002b35d36d92f9ad3c452286f7000d3	0	0	0	0	0	0	0	0	0	0	0	0	0	0	0	0	2	0	d__Fungi;p__Ascomycota;c__Dothideomycetes;o__Capnodiales;f__Mycosphaerellaceae;g__Mycosphaerella;s__Mycosphaerella_unclassified
3b53138b63b224b35ce1967ba5746968	0	0	0	0	0	0	0	0	0	0	0	0	0	0	0	0	0	0	d__Fungi;p__Fungi_unclassified;c__Fungi_unclassified;o__Fungi_unclassified;f__Fungi_unclassified;g__Fungi_unclassified;s__Fungi_unclassified
06d02c6b17b910c88e0182850ea5825d	0	0	0	0	0	0	0	0	0	0	0	0	0	0	0	0	0	0	d__Fungi;p__Ascomycota;c__Pezizomycotina_Incertae_sedis;o__Pezizomycotina_Incertae_sedis;f__Pezizomycotina_Incertae_sedis;g__Torula;s__Torula_caligans
a64563f8797c075066ebc3db41d6a6ac	0	0	0	0	0	0	0	0	0	0	0	0	0	0	0	0	0	0	d__Fungi;p__Basidiomycota;c__Tremellomycetes;o__Tremellales;f__Tremellales_Incertae_sedis;g__Bullera;s__Bullera_globispora
a15c5f7cd9b02915d56d794465f637f8	0	0	0	0	0	0	0	0	0	0	0	0	0	0	0	0	0	0	d__Fungi;p__Ascomycota;c__Sordariomycetes;o__Hypocreales;f__Nectriaceae;g__Gibberella;s__Gibberella_unclassified
cf46ffa84aaf11cef1227fb5530692e4	0	0	0	0	0	0	0	0	0	0	0	0	0	0	0	0	0	0	d__Fungi;p__Ascomycota;c__Dothideomycetes;o__Tubeufiales;f__Tubeufiaceae;g__Tubeufiaceae_unclassified;s__Tubeufiaceae_unclassified
99d2b188ffa0efe824464bd0773e6375	0	0	0	0	0	0	0	0	0	0	0	0	0	0	0	0	0	0	d__Fungi;p__Basidiomycota;c__Ustilaginomycetes;o__Ustilaginales;f__Ustilaginaceae;g__Pseudozyma;s__Pseudozyma_rugulosa
ac1162ef089d37fba65fef235acbf8da	0	0	0	0	0	0	0	0	0	0	0	0	0	0	0	0	0	0	d__Fungi;p__Ascomycota;c__Sordariomycetes;o__Sordariomycetes_Incertae_sedis;f__Sordariomycetes_Incertae_sedis;g__Myrmecridium;s__Myrmecridium_schulzeri
76bf5e0671bba5d911e9680f0a80013e	0	0	0	0	0	0	0	0	0	0	0	0	0	0	0	0	0	0	d__Fungi;p__Ascomycota;c__Ascomycota_unclassified;o__Ascomycota_unclassified;f__Ascomycota_unclassified;g__Ascomycota_unclassified;s__Ascomycota_unclassified
752e240db4b0af679289b1fdb306b5b4	0	0	0	0	0	0	0	0	0	0	0	0	0	0	0	0	0	0	d__Fungi;p__Ascomycota;c__Pezizomycotina_Incertae_sedis;o__Pezizomycotina_Incertae_sedis;f__Pezizomycotina_Incertae_sedis;g__Ochroconis;s__Ochroconis_constricta
5b1faac1a1f137fc0195afe6521cb9f9	0	0	0	0	0	0	0	0	0	0	0	0	0	0	0	0	0	0	d__Fungi;p__Basidiomycota;c__Tremellomycetes;o__Tremellales;f__Tremellaceae;g__Cryptococcus;s__Cryptococcus_festucosus
3a1b22e55130978f93d456384c8abc27	0	0	0	0	0	0	0	0	0	0	0	0	0	0	0	0	0	0	d__Fungi;p__Ascomycota;c__Dothideomycetes;o__Dothideomycetes_Incertae_sedis;f__Pseudeurotiaceae;g__Pseudogymnoascus;s__Pseudogymnoascus_unclassified
6aea12d004e92cc6eb4f2a97699bdcb4	0	0	0	0	0	0	0	0	0	0	0	0	0	0	0	0	0	0	d__Fungi;p__Ascomycota;c__Sordariomycetes;o__Sordariales;f__Cephalothecaceae;g__Phialemonium;s__Phialemonium_curvatum
9f1e5882c44fda5ece600803168a809c	0	0	0	0	0	0	0	0	0	0	0	0	0	0	0	0	0	0	d__Fungi;p__Ascomycota;c__Sordariomycetes;o__Sordariales;f__Sordariales_fam_Incertae_sedis;g__Conlarium;s__Conlarium_unclassified
fac6ce35d344dd93a85ae41ab7fe60ff	0	0	0	0	0	0	0	0	0	0	0	0	0	0	0	0	0	0	d__Fungi;p__Ascomycota;c__Sordariomycetes;o__Sordariales;f__Chaetomiaceae;g__Thielavia;s__Thielavia_hyalocarpa
271cc3d5d53a5dac68ff975b6bac09bf	0	0	0	0	0	0	0	0	0	0	0	0	5	0	0	0	0	0	d__Fungi;p__Basidiomycota;c__Agaricomycetes;o__Corticiales;f__Corticiaceae;g__Waitea;s__Rhizoctonia_zeae
5cf5c16db1270f810846535e48550c67	0	0	0	0	0	0	0	0	0	0	0	0	0	5	0	0	0	0	d__Fungi;p__Ascomycota;c__Sordariomycetes;o__Sordariomycetes_unclassified;f__Sordariomycetes_unclassified;g__Sordariomycetes_unclassified;s__Sordariomycetes_unclassified
b7e0858fb47b0a2e35b8810a4d0d671d	0	0	0	0	0	0	0	0	0	0	0	0	0	0	5	0	0	0	d__Fungi;p__Ascomycota;c__Sordariomycetes;o__Sordariomycetes_unclassified;f__Sordariomycetes_unclassified;g__Sordariomycetes_unclassified;s__Sordariomycetes_unclassified
58d922a6e974113b08e2fabc1c311a40	0	0	0	0	0	0	0	0	0	0	0	0	0	0	0	0	5	0	d__Fungi;p__Ascomycota;c__Eurotiomycetes;o__Eurotiales;f__Trichocomaceae;g__Trichocomaceae_unclassified;s__Trichocomaceae_unclassified
06fe25d5a424aedcee9cf750c4a63a9c	0	0	0	0	0	0	0	0	0	0	0	0	0	0	0	0	0	5	d__Fungi;p__Ascomycota;c__Ascomycota_unclassified;o__Ascomycota_unclassified;f__Ascomycota_unclassified;g__Ascomycota_unclassified;s__Ascomycota_unclassified
f9f0ee1fc36bbf514fbbab07d77de7fe	0	0	0	0	0	0	0	0	0	0	0	0	0	0	0	0	0	5	d__Fungi;p__Fungi_unclassified;c__Fungi_unclassified;o__Fungi_unclassified;f__Fungi_unclassified;g__Fungi_unclassified;s__Fungi_unclassified
3908531d1a5c7537491d092af50a0111	5	0	0	0	0	0	0	0	0	0	0	0	0	0	0	0	0	0	d__Fungi;p__Ascomycota;c__Sordariomycetes;o__Microascales;f__Microascaceae;g__Microascus;s__Scopulariopsis_brevicaulis
e31769f58cd9a15ce4c45eeb00dcf487	2	3	0	0	0	0	0	0	0	0	0	0	0	0	0	0	0	0	d__Fungi;p__Ascomycota;c__Sordariomycetes;o__Hypocreales;f__Hypocreaceae;g__Monocillium;s__Monocillium_arctiicola
498ba0df80760e8d8d531e55f4bbdc67	0	5	0	0	0	0	0	0	0	0	0	0	0	0	0	0	0	0	d__Fungi;p__Ascomycota;c__Eurotiomycetes;o__Eurotiales;f__Trichocomaceae;g__Trichocomaceae_unclassified;s__Trichocomaceae_unclassified
ca44bb874727366c582f818d5c954588	0	5	0	0	0	0	0	0	0	0	0	0	0	0	0	0	0	0	d__Fungi;p__Fungi_unclassified;c__Fungi_unclassified;o__Fungi_unclassified;f__Fungi_unclassified;g__Fungi_unclassified;s__Fungi_unclassified
eb5b361810573643b8daa2e9faec2940	0	5	0	0	0	0	0	0	0	0	0	0	0	0	0	0	0	0	d__Fungi;p__Ascomycota;c__Ascomycota_unclassified;o__Ascomycota_unclassified;f__Ascomycota_unclassified;g__Ascomycota_unclassified;s__Ascomycota_unclassified
4960a22a7a85546dfd6b5f76d380fa9a	0	5	0	0	0	0	0	0	0	0	0	0	0	0	0	0	0	0	d__Fungi;p__Ascomycota;c__Sordariomycetes;o__Hypocreales;f__Nectriaceae;g__Fusarium;s__Fusarium_brachygibbosum
f6bdc63d2535d4a88cbc17596e0e3c56	0	0	0	5	0	0	0	0	0	0	0	0	0	0	0	0	0	0	d__Fungi;p__Ascomycota;c__Leotiomycetes;o__Helotiales;f__Helotiales_Incertae_sedis;g__Tetracladium;s__Tetracladium_maxilliforme
6662282a2372243d377d5cb2eb241a2d	0	0	0	0	5	0	0	0	0	0	0	0	0	0	0	0	0	0	d__Fungi;p__Basidiomycota;c__Agaricomycetes;o__Agaricales;f__Entolomataceae;g__Clitopilus;s__Clitopilus_hobsonii
54887e9ffc30afaf932efe6b422ea5b0	0	0	0	0	0	5	0	0	0	0	0	0	0	0	0	0	0	0	d__Fungi;p__Fungi_unclassified;c__Fungi_unclassified;o__Fungi_unclassified;f__Fungi_unclassified;g__Fungi_unclassified;s__Fungi_unclassified
6f38fa5c24fb18cc7edcfe404495e498	0	0	0	0	0	5	0	0	0	0	0	0	0	0	0	0	0	0	d__Fungi;p__Ascomycota;c__Saccharomycetes;o__Saccharomycetales;f__Saccharomycetales_Incertae_sedis;g__Candida;s__Candida_railenensis
12f9fcf5cb47a81a5efbf8d4dc21721f	0	0	0	0	0	0	0	0	0	0	0	0	0	0	0	0	0	0	d__Fungi;p__Ascomycota;c__Sordariomycetes;o__Sordariomycetes_unclassified;f__Sordariomycetes_unclassified;g__Sordariomycetes_unclassified;s__Sordariomycetes_unclassified
f55cac31f55b12ba9fd343f309144d76	0	0	0	0	0	0	0	0	0	0	0	0	0	0	0	0	0	0	d__Fungi;p__Ascomycota;c__Sordariomycetes;o__Sordariales;f__Lasiosphaeriaceae;g__Cladorrhinum;s__Cladorrhinum_bulbillosum
46c0d3b4336d230594865330faa2445a	0	0	0	0	0	0	0	0	0	0	0	0	0	0	0	0	0	0	d__Fungi;p__Basidiomycota;c__Tremellomycetes;o__Tremellales;f__Tremellaceae;g__Cryptococcus;s__Cryptococcus_podzolicus
c5c50f1b9ec8411466a984a0312cbb88	0	0	0	0	0	0	0	0	0	0	0	0	0	0	0	0	0	0	d__Fungi;p__Basidiomycota;c__Tremellomycetes;o__Cystofilobasidiales;f__Cystofilobasidiaceae;g__Itersonilia;s__Itersonilia_perplexans
be50f199c47d098637edeac09607b8f6	0	0	0	0	0	0	0	0	0	3	0	0	0	0	0	0	0	0	d__Fungi;p__Basidiomycota;c__Basidiomycota_unclassified;o__Basidiomycota_unclassified;f__Basidiomycota_unclassified;g__Basidiomycota_unclassified;s__Basidiomycota_unclassified
6991e0f25305a2092c7fa8892ecf60c6	0	0	0	0	0	0	0	0	0	0	0	0	0	0	0	0	0	0	d__Fungi;p__Ascomycota;c__Sordariomycetes;o__Hypocreales;f__Nectriaceae;g__Gibberella;s__Fusarium_asiaticum
58b6ca607024d638cf2b9db44dca2370	0	0	0	0	0	0	0	0	0	0	0	0	0	0	0	0	0	0	d__Fungi;p__Ascomycota;c__Ascomycota_unclassified;o__Ascomycota_unclassified;f__Ascomycota_unclassified;g__Ascomycota_unclassified;s__Ascomycota_unclassified
c41dc56e2e3dd142c648cab511c27a66	0	0	0	0	0	0	0	0	0	0	3	0	0	0	0	0	0	0	d__Fungi;p__Ascomycota;c__Eurotiomycetes;o__Eurotiales;f__Trichocomaceae;g__Talaromyces;s__Talaromyces_ohiensis
7eee1da0f98c72988750a0d70f89927e	0	0	0	0	0	0	0	0	0	0	0	0	0	0	0	0	0	0	d__Fungi;p__Fungi_unclassified;c__Fungi_unclassified;o__Fungi_unclassified;f__Fungi_unclassified;g__Fungi_unclassified;s__Fungi_unclassified
2afbb3a9e89f784203c0459ae35d759d	0	0	0	0	0	0	0	0	0	0	0	0	0	0	0	0	0	0	d__Fungi;p__Ascomycota;c__Dothideomycetes;o__Pleosporales;f__Pleosporaceae;g__Cochliobolus;s__Cochliobolus_intermedius
128cfa5394ec4eab8c3fdcab20df8684	0	0	0	0	0	0	5	0	0	0	0	0	0	0	0	0	0	0	d__Fungi;p__Ascomycota;c__Sordariomycetes;o__Hypocreales;f__Nectriaceae;g__Gibberella;s__Gibberella_unclassified
e8c3d6350ac8cb27ae7b566de42ed4ff	0	0	0	0	0	0	0	2	0	3	0	0	0	0	0	0	0	0	d__Fungi;p__Fungi_unclassified;c__Fungi_unclassified;o__Fungi_unclassified;f__Fungi_unclassified;g__Fungi_unclassified;s__Fungi_unclassified
57805b584dc40ae5738e38dc18c1a318	0	0	0	0	0	0	0	5	0	0	0	0	0	0	0	0	0	0	d__Fungi;p__Ascomycota;c__Sordariomycetes;o__Xylariales;f__Amphisphaeriaceae;g__Pestalotiopsis;s__Pestalotiopsis_theae
10b36d77dc237278af8fa23e361f2e9f	0	0	0	0	0	0	0	5	0	0	0	0	0	0	0	0	0	0	d__Fungi;p__Ascomycota;c__Sordariomycetes;o__Hypocreales;f__Nectriaceae;g__Corallomycetella;s__Corallomycetella_repens
994ae01af44784ed8a0d5efe3534c8b6	0	0	0	0	0	0	0	5	0	0	0	0	0	0	0	0	0	0	d__Fungi;p__Ascomycota;c__Sordariomycetes;o__Hypocreales;f__Nectriaceae;g__Fusarium;s__Fusarium_solani
48095bf76d0e865d3c5556a8badac504	0	0	0	0	0	0	0	0	5	0	0	0	0	0	0	0	0	0	d__Fungi;p__Ascomycota;c__Pezizomycotina_Incertae_sedis;o__Pezizomycotina_Incertae_sedis;f__Pezizomycotina_Incertae_sedis;g__Dokmaia;s__Dokmaia_monthadangii
f7322bd27f31bbf2ce501412e15601f4	0	0	0	0	0	0	0	0	5	0	0	0	0	0	0	0	0	0	d__Fungi;p__Ascomycota;c__Sordariomycetes;o__Sordariomycetidae_Incertae_sedis;f__Plectosphaerellaceae;g__Plectosphaerella;s__Plectosphaerella_cucumerina
39eb4a1757123e2123311d8fa8d1d95a	0	0	0	0	0	0	0	0	0	3	0	2	0	0	0	0	0	0	d__Fungi;p__Fungi_unclassified;c__Fungi_unclassified;o__Fungi_unclassified;f__Fungi_unclassified;g__Fungi_unclassified;s__Fungi_unclassified
57cc5fb54f34149c6221ea55afccd28b	0	0	0	0	0	0	0	0	0	0	5	0	0	0	0	0	0	0	d__Fungi;p__Fungi_unclassified;c__Fungi_unclassified;o__Fungi_unclassified;f__Fungi_unclassified;g__Fungi_unclassified;s__Fungi_unclassified
5c36ada6ec3e35d0fbecc7f86d9315dd	0	0	0	0	0	0	0	0	0	0	5	0	0	0	0	0	0	0	d__Fungi;p__Fungi_unclassified;c__Fungi_unclassified;o__Fungi_unclassified;f__Fungi_unclassified;g__Fungi_unclassified;s__Fungi_unclassified
cc812e4a33e5227097f4821bf960a602	0	0	0	0	0	0	0	0	0	0	5	0	0	0	0	0	0	0	d__Fungi;p__Ascomycota;c__Sordariomycetes;o__Hypocreales;f__Hypocreales_Incertae_sedis;g__Stachybotrys;s__Stachybotrys_bisbyi
b57ce24b5d8c9068e36eb4db6d5eebed	0	0	0	0	0	0	0	0	0	0	0	5	0	0	0	0	0	0	d__Fungi;p__Fungi_unclassified;c__Fungi_unclassified;o__Fungi_unclassified;f__Fungi_unclassified;g__Fungi_unclassified;s__Fungi_unclassified
e900d3e11a800097b2393f6c58d64419	0	0	0	0	0	0	0	0	0	0	0	0	0	0	0	0	0	0	d__Fungi;p__Basidiomycota;c__Agaricomycetes;o__Agaricomycetes_unclassified;f__Agaricomycetes_unclassified;g__Agaricomycetes_unclassified;s__Agaricomycetes_unclassified
e4e7ef46b3af5154bb1b2fa64d9aa200	0	0	0	0	0	0	0	0	0	0	0	0	0	0	0	0	0	0	d__Fungi;p__Ascomycota;c__Dothideomycetes;o__Capnodiales;f__Mycosphaerellaceae;g__Mycosphaerella;s__Mycosphaerella_unclassified
32da980d05c87e0b31c8bfc82f54db1e	0	0	0	0	0	0	0	0	0	0	0	0	0	0	0	0	0	0	d__Fungi;p__Glomeromycota;c__Glomeromycetes;o__Glomerales;f__Glomeraceae;g__Rhizophagus;s__Rhizophagus_unclassified
c1febaf24344fae8b0d4ffbe95ff6a46	0	0	0	0	0	0	0	0	0	0	0	0	0	0	0	0	0	0	d__Fungi;p__Basidiomycota;c__Tremellomycetes;o__Tremellales;f__Tremellaceae;g__Cryptococcus;s__Cryptococcus_unclassified
57c3f15eacf3825fd0aa10dafd4988a5	0	0	0	0	0	0	0	0	0	0	0	0	0	0	0	0	0	0	d__Fungi;p__Basidiomycota;c__Ustilaginomycetes;o__Ustilaginales;f__Ustilaginaceae;g__Ustilago;s__Ustilago_unclassified
46b20267c997196407caf2cb8c596bf3	0	0	0	0	0	0	0	0	0	0	0	0	0	0	0	0	0	0	d__Fungi;p__Fungi_unclassified;c__Fungi_unclassified;o__Fungi_unclassified;f__Fungi_unclassified;g__Fungi_unclassified;s__Fungi_unclassified
76b4625bf76220923d8d51bd17d377f9	0	0	0	0	0	0	0	0	0	0	0	0	0	0	0	0	0	0	d__Fungi;p__Ascomycota;c__Sordariomycetes;o__Microascales;f__Microascales_unclassified;g__Microascales_unclassified;s__Microascales_unclassified
b1a564bfffcb8ee01d2b41f0460e10a7	0	0	0	0	0	0	0	0	0	0	0	0	0	0	0	0	0	0	d__Fungi;p__Ascomycota;c__Ascomycota_unclassified;o__Ascomycota_unclassified;f__Ascomycota_unclassified;g__Ascomycota_unclassified;s__Ascomycota_unclassified
14d11de8d9ce30fa4c76d7bf4aa62d22	0	0	0	0	0	0	0	0	0	0	0	0	0	0	0	0	0	0	d__Fungi;p__Ascomycota;c__Dothideomycetes;o__Pleosporales;f__Sporormiaceae;g__Sporormiaceae_unclassified;s__Sporormiaceae_unclassified
2e364dea655945a5025da15700a299d7	0	0	0	0	0	0	0	0	0	0	0	0	0	0	0	0	0	0	d__Fungi;p__Ascomycota;c__Sordariomycetes;o__Sordariales;f__Lasiosphaeriaceae;g__Podospora;s__Podospora_inflatula
5e0bf18d72730bd579b6c4f0059ae2b6	0	0	0	0	0	0	0	0	0	0	0	0	0	0	0	0	0	0	d__Fungi;p__Ascomycota;c__Leotiomycetes;o__Helotiales;f__Helotiales_Incertae_sedis;g__Tetracladium;s__Tetracladium_furcatum
fea03ae1a53e3620d15d0abf6c4bb84c	0	0	0	0	0	0	0	0	0	0	0	0	0	0	0	0	0	0	d__Fungi;p__Ascomycota;c__Dothideomycetes;o__Pleosporales;f__Teichosporaceae;g__Teichosporaceae_unclassified;s__Teichosporaceae_unclassified
990e602b757666d30046b59d44acf152	0	0	0	0	0	0	0	0	0	0	0	0	0	0	0	0	0	0	d__Fungi;p__Ascomycota;c__Ascomycota_unclassified;o__Ascomycota_unclassified;f__Ascomycota_unclassified;g__Ascomycota_unclassified;s__Ascomycota_unclassified
cd8f4fd0f565541c488b823b134424b3	0	0	0	0	0	0	0	0	0	0	0	0	0	0	0	0	0	0	d__Fungi;p__Fungi_unclassified;c__Fungi_unclassified;o__Fungi_unclassified;f__Fungi_unclassified;g__Fungi_unclassified;s__Fungi_unclassified
2fae8370a3c66200a21d61a05e37939b	0	0	0	0	0	0	0	0	0	0	0	0	0	0	0	0	0	0	d__Fungi;p__Glomeromycota;c__Glomeromycetes;o__Glomerales;f__Glomeraceae;g__Glomus;s__Glomus_unclassified
1c44a5630bba2506a0a14365f8eea373	0	0	0	0	0	0	0	0	0	0	0	0	0	0	0	0	0	0	d__Fungi;p__Basidiomycota;c__Agaricostilbomycetes;o__Agaricostilbales;f__Agaricostilbaceae;g__Bensingtonia;s__Bensingtonia_unclassified
a191027fbf2b3f90d5cab6b2be6ad1ee	0	0	0	0	0	0	0	0	0	0	0	0	0	0	0	0	0	0	d__Fungi;p__Chytridiomycota;c__Chytridiomycetes;o__Rhizophydiales;f__Rhizophydiaceae;g__Rhizophydium;s__Rhizophydium_unclassified
559125105ef1b7e00e4725710cba7838	0	0	0	0	0	0	0	0	0	0	0	0	0	0	0	0	0	0	d__Fungi;p__Ascomycota;c__Ascomycota_unclassified;o__Ascomycota_unclassified;f__Ascomycota_unclassified;g__Ascomycota_unclassified;s__Ascomycota_unclassified
9d445ec90396f247bf896316a259fbf8	0	0	0	0	0	0	0	0	0	0	0	0	0	0	0	0	0	0	d__Fungi;p__Ascomycota;c__Sordariomycetes;o__Xylariales;f__Microdochiaceae;g__Idriella;s__Idriella_lunata
109b82ca0c4b118c7b65f19ca4f1736d	0	0	0	0	0	0	0	0	0	0	0	0	0	0	0	0	0	0	d__Fungi;p__Ascomycota;c__Saccharomycetes;o__Saccharomycetales;f__Debaryomycetaceae;g__Millerozyma;s__Pichia_farinosa
beb75e0ac98ea3cd70658dbcddea8b9b	0	0	0	0	0	0	0	0	0	0	0	0	0	0	0	0	0	0	d__Fungi;p__Ascomycota;c__Ascomycota_unclassified;o__Ascomycota_unclassified;f__Ascomycota_unclassified;g__Ascomycota_unclassified;s__Ascomycota_unclassified
7cb8fd8a3dd88074387f9e7e432a0bbf	0	0	0	0	0	0	0	0	0	0	0	0	0	0	0	0	0	0	d__Fungi;p__Ascomycota;c__Dothideomycetes;o__Capnodiales;f__Capnodiales_unclassified;g__Capnodiales_unclassified;s__Capnodiales_unclassified
c744b80715542a9c15a72e69e52cc6e8	0	0	0	0	0	0	0	0	0	0	0	0	0	0	0	0	0	0	d__Fungi;p__Basidiomycota;c__Cystobasidiomycetes;o__Erythrobasidiales;f__Erythrobasidiaceae;g__Erythrobasidium;s__Erythrobasidium_unclassified
aae2482de63ae1b9b4850c1e8cc0ca7f	0	0	0	0	0	0	0	0	0	0	0	0	0	0	0	0	0	0	d__Fungi;p__Fungi_unclassified;c__Fungi_unclassified;o__Fungi_unclassified;f__Fungi_unclassified;g__Fungi_unclassified;s__Fungi_unclassified
71bff190e7c09dbe41b0b0224eaa53dc	0	0	0	0	0	0	0	0	0	0	0	0	0	0	0	0	0	0	d__Fungi;p__Ascomycota;c__Ascomycota_unclassified;o__Ascomycota_unclassified;f__Ascomycota_unclassified;g__Ascomycota_unclassified;s__Ascomycota_unclassified
e30ce347e972569365c8c0e7ecabfb06	0	0	0	0	0	0	0	0	0	0	0	0	0	0	0	0	0	0	d__Fungi;p__Ascomycota;c__Saccharomycetes;o__Saccharomycetales;f__Saccharomycetaceae;g__Saccharomyces;s__Saccharomyces_cerevisiae
209e3ba43e50437c57d3ca0d7f5e51ea	0	0	0	0	0	0	0	0	0	0	0	0	0	0	0	0	0	0	d__Fungi;p__Basidiomycota;c__Tremellomycetes;o__Cystofilobasidiales;f__Cystofilobasidiaceae;g__Udeniomyces;s__Udeniomyces_megalosporus
44a53a5580f913abab20f14bb76b9663	0	0	0	0	0	0	0	0	0	0	0	0	0	0	0	0	0	0	d__Fungi;p__Rozellomycota;c__Rozellomycotina_cls_Incertae_sedis;o__GS11;f__GS11_unclassified;g__GS11_unclassified;s__GS11_unclassified
6d8a5828064313f9e3b06030d3b30f23	0	0	0	0	0	0	0	0	0	0	0	0	0	0	0	0	0	0	d__Fungi;p__Ascomycota;c__Dothideomycetes;o__Pleosporales;f__Lophiostomataceae;g__Massarina;s__Lophiostoma_corticola
9dc14f6e537ae141fbda47578f9bc0d5	0	0	0	0	0	0	0	0	0	0	0	0	0	0	0	0	0	0	d__Fungi;p__Ascomycota;c__Sordariomycetes;o__Sordariomycetes_Incertae_sedis;f__Sordariomycetes_Incertae_sedis;g__Eucasphaeria;s__Eucasphaeria_capensis
e401575fe2c36c8366c13482aa3e8cd2	0	0	0	0	0	0	0	0	0	0	0	0	0	0	0	0	0	0	d__Fungi;p__Glomeromycota;c__Glomeromycetes;o__Glomerales;f__Glomeraceae;g__Glomus;s__Glomus_indicum
fb26607054e6121a7178aeff0ed18322	0	0	0	0	0	0	0	0	0	0	0	0	0	0	0	0	0	0	d__Fungi;p__Glomeromycota;c__Glomeromycetes;o__Glomerales;f__Glomeraceae;g__Glomus;s__Glomus_sp_3_SUN_2011
90c7b2277f1aa651f48bebe571e482fd	0	0	0	0	0	0	0	0	0	0	0	0	0	0	0	0	0	0	d__Fungi;p__Fungi_unclassified;c__Fungi_unclassified;o__Fungi_unclassified;f__Fungi_unclassified;g__Fungi_unclassified;s__Fungi_unclassified
3e2c251cac1f81d4083817b5bd9db749	0	0	0	0	0	0	0	0	0	0	0	0	0	0	0	0	0	0	d__Fungi;p__Zygomycota;c__Mucoromycotina_Incertae_sedis;o__Mortierellales;f__Mortierellaceae;g__Mortierella;s__Mortierella_chlamydospora
96654efe83484bb7c3896edcc8ae76af	0	0	0	0	0	0	0	0	0	0	0	0	0	0	0	0	0	0	d__Fungi;p__Ascomycota;c__Pezizomycotina_Incertae_sedis;o__Pezizomycotina_Incertae_sedis;f__Pezizomycotina_Incertae_sedis;g__Ochroconis;s__Ochroconis_constricta
4212d866dbaca1b37c54ea14f6568399	0	0	0	0	0	0	0	0	0	0	0	0	0	0	0	0	0	0	d__Fungi;p__Fungi_unclassified;c__Fungi_unclassified;o__Fungi_unclassified;f__Fungi_unclassified;g__Fungi_unclassified;s__Fungi_unclassified
591b04bd014ce49096b9d3648b4c789a	0	0	0	0	0	0	0	0	0	0	0	0	0	0	0	0	0	0	d__Fungi;p__Ascomycota;c__Dothideomycetes;o__Pleosporales;f__Pleosporales_Incertae_sedis;g__Pleosporales_Incertae_sedis_unclassified;s__Pleosporales_Incertae_sedis_unclassified
2887f284a710b897adc45263b7f9e39b	0	0	0	0	0	0	0	0	0	0	0	0	0	0	0	0	0	0	d__Fungi;p__Fungi_unclassified;c__Fungi_unclassified;o__Fungi_unclassified;f__Fungi_unclassified;g__Fungi_unclassified;s__Fungi_unclassified
39aff3fe26de9ea24462ab1da591e380	0	0	0	0	0	0	0	0	0	0	0	0	0	0	0	0	0	0	d__Fungi;p__Rozellomycota;c__Rozellomycota_unclassified;o__Rozellomycota_unclassified;f__Rozellomycota_unclassified;g__Rozellomycota_unclassified;s__Rozellomycota_unclassified
e87f0fa50c3d791e0ced51c6643c1e15	0	0	0	0	0	0	0	0	0	0	0	0	0	0	0	0	0	0	d__Fungi;p__Basidiomycota;c__Agaricomycetes;o__Agaricales;f__Pleurotaceae;g__Pleurotus;s__Pleurotus_ostreatus
c093aeb2ff8e3007ca72b56b86113503	0	0	0	0	0	0	0	0	0	0	0	0	0	0	0	0	0	0	d__Fungi;p__Ascomycota;c__Dothideomycetes;o__Pleosporales;f__Tetraplosphaeriaceae;g__Tetraplosphaeria;s__Tetraplosphaeria_unclassified
fd28bbf3e84e157d71307f7c9888e7f2	0	0	0	0	0	0	0	0	0	0	0	0	0	0	0	0	0	0	d__Fungi;p__Ascomycota;c__Dothideomycetes;o__Pleosporales;f__Pleosporales_Incertae_sedis;g__Phoma;s__Phoma_unclassified
d5b9a9eaf8bead0d75155483bf9173ae	0	0	0	0	0	0	0	0	0	0	0	0	0	0	0	0	0	0	d__Fungi;p__Ascomycota;c__Dothideomycetes;o__Pleosporales;f__Teichosporaceae;g__Teichosporaceae_unclassified;s__Teichosporaceae_unclassified
76fd328ad9a09d7afb4741135c559799	0	0	0	0	0	0	0	0	0	0	0	0	0	0	0	0	0	0	d__Fungi;p__Ascomycota;c__Ascomycota_unclassified;o__Ascomycota_unclassified;f__Ascomycota_unclassified;g__Ascomycota_unclassified;s__Ascomycota_unclassified
ae1d451394965cdcc71b5dc4b6fc2a34	0	0	0	0	0	0	0	0	0	0	0	0	0	0	0	0	0	0	d__Fungi;p__Ascomycota;c__Eurotiomycetes;o__Onygenales;f__Gymnoascaceae;g__Gymnascella;s__Gymnascella_dankaliensis
7bcbd8e8337cea0a6bca2ff0eeef2d60	0	0	0	0	0	0	0	0	0	0	0	0	0	0	0	0	0	0	d__Fungi;p__Basidiomycota;c__Microbotryomycetes;o__Microbotryomycetes_unclassified;f__Microbotryomycetes_unclassified;g__Microbotryomycetes_unclassified;s__Microbotryomycetes_unclassified
c983ff6bb9038597620459424c4cef74	0	0	0	0	0	0	0	0	0	0	0	0	0	0	0	0	0	0	d__Fungi;p__Ascomycota;c__Dothideomycetes;o__Dothideomycetes_unclassified;f__Dothideomycetes_unclassified;g__Dothideomycetes_unclassified;s__Dothideomycetes_unclassified
fd45c70a7d70c313852972dfe2015a1e	0	0	0	0	0	0	0	0	0	0	0	0	0	0	0	0	0	0	d__Fungi;p__Ascomycota;c__Dothideomycetes;o__Tubeufiales;f__Tubeufiaceae;g__Tubeufiaceae_unclassified;s__Tubeufiaceae_unclassified
096bdc5a1a242ad50632eaa989e5d3f8	0	0	0	0	0	0	0	0	0	0	0	0	0	0	0	0	0	0	d__Fungi;p__Fungi_unclassified;c__Fungi_unclassified;o__Fungi_unclassified;f__Fungi_unclassified;g__Fungi_unclassified;s__Fungi_unclassified
22b9d416134d8db7f02a891983f8070c	0	0	0	0	0	0	0	0	0	0	0	0	0	0	0	0	0	0	d__Fungi;p__Ascomycota;c__Sordariomycetes;o__Microascales;f__Microascaceae;g__Pseudallescheria;s__Pseudallescheria_unclassified
6f25bde85fb7f2f902f4bd8b2b749aac	0	0	0	0	0	0	0	0	0	0	0	0	0	0	0	0	0	0	d__Fungi;p__Ascomycota;c__Eurotiomycetes;o__Verrucariales;f__Verrucariaceae;g__Verrucariaceae_unclassified;s__Verrucariaceae_unclassified
e6f65589630ec32e0d78a62157382508	0	0	0	0	0	0	0	0	0	0	0	0	0	0	0	0	0	0	d__Fungi;p__Fungi_unclassified;c__Fungi_unclassified;o__Fungi_unclassified;f__Fungi_unclassified;g__Fungi_unclassified;s__Fungi_unclassified
[truncated: 388 more rows]

## Sheet: Table S4
Table S4:Topology properties of the networks
Topological properties	WFt	HFt	PFt
Number of nodes	126	152	59
Number of edges	682	531	103
[truncated: 4 more rows]

## Sheet: Table S5
Table S5:Volcano plot showed the differences in fungal genus betweenWFt and HFt based on the PA-DMA method
[truncated: 269 more rows]

[truncated: 7 more sheets: Table S6, Table S7, Table S8, Table S9, Table S10, Table S11, Table S12]
